# Supplementary material for: Insights into absence of lymphoma despite fulminant Epstein-Barr virus infection in patients with XIAP deficiency
Source: JCI Insight. 2025 Jul 15;10(16):e193787. doi: 10.1172/jci.insight.193787 (PMC12406724; doi:10.1172/jci.insight.193787)
Supplement: Supplemental table 2 [file jciinsight-10-193787-s244.xlsx]

## Sheet: Table S2
Table S2 Mass spectrometry-based protein expression profile in primary B cells from XLP-2 patients or healthy controls post EBV infection or CD40L/IL21 treatment.
MosaicID	UniprotID	GeneSymbol	Description	Peptides	Pt_Unstim_1	Pt_Unstim_2	Ctrl_Unstim_1	Ctrl_Unstim_2	Ctrl_Unstim_3	Pt_EBV_1	Pt_EBV_2	Ctrl_EBV_1	Ctrl_EBV_2	Ctrl_EBV_3	Pt_Stim_1	Pt_Stim_2	Ctrl_Stim_1	Ctrl_Stim_2	Ctrl_Stim_3
**NORMALIZATION_FACTORS**	NA	NA	NA	NA	4.95841	5.24308	4.78196	3.58753	4.05807	2.83178	4.2085	1.22652	1	1.22137	1.68096	2.0916	1.8091	1.87663	1.96719
SLC12A2__P55011	P55011	SLC12A2	Solute carrier family 12 member 2	9	3.84629	3.88232	3.63489	3.73986	3.32986	6.36376	7.13832	5.80844	6.03307	5.94477	7.87003	8.39132	6.60759	8.081	7.33948
KDM1A__O60341	O60341	KDM1A	Lysine-specific histone demethylase 1A	18	6.10141	6.19647	6.01988	6.02684	5.98707	5.53986	5.82218	4.71769	4.87918	5.16276	5.71584	5.68222	5.37769	5.5911	5.47295
IRS4__O14654	O14654	IRS4	Insulin receptor substrate 4	1	4.25227	3.89134	3.43197	3.02686	2.66196	3.2532	3.0239	2.85567	2.92121	3.11944	2.82352	2.8783	2.59803	2.79795	2.36595
SRP14__P37108	P37108	SRP14	Signal recognition particle 14 kDa protein	11	8.33085	7.50551	8.58366	8.50563	8.26271	6.14747	5.80757	6.14004	5.84908	6.26406	4.86886	4.65445	4.06194	4.03653	4.60515
SLC15A4__Q8N697	Q8N697	SLC15A4	Solute carrier family 15 member 4	6	7.53378	7.55503	6.9851	7.7812	7.69684	6.21067	6.46855	6.62769	7.22849	6.32011	6.20836	5.8822	5.24336	5.55678	4.95582
CDK12__Q9NYV4	Q9NYV4	CDK12	Cyclin-dependent kinase 12	18	5.41244	4.94861	5.31875	5.11832	5.09827	6.37829	6.01373	6.22794	6.29762	6.10067	7.72977	7.45004	7.72651	8.14181	7.41809
PHF20L1__A8MW92	A8MW92	PHF20L1	PHD finger protein 20-like protein 1	3	8.66944	7.21006	7.53449	7.71908	7.58001	5.23035	5.72343	4.60113	4.25428	4.54873	6.23646	6.56516	6.22925	5.82474	5.97542
CDK2__P24941	P24941	CDK2	Cyclin-dependent kinase 2	16	3.26874	3.23885	3.17142	3.15113	3.04582	6.69429	6.68392	6.15182	6.39402	6.3887	6.92251	7.15444	9.23389	10.9482	7.98831
LYN__P07948	P07948	LYN	Tyrosine-protein kinase Lyn	31	6.4297	5.89312	5.74472	6.31984	6.0986	3.8305	3.26065	3.93802	3.43873	3.5983	11.2239	9.91652	10.41	9.18652	8.4097
LYN__P07948_2	P07948-2	LYN_1	Isoform of P07948, Isoform 2 of Tyrosine-protein kinase Lyn	2	6.46678	7.90437	6.88872	6.73048	7.76381	5.04776	6.12771	4.22945	3.65451	3.47396	10.6554	8.51978	8.12902	7.52253	6.88575
CDK1__P06493	P06493	CDK1	Cyclin-dependent kinase 1	26	1.97379	2.07351	2.14651	1.85104	1.64189	6.48636	6.91804	6.0026	5.68228	6.38473	7.27549	8.81007	9.99435	12.492	9.4642
CDK5__Q00535	Q00535	CDK5	Cyclin-dependent-like kinase 5	10	4.07869	4.1551	4.13701	3.84419	3.49277	5.80415	5.83689	5.74522	5.55696	5.74369	7.64799	7.7133	7.45812	7.61724	7.361
FGR__P09769	P09769	FGR	Tyrosine-protein kinase Fgr	14	5.08685	5.56909	6.07987	6.87431	6.32385	3.78806	3.76425	4.20232	4.36961	4.29274	12.2214	10.2002	9.81171	7.45376	8.79975
CDK13__Q14004_2	Q14004-2	CDK13	Isoform of Q14004, Isoform 2 of Cyclin-dependent kinase 13	2	9.06293	7.28982	9.76898	8.66137	7.66994	4.68597	5.94246	5.71999	6.22953	5.57139	5.24569	4.98263	5.57784	5.23421	5.35753
STK3__Q13188_2	Q13188-2	STK3	Isoform of Q13188, Isoform 2 of Serine/threonine-protein kinase 3	23	5.88747	5.39394	5.64728	5.62956	5.4856	5.99656	5.9339	6.18452	6.32757	6.13208	7.65592	7.2435	7.46136	7.11965	7.06765
STK4__Q13043	Q13043	STK4	Serine/threonine-protein kinase 4	22	8.09945	7.68537	7.53792	7.8504	7.951	6.56438	6.41948	7.24346	7.22334	7.41925	4.8656	4.73858	4.78182	4.50465	5.16506
LCK__P06239_3	P06239-3	LCK	Isoform of P06239, Isoform 3 of Tyrosine-protein kinase Lck	12	5.59663	4.76979	5.089	4.93616	4.93003	8.85887	8.24898	10.371	10.5101	10.4136	4.2108	3.96161	4.05829	5.46203	5.24896
LCK__E9PKQ8	E9PKQ8	LCK_1	Isoform of P06239, Tyrosine-protein kinase Lck (Fragment)	2	4.39405	3.90989	6.58222	6.13557	5.68912	5.80281	7.05284	4.68199	4.64384	4.96433	6.19287	5.19114	5.34739	5.26967	4.71105
BLK__P51451	P51451	BLK	Tyrosine-protein kinase Blk	9	7.80423	7.76003	9.1841	8.88583	9.27243	4.27158	4.42437	6.47031	5.55801	6.28238	6.01934	5.26643	6.46446	6.24563	5.54352
SRC__P12931_2	P12931-2	SRC	Isoform of P12931, Isoform 2 of Proto-oncogene tyrosine-protein kinase Src	16	3.32083	4.31797	4.90972	4.66732	4.43916	10.4704	10.3784	10.9519	11.2161	10.9291	4.09277	3.43617	4.90521	4.3543	4.20409
HCK__P08631	P08631	HCK	Tyrosine-protein kinase HCK	12	4.2013	3.85732	3.98069	4.27785	3.75141	2.56377	2.4345	2.26509	2.03256	1.99958	17.8468	15.0147	14.0404	9.93596	9.83905
CDK4__P11802	P11802	CDK4	Cyclin-dependent kinase 4	4	4.52828	4.09734	3.73756	3.30776	3.55694	4.74403	5.08935	4.46424	4.45274	4.90616	3.94835	4.08409	4.23058	4.78269	4.42376
CDK6__Q00534	Q00534	CDK6	Cyclin-dependent kinase 6	8	2.93714	2.58852	2.47254	2.33334	2.43822	8.79725	9.469	6.33605	5.73702	7.52867	7.77744	8.18259	7.9386	9.03109	9.089
CDK9__P50750_2	P50750-2	CDK9	Isoform of P50750, Isoform 2 of Cyclin-dependent kinase 9	7	4.9654	4.5511	5.16592	5.05842	5.11029	6.60003	6.49622	6.13513	6.44061	5.98337	7.48054	7.72282	7.71553	8.2415	7.4947
PRKD2__Q9BZL6_3	Q9BZL6-3	PRKD2	Isoform of Q9BZL6, Isoform 3 of Serine/threonine-protein kinase D2	33	6.55077	6.12081	6.13574	6.13209	6.01227	6.12529	6.06749	5.80514	6.03307	5.96644	8.17898	7.4951	6.97782	6.07469	6.46008
PRKD3__O94806	O94806	PRKD3	Serine/threonine-protein kinase D3	12	6.50599	6.35609	6.43187	6.11056	6.2772	5.64579	5.90916	5.39893	5.22312	5.38703	8.6025	7.6969	7.89952	6.7078	6.40891
FYN__P06241	P06241	FYN	Tyrosine-protein kinase Fyn	4	4.52273	4.78961	5.95241	5.25791	4.95485	6.15837	5.31386	7.47321	7.58627	6.90499	8.16779	8.10945	7.74275	7.12013	8.47549
FGFR1__P11362_21	P11362-21	FGFR1	Isoform of P11362, Isoform 21 of Fibroblast growth factor receptor 1	1	4.73417	7.02605	4.43942	4.06898	5.81079	6.6268	6.18964	3.44669	3.8053	3.46947	5.30768	6.07915	4.69173	5.25995	5.41588
IKBKB__O14920	O14920	IKBKB	Inhibitor of nuclear factor kappa-B kinase subunit beta	18	6.65506	6.50252	6.6369	6.67854	6.93008	5.94141	5.81914	5.8387	5.64752	5.67787	7.67736	6.90911	6.90042	6.06761	5.97347
CHUK__O15111	O15111	CHUK	Inhibitor of nuclear factor kappa-B kinase subunit alpha	15	5.06139	5.44633	5.4994	5.26237	5.20475	5.64258	6.04921	5.2545	5.04769	5.32526	8.32535	8.10475	8.22604	7.87904	7.39876
CDK16__Q00536_2	Q00536-2	CDK16	Isoform of Q00536, Isoform 2 of Cyclin-dependent kinase 16	1	4.64815	5.13013	4.92336	5.08196	5.14325	5.49209	5.35933	5.53584	5.30062	5.07715	6.68839	7.65209	8.47833	7.84196	7.39922
CDK14__O94921	O94921	CDK14	Cyclin-dependent kinase 14	1	6.72448	6.57249	6.98216	6.09777	6.55542	6.93738	7.42231	4.41305	4.74547	4.90354	7.16062	7.76609	6.75252	7.42398	7.66941
RPL4__P36578	P36578	RPL4	60S ribosomal protein L4	43	2.73363	2.49715	5.29184	3.31366	2.75532	7.76439	7.42509	8.20489	9.24348	9.10821	4.7129	5.04913	5.57818	5.76238	6.36502
UNC119B__A6NIH7	A6NIH7	UNC119B	Protein unc-119 homolog B	7	6.25932	5.77447	6.03012	5.7789	5.75478	6.89875	7.27717	7.14981	7.26562	7.15018	5.38946	5.38347	5.91709	5.89924	5.61905
UNC119__Q13432	Q13432	UNC119	Protein unc-119 homolog A	8	4.91791	4.91324	4.22497	4.33583	4.67444	6.71231	6.98572	6.53768	6.85543	6.69534	8.99356	8.3357	8.62748	7.67901	7.27094
RBM42__Q9BTD8	Q9BTD8	RBM42	RNA-binding protein 42	4	7.46577	6.0136	6.87996	7.10859	6.59428	6.07254	5.55416	6.75687	6.87194	6.17848	6.16367	6.22289	5.80676	6.49062	6.17888
RCC2__Q9P258	Q9P258	RCC2	Protein RCC2	34	8.34468	7.82818	7.92817	7.97096	8.27655	5.09687	5.00011	5.48707	5.17035	5.555	5.26146	5.28517	4.61179	5.35332	5.15929
UNC45A__Q9H3U1	Q9H3U1	UNC45A	Protein unc-45 homolog A	36	5.17535	4.76202	4.55086	4.72628	4.62801	5.99751	5.76487	5.45304	5.49885	5.83996	7.91721	7.07103	7.44577	8.7704	7.5417
SELENOS__Q9BQE4	Q9BQE4	SELENOS	Selenoprotein S	3	3.62043	3.79483	4.10264	3.95819	3.99159	5.94196	5.55634	5.65609	4.91158	5.04564	6.72192	8.04053	9.87396	9.65672	12.5608
MICAL1__Q8TDZ2_4	Q8TDZ2-4	MICAL1	Isoform of Q8TDZ2, Isoform 4 of [F-actin]-monooxygenase MICAL1	29	6.68382	6.29896	6.81044	6.9328	6.93769	5.73739	5.90528	6.48889	6.59339	6.8304	7.3655	6.63613	7.11324	5.57308	6.34764
MICAL3__Q7RTP6	Q7RTP6	MICAL3	[F-actin]-monooxygenase MICAL3	21	8.47322	8.35453	9.95548	9.91061	9.7427	3.10954	3.47471	2.74912	2.55862	2.6108	7.62808	7.44884	6.92373	6.43111	6.37662
GNG2__P59768	P59768	GNG2	Guanine nucleotide-binding protein G(I)/G(S)/G(O) subunit gamma-2	1	7.12656	7.24952	7.87793	7.05291	7.95252	7.53445	6.12931	8.52738	5.9769	5.18657	6.1494	5.74875	7.06538	5.34731	5.07512
EDC4__Q6P2E9	Q6P2E9	EDC4	Enhancer of mRNA-decapping protein 4	33	5.11777	4.99087	4.582	4.54678	4.48401	7.11245	7.39607	6.39638	6.43868	7.70353	5.24078	7.70172	6.90046	7.87582	7.30572
IPO9__Q96P70	Q96P70	IPO9	Importin-9	26	3.7847	3.79418	3.56932	3.42884	3.26473	7.02122	6.74012	7.11066	7.26271	7.18111	8.30483	7.56804	7.88859	8.75687	7.86143
CDC27__P30260_2	P30260-2	CDC27	Isoform of P30260, Isoform 2 of Cell division cycle protein 27 homolog	14	4.61634	4.28799	4.38279	4.20876	4.11003	7.01618	7.02155	7.23919	6.72077	7.23657	7.31835	7.23725	8.52326	8.6855	7.94578
DOCK2__Q92608	Q92608	DOCK2	Dedicator of cytokinesis protein 2	103	6.54571	6.22544	6.66411	6.49463	6.45467	5.75134	5.51783	6.18214	5.68795	5.84325	7.73273	7.16077	8.12823	7.15921	7.15513
TFRC__P02786	P02786	TFRC	Transferrin receptor protein 1	39	1.76566	1.91503	1.76717	1.59789	1.6022	9.82232	10.2238	8.36815	8.00653	8.61773	7.98603	9.52643	7.22442	8.93367	7.21403
FH__P07954	P07954	FH	Fumarate hydratase, mitochondrial	37	5.03372	4.90607	4.82725	5.02593	5.13088	6.96233	7.18141	8.24775	7.92336	7.664	6.4483	6.50152	6.88967	6.98267	6.93259
TLN1__Q9Y490	Q9Y490	TLN1	Talin-1	196	6.5572	5.77323	7.68178	7.42753	7.82823	6.00774	5.60563	6.38534	6.84524	6.23102	7.24173	6.36032	6.4026	5.86215	5.96278
TLN2__Q9Y4G6	Q9Y4G6	TLN2	Talin-2	28	6.45821	5.64484	7.00485	6.77476	7.32569	6.48808	5.95206	7.36609	7.33732	6.69808	6.51381	5.96747	5.93765	5.63668	5.86677
RPL17__P18621_3	P18621-3	RPL17	Isoform of P18621, Isoform 3 of 60S ribosomal protein L17	18	4.83641	4.13136	5.29502	4.74138	4.6371	7.28919	7.04806	8.7351	8.08704	7.82756	5.51044	5.70203	5.37258	5.51434	6.18353
NSUN5__Q96P11_2	Q96P11-2	NSUN5	Isoform of Q96P11, Isoform 2 of 28S rRNA (cytosine-C(5))-methyltransferase	18	8.14387	7.36788	8.32718	8.16289	8.35098	6.07709	5.85677	5.82694	5.49566	5.8309	5.1761	5.21325	5.26825	5.72061	5.22438
CBR4__Q8N4T8	Q8N4T8	CBR4	3-oxoacyl-[acyl-carrier-protein] reductase	2	9.89006	9.63535	7.6445	7.04417	7.84437	7.23302	8.60796	4.95693	4.13091	5.28808	7.3075	6.53458	4.42529	4.07741	5.37987
WARS1__P23381	P23381	WARS1	Tryptophan--tRNA ligase, cytoplasmic	38	3.08157	3.25795	2.92187	2.716	2.65937	6.18349	5.63394	14.3657	12.8151	8.72335	5.95295	6.08595	5.93589	6.7667	6.58985
WARS1__G3V277	G3V277	WARS1_1	Isoform of P23381, Tryptophan--tRNA ligase, cytoplasmic (Fragment)	1	6.5919	8.508	5.13898	4.90566	8.05535	7.16947	6.76607	8.20752	7.33416	5.86953	5.95826	6.2004	6.68864	5.99157	6.61449
CTNNA1__P35221_2	P35221-2	CTNNA1	Isoform of P35221, Isoform 2 of Catenin alpha-1	7	2.95827	2.8587	3.22656	2.58625	2.35442	7.40527	7.46811	7.11243	7.04111	6.16952	5.25085	5.28896	4.95296	4.29581	4.43031
EFHD2__Q96C19	Q96C19	EFHD2	EF-hand domain-containing protein D2	19	5.67078	5.69998	6.73925	6.66774	6.53195	5.78665	5.92883	8.50001	8.52228	7.55831	5.11293	5.11236	5.93354	5.3367	5.46462
MRPL11__Q9Y3B7	Q9Y3B7	MRPL11	39S ribosomal protein L11, mitochondrial	16	4.61062	4.53671	5.58295	5.34341	4.99634	6.77673	7.0682	7.8077	7.51198	7.23904	5.70568	6.16416	6.22355	5.98011	6.25718
RUFY1__Q96T51	Q96T51	RUFY1	RUN and FYVE domain-containing protein 1	35	8.15859	7.91935	7.88045	7.86044	8.31295	5.17854	4.97972	5.58816	5.52788	5.36788	6.90904	6.26376	5.95202	5.70613	5.60895
USP14__P54578	P54578	USP14	Ubiquitin carboxyl-terminal hydrolase 14	31	5.81623	5.82914	5.85708	5.67806	5.83796	6.43593	6.55056	6.1498	6.08341	6.29849	6.15873	5.98194	6.26469	6.32809	6.50753
RUFY3__Q7L099_3	Q7L099-3	RUFY3	Isoform of Q7L099, Isoform 3 of Protein RUFY3	2	7.96105	8.44452	7.43062	7.25994	7.94415	6.65434	6.8996	6.16922	6.59272	6.48619	4.30974	4.31759	4.16821	4.30037	4.10044
ARID1B__Q8NFD5_3	Q8NFD5-3	ARID1B	Isoform of Q8NFD5, Isoform 3 of AT-rich interactive domain-containing protein 1B	21	7.94941	7.62035	7.5342	7.52055	7.36497	6.05454	5.52546	6.25319	6.70928	6.31773	5.5011	5.24343	4.87943	5.13462	4.69904
ARID1A__O14497	O14497	ARID1A	AT-rich interactive domain-containing protein 1A	31	7.79728	7.44916	7.19169	7.50091	7.40775	6.70411	6.37155	6.48058	6.87936	6.61749	5.9259	5.83345	5.22468	5.56281	5.4666
NDUFA8__P51970	P51970	NDUFA8	NADH dehydrogenase [ubiquinone] 1 alpha subcomplex subunit 8	7	5.18268	5.44575	5.02238	5.5266	4.97788	5.45943	5.65606	7.5144	6.97665	6.9106	6.4132	6.32335	6.54931	6.92965	6.78508
GADD45GIP1__Q8TAE8	Q8TAE8	GADD45GIP1	Growth arrest and DNA damage-inducible proteins-interacting protein 1	9	4.28975	4.66619	5.01927	5.14906	4.91777	6.83283	6.82172	7.24183	6.61565	6.79385	6.61822	6.86445	6.48062	6.63591	6.59236
DHX30__Q7L2E3_2	Q7L2E3-2	DHX30	Isoform of Q7L2E3, Isoform 2 of ATP-dependent RNA helicase DHX30	32	4.32786	4.03411	4.51109	4.29275	4.22683	6.11083	6.30552	5.22396	5.51013	5.61903	6.29064	7.14129	6.84398	7.3549	6.7254
AOC3__Q16853	Q16853	AOC3	Membrane primary amine oxidase	2	6.11291	9.56881	6.17205	6.07163	6.65552	10.51	10.6652	3.098	3.45929	3.95067	6.38693	8.58144	6.01467	6.53593	6.217
STIP1__P31948_2	P31948-2	STIP1	Isoform of P31948, Isoform 2 of Stress-induced-phosphoprotein 1	72	6.37451	5.8851	6.78035	6.67796	6.93556	5.85603	5.78893	7.09243	7.0665	6.31793	5.36164	5.13157	5.13844	5.42344	5.59238
ST13__P50502	P50502	ST13	Hsc70-interacting protein	24	6.161	5.87906	5.69812	5.91683	6.49246	6.26671	6.51962	7.39129	7.60836	7.1477	4.36849	4.21517	4.07453	4.10025	4.78884
NNT__Q13423	Q13423	NNT	NAD(P) transhydrogenase, mitochondrial	65	6.61654	6.23289	6.622	6.68928	6.68595	6.66889	6.82957	5.61106	5.4119	5.91689	7.55395	6.97196	6.88234	6.57333	6.60806
MSL1__Q68DK7	Q68DK7	MSL1	Male-specific lethal 1 homolog	5	7.41111	8.31178	7.50471	7.81217	7.25339	6.16575	6.8029	4.34748	4.70135	4.64856	5.18763	5.57547	4.76682	4.38506	4.68669
BRD4__O60885	O60885	BRD4	Bromodomain-containing protein 4	28	8.46676	7.83848	8.66228	8.64066	7.96316	5.20451	5.25831	5.71455	5.89748	5.41062	5.33209	5.36854	4.64404	4.78043	5.02845
BRD3__Q15059	Q15059	BRD3	Bromodomain-containing protein 3	4	8.85232	8.48244	8.81799	8.96102	8.63845	4.68247	4.43023	5.71609	5.87535	5.50404	5.44377	5.24254	4.42014	4.17648	4.66686
BRD2__P25440_2	P25440-2	BRD2	Isoform of P25440, Isoform 2 of Bromodomain-containing protein 2	9	6.8732	5.99209	7.77406	7.20825	6.63396	4.51067	4.62323	4.44315	4.37332	4.32753	3.85531	3.98885	3.54019	3.92792	4.00952
DIDO1__Q9BTC0	Q9BTC0	DIDO1	Death-inducer obliterator 1	28	6.91388	6.63808	7.58088	7.69353	7.01794	5.9096	5.74224	6.28693	6.84488	6.44186	5.38603	5.49281	4.4439	4.77432	5.21929
PHF3__Q92576	Q92576	PHF3	PHD finger protein 3	19	8.14644	8.02807	8.74614	8.52812	7.76491	5.76577	6.00869	6.18926	6.16468	6.26143	4.27374	4.54473	3.75635	3.98287	4.31811
RBM39__Q14498	Q14498	RBM39	RNA-binding protein 39	24	7.3074	6.33347	6.78716	6.28404	6.44926	6.18269	5.84926	7.05255	6.61128	6.6096	5.41992	5.45515	5.11215	5.3675	5.47267
RBM23__Q86U06	Q86U06	RBM23	Probable RNA-binding protein 23	3	4.69377	5.06436	5.28723	4.76819	4.65448	6.1455	5.94007	5.70668	5.91148	5.98109	7.38337	7.40352	7.61741	7.94711	7.82946
RAB3GAP1__Q15042	Q15042	RAB3GAP1	Rab3 GTPase-activating protein catalytic subunit	37	5.08083	5.68144	5.09548	5.1407	5.42563	5.91583	5.83984	5.80097	6.00905	5.69984	7.91071	7.83006	7.43061	7.54297	6.97586
CHCHD3__Q9NX63	Q9NX63	CHCHD3	MICOS complex subunit MIC19	18	5.13615	5.22325	6.11587	5.92012	5.41133	6.09077	6.45325	7.24248	7.09999	6.48836	7.46843	7.46103	7.49295	7.09512	6.5092
KDM5A__P29375	P29375	KDM5A	Lysine-specific demethylase 5A	12	6.68866	7.23382	7.2932	7.24447	6.77774	5.66485	5.65068	4.86059	4.69819	5.03767	7.68761	7.4	6.91348	6.92587	6.88173
EEF1G__P26641_2	P26641-2	EEF1G	Isoform of P26641, Isoform 2 of Elongation factor 1-gamma	41	4.80189	4.48848	4.32618	4.3314	4.50814	7.74108	7.51661	7.91023	6.67057	7.9391	4.93681	5.40608	5.98158	6.3654	6.93158
CAST__P20810_6	P20810-6	CAST	Isoform of P20810, Isoform 6 of Calpastatin	44	10.1896	9.8722	10.7644	10.2584	11.5611	4.16698	4.08176	5.59688	5.69374	6.12205	3.79968	3.94142	3.31923	3.02611	3.98669
HVCN1__Q96D96	Q96D96	HVCN1	Voltage-gated hydrogen channel 1	9	9.60193	8.98756	8.69017	9.29953	9.35141	5.37339	4.6547	5.10642	5.2422	4.8023	5.80826	5.24073	5.49446	5.30713	4.68866
BEGAIN__A0A1B0GVM0	A0A1B0GVM0	BEGAIN	Isoform of Q9BUH8, Brain-enriched guanylate kinase-associated protein	1	6.91263	5.91746	7.45522	6.75589	8.17277	7.2648	6.87618	7.78963	7.3966	7.65193	3.68584	3.73802	2.22584	2.84428	3.7152
RRM2__P31350_2	P31350-2	RRM2	Isoform of P31350, Isoform 2 of Ribonucleoside-diphosphate reductase subunit M2	14	3.321	3.42154	3.31758	3.13354	3.07706	9.33137	9.78488	6.6826	6.23485	8.21316	4.47703	5.64604	5.02869	6.1003	5.92786
RRM2B__Q7LG56_6	Q7LG56-6	RRM2B	Isoform of Q7LG56, Isoform 6 of Ribonucleoside-diphosphate reductase subunit M2 B	4	7.57776	7.70596	7.13376	8.42724	8.17604	6.56268	7.37755	6.92875	7.81597	6.72012	4.92182	4.32136	4.4877	4.62797	4.61513
COPB1__P53618	P53618	COPB1	Coatomer subunit beta	59	4.208	4.14673	3.98211	4.06363	4.04903	6.63013	6.48166	6.50115	6.30526	6.45495	7.29002	7.48759	8.1464	8.39377	8.52184
FGD2__Q7Z6J4	Q7Z6J4	FGD2	FYVE, RhoGEF and PH domain-containing protein 2	23	7.21679	7.48455	8.35715	8.48885	8.84443	4.91465	4.86536	5.59522	5.55594	5.86161	6.8	5.75258	7.05854	5.53184	6.20702
RAB3GAP2__Q9H2M9	Q9H2M9	RAB3GAP2	Rab3 GTPase-activating protein non-catalytic subunit	37	4.91666	4.93229	4.67371	4.85059	4.79562	6.55258	6.45905	6.32875	6.34026	6.43806	8.39027	8.51669	7.92572	8.20512	7.59746
OTULIN__Q96BN8	Q96BN8	OTULIN	Ubiquitin thioesterase otulin	19	4.21579	4.31775	4.20274	4.40616	4.16611	5.50531	5.54247	5.9327	6.16813	5.76067	9.41598	9.02799	10.252	10.7201	9.22954
XPC__Q01831	Q01831	XPC	DNA repair protein complementing XP-C cells	8	6.5051	5.57301	7.52966	6.85967	6.41165	6.55887	6.72665	7.18267	7.04097	7.5246	6.00284	5.18902	4.69242	5.09782	5.10213
ARAP1__Q96P48	Q96P48	ARAP1	Arf-GAP with Rho-GAP domain, ANK repeat and PH domain-containing protein 1	25	6.27681	5.99979	6.35912	6.69185	6.58402	5.79316	5.40725	5.95125	6.17463	5.87801	8.42904	7.51426	8.13103	7.06161	6.98138
PDHA1__P08559_4	P08559-4	PDHA1	Isoform of P08559, Isoform 4 of Pyruvate dehydrogenase E1 component subunit alpha, somatic form, mitochondrial	31	7.19322	7.19439	7.22607	7.85365	7.51063	5.79065	5.75063	6.27284	6.24961	5.80733	5.59883	5.46083	5.40769	5.24613	5.58857
NAP1L4__Q99733_2	Q99733-2	NAP1L4	Isoform of Q99733, Isoform 2 of Nucleosome assembly protein 1-like 4	15	4.69495	4.89567	4.32865	4.60992	4.2045	6.91936	6.42296	8.26128	8.11067	7.96146	7.21486	7.31831	6.2647	6.49713	7.55601
NAP1L1__P55209	P55209	NAP1L1	Nucleosome assembly protein 1-like 1	22	3.35511	3.45994	3.49262	3.39059	3.17705	7.49639	7.28522	8.78424	8.8362	8.58759	6.7264	6.73842	5.9585	6.43067	6.62632
NAP1L1__P55209_3	P55209-3	NAP1L1_1	Isoform of P55209, Isoform 3 of Nucleosome assembly protein 1-like 1	2	4.29474	4.05783	5.08768	3.81253	4.63205	7.27265	6.17823	8.08251	9.25071	7.83389	4.49615	5.25844	4.07055	3.94741	4.3537
NCL__P19338	P19338	NCL	Nucleolin	83	7.72489	6.72216	7.45031	7.27595	7.62048	7.15252	6.13176	5.85681	9.2346	8.41048	2.76841	3.6005	2.78867	3.2707	3.84219
SND1__Q7KZF4	Q7KZF4	SND1	Staphylococcal nuclease domain-containing protein 1	87	4.09313	3.96504	3.9102	4.06351	3.94291	7.10113	6.98169	6.71913	6.63823	6.89843	6.42463	6.76665	7.466	7.71349	8.82405
VCL__P18206	P18206	VCL	Vinculin	65	6.96727	6.61042	11.6954	10.1908	11.439	4.54455	4.57814	5.06002	5.33676	4.73828	4.12997	3.87906	3.85476	3.25261	3.63502
HTT__P42858	P42858	HTT	Huntingtin	71	4.15546	4.21778	4.16528	4.15535	3.96639	8.09981	7.86095	7.24621	7.64039	7.81995	7.69166	7.23474	7.46263	7.43936	7.06667
NDUFV2__P19404	P19404	NDUFV2	NADH dehydrogenase [ubiquinone] flavoprotein 2, mitochondrial	6	4.70349	4.4721	6.60209	5.55383	4.82591	5.66002	6.22358	8.46208	7.29884	7.91221	5.56654	7.65079	6.97465	6.66008	7.01808
IDH3B__O43837	O43837	IDH3B	Isocitrate dehydrogenase [NAD] subunit beta, mitochondrial	34	6.10482	6.07037	6.20759	6.19307	6.11379	6.55396	6.82732	7.43354	7.37644	6.73611	5.87487	5.76665	6.38308	6.22329	5.40753
COPG2__Q9UBF2	Q9UBF2	COPG2	Coatomer subunit gamma-2	15	5.77964	5.23718	8.13224	7.2781	7.68913	5.11872	5.02325	5.86172	5.33469	5.89979	5.75987	4.86304	7.28092	5.75964	5.81604
COPG1__Q9Y678	Q9Y678	COPG1	Coatomer subunit gamma-1	48	4.46067	4.56143	4.02633	4.26271	4.04586	7.15922	7.09999	6.82345	7.00242	6.89481	7.47166	7.69495	8.1217	8.27331	8.94378
PDHX__O00330	O00330	PDHX	Pyruvate dehydrogenase protein X component, mitochondrial	16	6.23937	6.07964	5.90191	6.2733	6.10549	5.64892	6.09928	6.63767	7.09742	6.22017	6.8333	6.69206	6.71482	6.94853	6.48205
MTHFD2__P13995	P13995	MTHFD2	Bifunctional methylenetetrahydrofolate dehydrogenase/cyclohydrolase, mitochondrial	21	2.98568	2.81863	2.88626	2.79342	2.66251	4.87281	5.12258	6.95626	6.02093	5.35391	10.1474	11.2874	10.6966	9.97562	8.66994
PCYT1A__P49585	P49585	PCYT1A	Choline-phosphate cytidylyltransferase A	14	6.23916	5.54436	6.20228	5.91998	5.35547	7.47495	7.28536	8.38325	7.61686	7.2205	6.70584	6.82319	6.25372	5.90189	5.73119
NRBF2__Q96F24	Q96F24	NRBF2	Nuclear receptor-binding factor 2	7	5.64863	5.55908	4.35428	5.0255	4.89362	6.95428	6.64229	7.36502	7.95689	8.04283	7.06825	6.77289	5.74201	6.04029	6.7937
C8orf33__Q9H7E9_2	Q9H7E9-2	C8orf33	Isoform of Q9H7E9, Isoform 2 of UPF0488 protein C8orf33	5	4.70962	3.87874	4.13168	4.05098	4.12338	7.32187	7.4903	7.62198	7.19482	7.46353	5.67744	6.26437	5.7876	5.91356	6.1312
SPTLC1__O15269	O15269	SPTLC1	Serine palmitoyltransferase 1	9	4.28224	3.92828	4.36441	3.75593	3.94559	7.92986	8.2633	7.46747	7.66562	7.40306	6.75338	6.73655	6.93388	7.57962	6.58557
RIPOR2__A0A2R8YEE0	A0A2R8YEE0	RIPOR2	Isoform of Q9Y4F9, Rho family-interacting cell polarization regulator 2	31	11.3579	10.5299	8.88659	9.25588	8.90382	3.35623	2.6623	3.21622	2.87771	2.82428	7.96481	6.90469	7.09947	6.19528	6.25715
RIPOR1__Q6ZS17_4	Q6ZS17-4	RIPOR1	Isoform of Q6ZS17, Isoform 4 of Rho family-interacting cell polarization regulator 1	6	10.0813	8.92965	7.91077	8.24899	7.77575	4.06182	3.45759	3.6184	3.27232	3.24593	8.48807	7.50163	7.91916	7.42413	6.89753
HDLBP__A0A024R4E5	A0A024R4E5	HDLBP	Isoform of Q00341, High density lipoprotein binding protein (Vigilin), isoform CRA_a	64	2.9966	2.94152	2.88248	2.80691	2.6387	7.50906	7.7701	6.86951	6.98495	6.95031	5.56616	6.7482	8.08453	8.6393	10.2636
LCP1__P13796	P13796	LCP1	Plastin-2	111	6.64205	6.40438	5.84306	6.19056	6.44539	7.5042	7.07686	7.87782	8.26567	8.69286	5.85217	5.87717	5.47076	4.98383	5.59558
PLS3__P13797	P13797	PLS3	Plastin-3	39	5.00256	4.85012	4.56596	4.32886	4.38591	4.56815	4.83035	4.62107	4.63042	4.53065	3.84313	3.68981	3.38618	3.17579	3.45626
PLS1__Q14651	Q14651	PLS1	Plastin-1	1	3.71661	4.76775	3.92837	3.84475	3.1785	5.41046	5.09312	3.38687	3.39406	3.8921	3.74184	4.30919	3.78394	5.22884	4.64082
CENPE__Q02224	Q02224	CENPE	Centromere-associated protein E	3	4.49758	4.84956	4.83152	4.93127	4.82187	6.96663	5.8494	10.5099	8.24022	8.19184	6.41646	7.57239	4.78052	5.49167	6.07572
GLOD4__Q9HC38_2	Q9HC38-2	GLOD4	Isoform of Q9HC38, Isoform 2 of Glyoxalase domain-containing protein 4	27	10.1485	9.77825	9.3695	9.90002	10.8133	4.29074	4.32085	5.68086	5.03831	5.24298	4.38893	4.00522	3.80398	3.40882	4.01306
PFKP__Q01813	Q01813	PFKP	ATP-dependent 6-phosphofructokinase, platelet type	46	4.51344	5.07527	4.90998	5.19179	4.842	7.23931	7.53098	8.68936	8.15399	8.62527	5.71222	5.89244	6.61775	7.30396	6.59096
PFKM__P08237_3	P08237-3	PFKM	Isoform of P08237, Isoform 3 of ATP-dependent 6-phosphofructokinase, muscle type	30	4.69223	4.89657	4.95679	5.11854	5.18269	8.21979	8.32796	8.07691	7.98618	8.03047	5.82098	5.47044	5.6542	5.92145	5.74969
PFKL__P17858_2	P17858-2	PFKL	Isoform of P17858, Isoform 2 of ATP-dependent 6-phosphofructokinase, liver type	37	8.1324	7.93082	7.44353	8.2404	8.55555	5.76265	5.58136	5.14416	4.98528	5.46436	6.80296	5.92705	6.05685	5.78019	5.89661
POP1__Q99575	Q99575	POP1	Ribonucleases P/MRP protein subunit POP1	28	4.05831	3.73759	4.52922	4.16378	3.88444	7.00106	6.7333	7.75606	8.00146	7.86298	7.54467	8.48652	7.12891	7.5669	7.78002
AGK__Q53H12	Q53H12	AGK	Acylglycerol kinase, mitochondrial	17	5.09205	4.99316	5.56098	5.50025	5.17122	5.82123	6.30449	6.90304	6.49586	6.33502	7.2498	6.80643	6.80226	6.36377	6.29245
WDR37__Q9Y2I8_2	Q9Y2I8-2	WDR37	Isoform of Q9Y2I8, Isoform 2 of WD repeat-containing protein 37	8	9.34472	9.52773	9.75485	9.55862	9.49265	4.45999	4.40732	4.32308	4.28809	4.16936	6.90291	6.477	5.91787	5.2318	5.54369
UBE3A__Q05086	Q05086	UBE3A	Ubiquitin-protein ligase E3A	21	6.80928	6.65041	6.55874	6.79787	6.69898	6.69013	6.90717	6.65253	6.23276	6.54736	6.06951	6.11076	6.1197	6.20871	6.30637
DAGLB__Q8NCG7	Q8NCG7	DAGLB	Diacylglycerol lipase-beta	5	7.06131	7.41477	6.30374	6.2042	5.56465	5.88719	6.34142	5.75451	5.24629	5.66174	8.6875	8.58004	7.40776	6.95105	6.24478
GCN1__Q92616	Q92616	GCN1	eIF-2-alpha kinase activator GCN1	124	4.39025	4.27229	4.24475	4.2345	4.3066	7.91398	7.94801	7.36285	7.1391	7.48744	6.864	6.84838	7.31461	7.70225	7.41823
PACSIN2__Q9UNF0	Q9UNF0	PACSIN2	Protein kinase C and casein kinase substrate in neurons protein 2	23	6.47462	6.50996	7.11229	7.51848	7.31415	6.04832	6.21579	7.77273	8.01741	7.38426	4.98317	4.88329	4.59423	4.2235	4.60537
SNX2__O60749	O60749	SNX2	Sorting nexin-2	34	9.88714	9.54805	9.41783	9.94596	10.3948	5.03061	4.83939	5.43932	5.74591	5.24592	4.70553	4.14372	4.82895	4.07651	4.07685
SNX1__Q13596	Q13596	SNX1	Sorting nexin-1	29	6.58585	6.30199	6.09726	6.29057	6.45226	6.14544	6.04706	6.62687	6.64787	6.4217	7.11147	6.58186	6.97486	6.98255	6.69418
GRHPR__Q9UBQ7	Q9UBQ7	GRHPR	Glyoxylate reductase/hydroxypyruvate reductase	22	6.28198	5.5852	5.81039	5.68891	5.83572	4.99941	4.85498	5.17071	4.76935	4.10713	10.5343	9.39804	9.29181	8.6104	7.53421
GPD2__P43304	P43304	GPD2	Glycerol-3-phosphate dehydrogenase, mitochondrial	35	5.36057	5.38	7.14764	6.92495	6.36374	7.16643	7.98392	7.85378	8.48608	7.44006	4.13789	4.40231	5.12134	5.22021	4.6012
SEC24D__O94855_2	O94855-2	SEC24D	Isoform of O94855, Isoform 2 of Protein transport protein Sec24D	21	2.90135	3.17325	3.27797	3.37777	3.12863	7.86727	7.19498	6.63311	6.90174	7.00841	6.70109	8.35182	9.35708	9.3453	11.6995
SEC24C__P53992	P53992	SEC24C	Protein transport protein Sec24C	32	5.07203	5.30234	5.08863	5.24118	5.14998	7.59242	7.5544	6.84074	7.43811	7.30795	6.25726	6.55095	6.67534	6.94625	7.74065
IFI44L__Q53G44	Q53G44	IFI44L	Interferon-induced protein 44-like	18	1.86328	1.866	1.91658	1.78378	1.64136	15.3779	16.1609	15.207	16.3	17.7083	1.42628	1.38302	1.16496	1.7535	1.90078
CSE1L__P55060	P55060	CSE1L	Exportin-2	54	4.10149	3.91705	3.82135	3.73425	3.88777	6.73456	6.74425	6.5752	6.09336	6.78006	6.03258	6.10867	6.99734	8.14052	6.9416
ARID4A__P29374	P29374	ARID4A	AT-rich interactive domain-containing protein 4A	8	8.93291	8.54074	9.50933	9.38109	9.04026	4.93772	4.8052	4.36374	4.11101	4.57148	5.81371	5.50674	5.98227	5.63911	5.67268
ARID4B__Q4LE39	Q4LE39	ARID4B	AT-rich interactive domain-containing protein 4B	8	8.53469	7.87625	8.45165	8.66674	8.33143	4.45666	4.78545	4.48173	4.4141	4.12911	5.26054	5.38731	5.06063	5.15989	5.03061
CDC73__Q6P1J9	Q6P1J9	CDC73	Parafibromin	23	6.52392	6.21327	6.44059	6.36249	6.11017	5.6119	5.71992	5.24394	5.18456	5.41134	6.32844	6.46122	6.25345	6.61214	6.16456
DUSP3__P51452	P51452	DUSP3	Dual specificity protein phosphatase 3	4	5.26799	4.81095	5.42863	5.70523	6.2297	3.76339	3.86929	3.84349	3.75511	3.66414	8.5017	7.32789	8.31182	7.80888	8.24563
RNF213__A0A0A0MTR7	A0A0A0MTR7	RNF213	Isoform of Q63HN8, E3 ubiquitin-protein ligase RNF213	206	5.00165	4.77978	4.63014	4.56006	4.29685	8.64701	8.34396	9.00675	9.21159	8.99329	5.87002	6.15118	6.3718	6.15975	6.7722
CAD__P27708	P27708	CAD	CAD protein	101	3.21083	3.14734	3.27093	3.22941	3.18326	7.93974	7.83965	6.99208	7.11174	7.41673	7.84655	8.01642	8.19089	8.95155	7.99801
USP22__Q9UPT9	Q9UPT9	USP22	Ubiquitin carboxyl-terminal hydrolase 22	2	5.09093	5.63352	5.41316	4.93114	4.86478	5.27598	5.34429	4.75665	4.34878	4.99841	6.25788	6.39437	6.76135	6.87507	6.64902
DGLUCY__Q7Z3D6_2	Q7Z3D6-2	DGLUCY	Isoform of Q7Z3D6, Isoform 2 of D-glutamate cyclase, mitochondrial	18	7.02869	8.88322	9.99881	11.9367	9.20075	4.96156	4.57363	6.56435	6.0423	6.35795	4.9024	4.50242	5.40214	4.32143	4.60165
GBP4__Q96PP9	Q96PP9	GBP4	Guanylate-binding protein 4	21	5.93509	6.21063	4.7207	4.88717	4.71143	6.86061	6.73145	8.10401	9.72442	7.17162	7.17822	5.95684	5.81091	6.75069	5.52581
GBP7__Q8N8V2	Q8N8V2	GBP7	Guanylate-binding protein 7	2	5.64886	8.04081	4.25369	4.3434	4.38764	7.17928	9.30457	6.39982	9.36777	5.71932	8.23041	8.70157	4.53359	6.83598	4.10188
EBF1__Q9UH73	Q9UH73	EBF1	Transcription factor COE1	5	6.76892	6.45042	6.79101	6.33444	6.41736	4.98084	5.04574	4.10716	4.17614	4.40043	9.90732	8.63842	8.91859	8.60115	8.46206
ASMTL__O95671	O95671	ASMTL	Probable bifunctional dTTP/UTP pyrophosphatase/methyltransferase protein	20	5.34299	4.89015	4.46633	4.36405	4.27865	6.71855	7.00454	5.89602	5.3635	5.5726	10.3106	9.44833	9.40219	7.47319	6.62781
CAND1__Q86VP6	Q86VP6	CAND1	Cullin-associated NEDD8-dissociated protein 1	74	6.37581	6.16732	5.88868	5.95543	6.17391	6.98272	6.71264	7.50579	7.57966	7.42381	5.7908	5.29441	5.13858	5.01121	5.46745
F5__P12259	P12259	F5	Coagulation factor V	25	2.24275	2.4969	2.97988	2.67807	3.02346	6.99648	7.93433	2.34066	2.43392	2.62005	13.9014	14.0423	11.4719	11.3422	11.2345
SIN3A__Q96ST3	Q96ST3	SIN3A	Paired amphipathic helix protein Sin3a	24	8.98319	8.60121	8.99438	9.11621	9.18359	5.07676	4.89972	4.82577	4.8315	5.0776	5.51396	5.43774	5.52182	5.38281	5.37002
TP53BP1__Q12888_2	Q12888-2	TP53BP1	Isoform of Q12888, Isoform 2 of TP53-binding protein 1	24	8.2991	7.81819	8.2104	8.29028	7.74076	6.00575	5.97959	4.98658	5.21193	5.42419	5.35391	5.3364	4.74773	4.84699	4.86697
QRSL1__Q9H0R6	Q9H0R6	QRSL1	Glutamyl-tRNA(Gln) amidotransferase subunit A, mitochondrial	7	5.43502	5.53996	5.26336	5.38869	5.17596	7.54175	6.77039	6.25862	6.39044	6.53807	6.20629	6.43874	4.76018	4.52494	4.98291
MCTP2__Q6DN12	Q6DN12	MCTP2	Multiple C2 and transmembrane domain-containing protein 2	4	5.49009	5.29238	5.75825	6.11589	6.16523	7.62372	8.40571	6.77272	6.42552	6.97975	6.95272	6.67788	6.94717	7.04083	6.36225
SRPK2__P78362_2	P78362-2	SRPK2	Isoform of P78362, Isoform 2 of SRSF protein kinase 2	12	7.32501	6.98273	8.34778	7.97846	7.00284	5.56593	6.02385	5.76275	6.72186	6.58581	5.93956	5.64555	5.15082	4.51027	5.45386
SRPK1__Q96SB4_3	Q96SB4-3	SRPK1	Isoform of Q96SB4, Isoform 1 of SRSF protein kinase 1	11	3.91706	3.84048	4.30878	4.25601	3.80465	7.03268	6.88136	7.71517	6.76616	7.89994	4.81992	5.44975	5.09412	5.87557	5.74908
AP2A1__O95782	O95782	AP2A1	AP-2 complex subunit alpha-1	48	5.42012	5.09417	5.06109	5.07629	5.17572	7.41627	7.39833	7.11108	7.16409	7.46277	6.42051	6.0109	6.17271	5.97149	6.17214
AP2A2__O94973_2	O94973-2	AP2A2	Isoform of O94973, Isoform 2 of AP-2 complex subunit alpha-2	18	6.37458	5.96668	6.09149	5.98185	5.79929	6.13771	6.00762	6.38478	6.30668	6.37193	6.15021	5.87293	5.70034	5.69959	5.75215
AP2A2__O94973	O94973	AP2A2_1	AP-2 complex subunit alpha-2	1	4.0232	4.26642	5.84434	4.37339	4.16082	4.54654	4.52014	5.71802	5.05668	5.24741	4.69748	4.16013	3.9817	3.87168	4.49556
RCN1__Q15293	Q15293	RCN1	Reticulocalbin-1	9	3.36333	4.00835	3.6099	3.45088	3.0589	5.27306	5.58923	6.7184	7.43629	7.37767	4.59215	4.9433	4.36069	4.9797	5.9015
BCAT2__O15382	O15382	BCAT2	Branched-chain-amino-acid aminotransferase, mitochondrial	26	7.17812	7.19475	6.94033	7.32105	7.17587	5.7035	6.19007	5.7659	5.78029	5.71744	6.51351	5.9664	6.6043	6.03051	5.82524
SEL1L__Q9UBV2	Q9UBV2	SEL1L	Protein sel-1 homolog 1	7	3.45284	3.18788	3.68063	3.51132	3.1594	6.13947	5.83706	5.46364	5.13414	5.37607	8.98687	9.72889	9.87155	9.77977	10.9487
ALDH4A1__P30038	P30038	ALDH4A1	Delta-1-pyrroline-5-carboxylate dehydrogenase, mitochondrial	11	6.08436	5.92271	4.61669	4.58012	4.40481	8.58372	9.17719	9.06017	8.88138	8.76023	5.74515	5.75476	4.46836	4.33054	4.74036
YBX1__P67809	P67809	YBX1	Y-box-binding protein 1	15	4.53036	4.05184	4.87361	4.26755	4.00017	6.25175	7.27415	7.18712	7.37149	7.44863	3.84423	4.10539	3.25917	3.50441	3.92636
YBX3__P16989	P16989	YBX3	Y-box-binding protein 3	19	4.40187	5.99003	4.33436	4.21484	3.93696	7.25818	7.55682	9.04882	8.44108	8.7407	3.82735	4.19537	3.63388	4.07979	4.31453
YBX3__P16989_2	P16989-2	YBX3_1	Isoform of P16989, Isoform 2 of Y-box-binding protein 3	1	4.67414	4.06807	5.82108	5.24987	5.5159	6.97871	7.86665	9.93478	9.32214	9.22963	3.2898	3.21218	3.06438	3.32157	4.10875
RFC1__P35251	P35251	RFC1	Replication factor C subunit 1	19	4.94133	5.67156	5.40164	5.20028	4.90088	6.98638	6.80698	7.93276	7.52576	7.98341	5.4101	5.78019	5.62049	6.56177	6.64438
TPR__P12270	P12270	TPR	Nucleoprotein TPR	112	6.76609	6.46428	6.04209	6.37686	6.2379	5.99467	6.05163	6.83535	6.51227	6.37055	5.90601	6.04056	5.26642	5.68564	5.84081
PCM1__Q15154	Q15154	PCM1	Pericentriolar material 1 protein	24	4.5648	4.68089	4.74374	4.83607	4.33439	8.94488	8.89634	8.32117	8.30598	9.41935	4.85299	5.25598	4.9408	5.73151	5.29079
PCM1__Q15154_5	Q15154-5	PCM1_1	Isoform of Q15154, Isoform 5 of Pericentriolar material 1 protein	1	5.56757	5.81894	4.64211	5.46361	3.61422	12.7617	11.9233	8.34889	8.31738	9.81305	5.90006	5.82296	3.74432	4.25575	4.00609
BASP1__P80723	P80723	BASP1	Brain acid soluble protein 1	18	8.20758	7.16975	6.21164	6.42455	5.45013	5.81482	5.59043	7.13178	7.24576	7.38239	5.91115	5.89231	6.235	6.23909	6.8064
CYHR1__E9PJD7	E9PJD7	CYHR1	Isoform of Q6ZMK1, Cysteine and histidine-rich protein 1	2	6.46446	6.43181	6.07083	6.23993	6.35191	6.57027	6.83863	6.32012	7.12581	6.19574	6.81195	7.09474	7.05958	6.55753	6.23971
PRKRA__O75569	O75569	PRKRA	Interferon-inducible double-stranded RNA-dependent protein kinase activator A	12	6.70725	6.13803	6.41401	6.68842	6.87992	6.72025	6.81376	6.83529	6.84451	6.38528	5.81128	5.70196	6.78158	6.9689	6.46648
CCAR2__Q8N163	Q8N163	CCAR2	Cell cycle and apoptosis regulator protein 2	56	8.84312	7.99583	7.59022	7.73145	7.73367	6.41625	6.25676	5.96212	6.15969	6.38688	5.69847	5.43062	4.96406	4.78893	5.19181
MTA2__O94776	O94776	MTA2	Metastasis-associated protein MTA2	46	6.22983	5.46691	5.90863	5.94885	5.60561	6.47893	6.3867	6.66342	6.82976	6.88461	6.98724	6.5992	6.16797	6.43243	6.36144
MTA1__Q13330	Q13330	MTA1	Metastasis-associated protein MTA1	18	6.42216	5.87985	5.95434	5.64842	5.63567	6.70722	7.38751	6.22793	6.21133	6.44542	6.35296	6.41488	5.94811	6.18667	6.37973
MTA3__Q9BTC8	Q9BTC8	MTA3	Metastasis-associated protein MTA3	2	5.90049	4.61577	4.93004	4.95511	4.27181	6.76073	7.88859	6.12232	6.25017	6.04569	6.35933	5.97297	5.30042	5.62993	6.0495
ALDH16A1__Q8IZ83	Q8IZ83	ALDH16A1	Aldehyde dehydrogenase family 16 member A1	29	7.16807	7.64331	7.12001	7.32976	7.27944	5.85209	5.67451	5.478	5.19613	5.11374	7.86511	7.45869	5.95059	5.21299	5.66543
ALDH16A1__M0QY06	M0QY06	ALDH16A1_1	Isoform of Q8IZ83, Aldehyde dehydrogenase family 16 member A1 (Fragment)	1	11.9341	12.111	11.4655	12.2864	13.1487	4.29704	9.06997	2.69902	1.76243	2.12016	4.04319	5.30711	3.3359	3.14381	3.27568
ADK__P55263	P55263	ADK	Adenosine kinase	23	9.33739	9.56916	10.8257	11.9094	11.741	4.79241	4.44339	5.36771	4.90951	4.94708	3.81717	3.68981	4.26645	4.61673	4.16867
TONSL__Q96HA7	Q96HA7	TONSL	Tonsoku-like protein	6	4.83294	4.97696	4.85636	5.24975	4.95356	6.23131	5.85248	5.49314	5.4756	6.31261	6.8635	7.22106	7.72329	8.86172	7.56715
DHX9__Q08211	Q08211	DHX9	ATP-dependent RNA helicase A	87	6.28325	5.88918	5.93492	5.8816	5.88823	5.83168	5.79885	5.06466	5.21612	5.20856	6.85597	6.57253	6.96965	7.43833	6.57794
PTMA__P06454	P06454	PTMA	Prothymosin alpha	7	3.97074	4.32247	6.17426	4.83583	4.27208	5.50742	8.63803	11.971	6.5313	10.1163	2.97306	4.73866	3.62717	3.64279	4.43584
CLTA__P09496_2	P09496-2	CLTA	Isoform of P09496, Isoform Non-brain of Clathrin light chain A	5	3.68387	3.96559	4.18945	4.59624	3.76888	5.83809	6.02793	8.26681	6.0049	6.1821	7.04404	8.65189	8.18498	7.92021	8.31543
PTMS__P20962	P20962	PTMS	Parathymosin	1	2.89516	2.29113	2.59955	3.0797	2.26221	5.12857	6.96812	10.1728	8.78749	9.10116	4.05131	6.34927	4.64292	4.52349	5.44799
NXT2__Q9NPJ8_3	Q9NPJ8-3	NXT2	Isoform of Q9NPJ8, Isoform 3 of NTF2-related export protein 2	2	6.25365	5.71548	6.12809	6.67077	6.00826	5.40404	5.34198	9.51884	6.24578	6.59502	6.1545	6.65991	5.23599	6.2766	6.06835
NXT1__Q9UKK6	Q9UKK6	NXT1	NTF2-related export protein 1	1	5.32033	5.48616	6.63293	5.87438	5.07155	5.3425	6.38564	6.24824	5.64974	6.46496	6.88026	5.57568	5.69295	7.05328	6.25035
PDCD6IP__Q8WUM4	Q8WUM4	PDCD6IP	Programmed cell death 6-interacting protein	67	7.51629	6.72147	7.19355	7.53346	7.67981	6.05608	5.50286	6.49606	6.70558	6.21938	5.95811	5.29293	5.5164	5.47317	5.49727
MARCHF6__O60337	O60337	MARCHF6	E3 ubiquitin-protein ligase MARCHF6	2	5.0672	6.08606	10.7924	5.10147	6.70823	8.96736	5.78352	6.51541	6.21968	5.49904	8.66806	7.05824	6.02683	5.84899	5.65752
MARCKS__P29966	P29966	MARCKS	Myristoylated alanine-rich C-kinase substrate	24	4.26356	4.79787	4.24742	3.55699	3.75674	10.2721	10.0911	14.3561	11.9879	16.6947	1.46903	1.20698	0.722368	1.54254	2.0306
HNRNPUL2__Q1KMD3	Q1KMD3	HNRNPUL2	Heterogeneous nuclear ribonucleoprotein U-like protein 2	52	8.5188	7.67275	8.43831	8.39556	8.08247	5.41321	5.21118	5.44021	5.43784	5.22867	6.29773	5.71555	6.0277	5.9963	5.80628
FHOD1__Q9Y613	Q9Y613	FHOD1	FH1/FH2 domain-containing protein 1	31	3.7845	4.02032	4.75799	4.61069	4.21704	7.48263	7.54321	7.79275	8.22781	7.60728	7.41589	7.24461	7.74693	7.15774	6.71284
PPP1R12C__Q9BZL4	Q9BZL4	PPP1R12C	Protein phosphatase 1 regulatory subunit 12C	6	7.31251	6.52254	7.42131	7.3478	6.81293	4.87294	5.1544	5.4787	5.98666	5.32725	6.59661	6.82385	7.10196	6.49193	5.78136
MYO18A__Q92614	Q92614	MYO18A	Unconventional myosin-XVIIIa	57	7.23626	6.73687	6.9097	6.41109	6.84755	6.48561	5.96723	6.27608	5.94464	6.36544	7.22934	6.53002	6.84438	5.85915	6.50578
XAB2__Q9HCS7	Q9HCS7	XAB2	Pre-mRNA-splicing factor SYF1	23	6.19386	6.21834	6.66256	5.90554	5.90384	5.94873	6.12902	5.36577	5.1942	5.64157	7.12086	7.4091	7.34499	7.77595	6.72371
DNAJC17__Q9NVM6	Q9NVM6	DNAJC17	DnaJ homolog subfamily C member 17	5	7.40605	7.55533	7.30646	6.80568	7.47595	6.55453	7.60919	6.17964	6.19242	5.84744	5.11049	5.26123	4.60673	4.66397	4.76931
PRPF6__O94906	O94906	PRPF6	Pre-mRNA-processing factor 6	38	7.5714	6.92174	6.97976	7.05034	7.2741	5.86352	5.93642	5.61733	5.22422	5.64879	6.4352	6.34598	6.40983	6.32496	6.23259
GSR__P00390	P00390	GSR	Glutathione reductase, mitochondrial	27	12.8008	10.0297	8.84728	9.50666	9.90427	5.51108	4.4652	6.82701	5.93823	4.86748	4.14022	3.54247	3.60982	3.30019	3.59969
PPP1R16B__Q96T49	Q96T49	PPP1R16B	Protein phosphatase 1 regulatory inhibitor subunit 16B	8	4.71234	4.85109	4.96166	4.71111	4.39272	5.67449	5.66907	5.72694	6.43721	5.30447	9.07811	8.65903	9.96462	9.34789	8.24936
PCID2__Q5JVF3	Q5JVF3	PCID2	PCI domain-containing protein 2	16	5.32768	5.76698	5.86862	5.79797	5.91763	6.67552	6.66843	6.59241	6.54784	6.82975	6.39202	6.53789	6.7264	7.2192	6.63575
MSTO1__Q9BUK6	Q9BUK6	MSTO1	Protein misato homolog 1	11	2.91704	2.95396	3.17042	2.93843	2.99623	7.98404	8.24602	8.1477	8.81682	9.94878	5.9553	6.7307	6.17668	7.0202	7.79748
WDHD1__O75717	O75717	WDHD1	WD repeat and HMG-box DNA-binding protein 1	31	4.01633	4.50511	3.94776	3.70803	3.61853	7.44246	9.24583	6.92607	6.58035	8.01966	5.02815	5.9786	5.9613	7.0673	6.66071
SYVN1__Q86TM6	Q86TM6	SYVN1	E3 ubiquitin-protein ligase synoviolin	11	4.50379	4.3995	4.9665	5.20919	4.80707	5.43386	5.03826	5.45397	5.42319	5.14495	8.76125	9.87488	9.69355	10.3652	10.7544
IGBP1__P78318	P78318	IGBP1	Immunoglobulin-binding protein 1	6	5.34677	5.09742	5.85463	5.71439	5.29799	6.05122	5.61954	6.29328	6.35016	6.78436	7.5596	7.26516	7.62051	7.09933	7.41757
KIF5B__P33176	P33176	KIF5B	Kinesin-1 heavy chain	55	4.70345	4.46883	4.85863	4.80613	4.74216	6.64822	6.72408	6.52474	6.8391	6.36502	7.47793	7.21929	7.17086	7.70171	7.33408
MRTFA__Q969V6	Q969V6	MRTFA	Myocardin-related transcription factor A	4	6.51069	6.61102	6.94144	6.68305	6.1227	5.32918	6.22352	5.38078	5.11148	5.16249	6.96022	7.46775	6.18533	6.52456	6.3817
NEMF__O60524	O60524	NEMF	Nuclear export mediator factor NEMF	18	5.03428	4.71562	5.40514	5.41135	5.25812	6.65971	6.46296	6.75001	6.56772	6.97626	7.18084	7.27472	7.07315	7.13019	7.26018
CCNK__O75909	O75909	CCNK	Cyclin-K	9	5.67779	5.64894	5.68464	5.82048	5.3707	6.72332	6.51855	6.47357	6.76597	6.45355	7.29125	7.11313	6.15035	6.83873	6.78595
FASN__P49327	P49327	FASN	Fatty acid synthase	124	2.14083	2.12607	2.06982	1.96179	1.95143	6.18147	6.45792	7.68967	7.98657	8.16113	7.93624	8.34765	8.52472	10.0499	9.16914
POLD1__P28340	P28340	POLD1	DNA polymerase delta catalytic subunit	34	3.43193	3.32687	3.64248	3.45051	3.3263	6.56881	6.7244	6.95376	6.76924	7.64064	6.84383	7.43647	8.21889	9.24289	8.1239
SPIB__Q01892	Q01892	SPIB	Transcription factor Spi-B	1	7.36516	8.80122	7.65382	8.63021	7.45854	4.64163	3.599	4.51666	4.45843	4.75914	10.0816	6.97423	8.63234	7.18104	5.247
RSL1D1__O76021	O76021	RSL1D1	Ribosomal L1 domain-containing protein 1	18	4.68981	4.50765	5.89085	5.24375	5.38705	6.86556	7.1719	7.96406	7.82698	7.8034	4.5408	5.0472	5.18416	5.39877	5.50879
FNBP1__B7ZL14	B7ZL14	FNBP1	Isoform of Q96RU3, FNBP1 protein	45	6.12767	6.22368	6.43778	6.19395	6.25845	8.30648	8.3901	10.1897	9.72573	8.87123	4.80936	4.34495	4.29508	4.13225	4.41386
COPB2__P35606	P35606	COPB2	Coatomer subunit beta'	57	4.55971	4.58629	4.4459	4.53707	4.44434	6.87729	6.69451	6.64306	6.28427	6.62171	7.50211	7.70712	7.95609	8.01332	8.76997
RTF2__Q9BY42	Q9BY42	RTF2	Replication termination factor 2	5	7.15977	6.67156	6.40084	6.60499	6.1304	7.28038	7.29463	6.80201	7.04404	7.07867	5.1899	5.48622	5.85445	6.35086	6.34541
POLR1E__Q9GZS1	Q9GZS1	POLR1E	DNA-directed RNA polymerase I subunit RPA49	9	5.75323	5.56013	6.33262	6.15924	6.14571	6.39908	6.54408	6.00676	5.95848	6.76742	5.41533	5.5369	5.58254	6.23309	5.71919
MARS1__P56192	P56192	MARS1	Methionine--tRNA ligase, cytoplasmic	57	4.07027	3.78655	4.19842	4.02727	3.8677	6.78303	6.77697	6.88025	6.91661	6.88823	7.43822	7.58433	7.58591	8.43584	7.69572
NUB1__Q9Y5A7	Q9Y5A7	NUB1	NEDD8 ultimate buster 1	19	5.87748	5.75085	5.18624	5.11936	5.13534	9.52345	9.29964	9.09241	9.20098	8.26835	5.49713	4.8183	4.52757	4.34299	4.45411
TARBP2__Q15633	Q15633	TARBP2	RISC-loading complex subunit TARBP2	5	5.35887	5.2654	4.70971	4.42897	4.82436	6.48736	6.64036	7.04286	7.29744	6.80124	5.38888	5.51609	4.5333	4.66754	5.35936
EHBP1L1__Q8N3D4	Q8N3D4	EHBP1L1	EH domain-binding protein 1-like protein 1	18	4.99785	5.22166	5.5235	5.28663	5.22115	6.3715	6.16527	5.76584	5.86044	6.09709	8.85052	8.65808	8.28586	7.51515	7.10157
EHBP1__Q8NDI1	Q8NDI1	EHBP1	EH domain-binding protein 1	3	5.25938	6.37789	5.80637	5.39484	5.68029	6.8553	7.07779	6.10375	6.23971	6.33668	5.14009	5.69453	4.3019	5.407	4.67255
HNRNPM__P52272	P52272	HNRNPM	Heterogeneous nuclear ribonucleoprotein M	158	6.51477	5.64103	6.1922	5.68771	5.71389	5.57206	5.35162	5.05034	6.02888	4.66225	7.93172	6.46561	7.75179	7.37281	6.49789
HNRNPM__M0QZM1	M0QZM1	HNRNPM_1	Isoform of P52272, Heterogeneous nuclear ribonucleoprotein M (Fragment)	1	6.23751	6.34974	5.77709	5.17041	5.4819	7.90444	8.39968	5.90509	5.56421	6.55662	7.16237	7.57622	5.53086	7.06464	6.85317
GALNT2__Q10471	Q10471	GALNT2	Polypeptide N-acetylgalactosaminyltransferase 2	17	3.13538	3.07398	2.91258	3.16514	3.14687	8.42649	9.62293	6.94736	6.97065	7.44577	8.01574	8.32058	7.96447	8.20186	9.08049
GALNT5__Q7Z7M9	Q7Z7M9	GALNT5	Polypeptide N-acetylgalactosaminyltransferase 5	2	5.42855	4.56886	4.39519	4.74784	4.04461	8.768	9.56694	6.47327	6.39195	7.05248	7.34265	7.23637	7.13342	7.5333	8.02164
YWHAE__P62258	P62258	YWHAE	14-3-3 protein epsilon	65	5.00977	5.14626	4.96595	4.83049	4.75302	5.78685	5.91759	7.45832	6.39815	6.38109	4.81627	4.91529	4.83404	4.77699	5.03463
YWHAG__P61981	P61981	YWHAG	14-3-3 protein gamma	26	7.60873	7.03305	6.33261	6.87163	6.79252	5.83111	5.4482	8.32018	7.50887	6.97155	6.01783	5.87093	5.4833	5.58496	6.00503
YWHAH__Q04917	Q04917	YWHAH	14-3-3 protein eta	15	3.68851	3.58431	4.16111	4.12613	3.90725	6.97604	7.05451	8.27407	8.19771	8.42275	6.84848	6.15544	7.01223	7.27524	7.16753
YWHAQ__P27348	P27348	YWHAQ	14-3-3 protein theta	13	4.70572	4.68229	5.16581	4.96394	4.50799	6.23895	6.33262	8.10403	7.99291	7.76592	5.70843	5.47651	5.71139	5.70664	5.83293
YWHAB__P31946	P31946	YWHAB	14-3-3 protein beta/alpha	22	8.77747	8.02932	7.57033	8.18911	8.43258	5.24392	5.18465	7.12966	5.821	5.7537	5.4324	5.10789	4.73478	4.37956	5.07317
YWHAZ__P63104	P63104	YWHAZ	14-3-3 protein zeta/delta	33	9.53477	8.91928	8.40149	9.09928	9.03194	4.43856	4.1434	5.06762	4.7541	4.73988	7.21776	6.16621	5.88896	4.79678	5.82874
YWHAZ__E7EX29	E7EX29	YWHAZ_1	Isoform of P63104, 14-3-3 protein zeta/delta (Fragment)	2	2.16697	1.64664	1.23361	2.18933	1.79402	4.18932	3.99758	3.08055	2.46342	2.46348	19.4073	12.7042	13.4813	12.6661	11.5752
LRSAM1__Q6UWE0	Q6UWE0	LRSAM1	E3 ubiquitin-protein ligase LRSAM1	7	5.69326	5.88001	6.23155	5.24755	5.13829	7.78889	7.69001	7.03523	6.97958	7.38979	6.8834	6.84799	6.13917	5.76072	6.12887
GOLGA4__Q13439_5	Q13439-5	GOLGA4	Isoform of Q13439, Isoform 5 of Golgin subfamily A member 4	22	5.92901	6.01964	6.0162	5.84039	5.67149	6.25746	6.51725	5.63431	5.93763	5.65573	6.40665	6.50482	6.17991	6.19445	6.47423
MYH10__P35580_4	P35580-4	MYH10	Isoform of P35580, Isoform 4 of Myosin-10	58	5.21228	4.92935	5.24194	4.7448	4.84946	5.52692	5.99933	4.95135	5.10794	4.78783	5.82126	5.42264	5.41299	5.48735	5.15838
MYH9__P35579	P35579	MYH9	Myosin-9	263	7.39973	6.65119	7.81354	7.49015	7.71093	4.88055	4.96764	4.85042	4.55242	4.50798	8.45543	7.05701	8.30068	6.65081	6.89179
MYH11__P35749_2	P35749-2	MYH11	Isoform of P35749, Isoform 2 of Myosin-11	13	6.51626	6.31657	7.05026	6.75982	7.02536	5.50176	5.28956	4.82488	4.57327	4.81073	7.65206	6.99163	7.12883	6.69138	6.87786
MYH14__Q7Z406_2	Q7Z406-2	MYH14	Isoform of Q7Z406, Isoform 2 of Myosin-14	23	7.17516	6.54651	7.95161	7.63528	7.5715	4.92459	5.16264	4.65575	4.65093	4.77026	8.41292	7.20581	7.85366	6.8819	7.24266
CPT1A__P50416	P50416	CPT1A	Carnitine O-palmitoyltransferase 1, liver isoform	33	3.10219	3.39937	4.0409	3.81184	9.08349	6.57905	6.98841	3.76163	3.69494	6.42059	9.31153	10.0785	7.01044	7.30096	11.5618
DFFA__O00273	O00273	DFFA	DNA fragmentation factor subunit alpha	7	5.19788	6.18148	6.24639	5.9151	6.51155	5.84692	6.54189	7.90029	6.41265	7.65537	3.29202	3.75395	3.46592	3.30355	4.10674
SRRM2__Q9UQ35	Q9UQ35	SRRM2	Serine/arginine repetitive matrix protein 2	62	6.08742	5.40917	5.94341	5.80191	5.27825	6.26274	6.2966	7.23642	7.59282	7.23369	5.7074	5.81516	4.4808	4.57601	5.62327
SDHA__P31040	P31040	SDHA	Succinate dehydrogenase [ubiquinone] flavoprotein subunit, mitochondrial	26	6.99307	7.05291	7.68313	8.17747	7.8457	4.72972	4.89175	5.36882	5.37063	5.19056	6.24412	6.48558	6.81881	6.73573	6.4086
SLC25A19__Q9HC21	Q9HC21	SLC25A19	Mitochondrial thiamine pyrophosphate carrier	10	4.35634	4.30168	4.67661	4.51179	4.31279	5.19325	5.1833	5.72745	5.61399	5.10695	10.3091	10.4462	10.5543	10.0709	8.97255
VPS51__Q9UID3	Q9UID3	VPS51	Vacuolar protein sorting-associated protein 51 homolog	14	6.14674	5.97615	6.15994	6.46388	6.39435	6.76558	6.83514	6.3347	6.36339	6.71069	6.89294	6.74645	6.87338	6.77844	6.48947
AARS2__Q5JTZ9	Q5JTZ9	AARS2	Alanine--tRNA ligase, mitochondrial	18	6.35836	5.79444	6.65624	6.68278	5.88082	6.04998	6.30284	6.38365	6.58102	6.46068	4.72436	4.63843	5.06389	5.49737	5.29245
GAPDH__P04406	P04406	GAPDH	Glyceraldehyde-3-phosphate dehydrogenase	113	5.47378	5.47887	5.17415	5.16833	5.19363	7.31717	7.3448	8.35349	7.33052	7.38762	5.64218	5.72306	5.69223	5.86078	6.20646
GAPDH__P04406_2	P04406-2	GAPDH_1	Isoform of P04406, Isoform 2 of Glyceraldehyde-3-phosphate dehydrogenase	1	3.89436	4.9919	5.60315	5.73304	5.07202	9.47223	10.9779	6.24945	7.20234	8.3174	6.49961	5.49289	6.53824	7.19743	6.75807
ALDH2__P05091	P05091	ALDH2	Aldehyde dehydrogenase, mitochondrial	22	2.94943	2.90495	3.95568	4.26848	4.12418	4.80821	4.60122	7.41757	8.12007	7.61271	5.05087	5.89526	7.44339	6.88783	6.45444
ALDH1A1__P00352	P00352	ALDH1A1	Aldehyde dehydrogenase 1A1	5	8.77462	8.5502	8.1222	7.93253	8.77041	6.52436	6.12248	3.41106	3.67397	3.51615	6.70792	6.72565	7.54039	7.42035	6.20772
ALDH1A2__O94788	O94788	ALDH1A2	Retinal dehydrogenase 2	2	3.82632	4.11864	4.86337	4.50153	4.41717	3.79483	5.65227	6.90668	4.78739	5.22092	3.76598	4.46974	5.74303	4.48706	4.66963
DDX42__Q86XP3	Q86XP3	DDX42	ATP-dependent RNA helicase DDX42	36	7.69314	7.12776	7.51248	7.5211	7.24239	6.42809	6.46193	6.46896	6.39031	6.66276	5.31173	5.37124	4.2756	4.42389	4.79021
IK__Q13123	Q13123	IK	Protein Red	15	7.70016	6.70047	7.57298	7.62998	7.01235	5.99741	5.98303	6.32617	6.17149	6.22337	4.95783	5.20388	4.46277	4.78332	4.68744
FAT3__Q8TDW7_1	Q8TDW7-1	FAT3	Isoform of Q8TDW7, Isoform 3 of Protocadherin Fat 3	2	8.3542	7.95782	7.64871	7.50284	8.71623	6.9233	6.81636	6.47501	8.22914	7.03167	3.87866	4.31153	3.27516	3.34542	4.02841
STK39__Q9UEW8	Q9UEW8	STK39	STE20/SPS1-related proline-alanine-rich protein kinase	20	6.62122	6.52382	6.28051	6.81766	6.68278	4.01546	4.23567	3.68341	3.68324	3.68442	9.71013	8.97665	8.34953	8.19616	7.8925
OXSR1__O95747	O95747	OXSR1	Serine/threonine-protein kinase OSR1	17	6.68315	6.18593	6.69946	6.4373	6.81166	6.321	6.27889	6.46542	6.36689	6.31737	7.1912	6.46039	6.44892	6.21743	6.01445
CCDC124__Q96CT7	Q96CT7	CCDC124	Coiled-coil domain-containing protein 124	9	5.60252	4.95226	4.79134	4.71322	4.90477	8.27578	8.84199	8.71642	8.67205	8.3948	4.71263	4.81726	3.74799	3.55295	4.51539
HUWE1__Q7Z6Z7	Q7Z6Z7	HUWE1	E3 ubiquitin-protein ligase HUWE1	92	4.36122	4.3079	4.32064	4.2689	4.30969	7.14221	7.45398	7.47569	7.55484	7.67392	6.91406	6.83252	6.90917	7.51825	7.07299
SRM__P19623	P19623	SRM	Spermidine synthase	22	3.90389	3.73654	3.53495	3.60161	3.56776	6.91921	7.06426	8.74992	5.90599	8.30927	4.75073	6.91365	7.89676	8.2713	8.30132
SMARCD2__Q92925	Q92925	SMARCD2	SWI/SNF-related matrix-associated actin-dependent regulator of chromatin subfamily D member 2	26	7.46843	6.72827	7.00653	7.08907	6.85029	6.09983	5.83619	5.96285	6.2355	6.01229	6.53723	6.4591	6.22489	6.48176	5.97869
SMARCD1__Q96GM5	Q96GM5	SMARCD1	SWI/SNF-related matrix-associated actin-dependent regulator of chromatin subfamily D member 1	10	7.18935	6.76134	7.24492	6.96976	6.76706	6.23456	6.32711	5.92781	6.09716	5.85273	5.70361	5.57465	5.29292	5.48076	5.19804
UBXN6__Q9BZV1	Q9BZV1	UBXN6	UBX domain-containing protein 6	11	7.80497	7.1961	7.50208	7.62977	7.3476	5.57659	5.35622	5.62731	5.26088	5.05846	7.36001	6.59603	6.47594	5.74849	6.06317
H1_5__P16401	P16401	H1-5	Histone H1.5	60	9.36063	6.67373	9.70727	8.79515	9.31485	5.59426	4.45089	5.64399	4.6243	5.28727	5.83537	5.49428	5.65587	5.29125	6.09835
H1_2__P16403	P16403	H1-2	Histone H1.2	9	12.5947	8.62081	12.6428	11.8679	13.1551	4.5696	3.16121	3.50037	4.82369	4.87353	2.58497	3.17686	3.96733	3.68401	4.18044
H1_4__P10412	P10412	H1-4	Histone H1.4	4	7.78583	4.75185	12.6761	10.3507	10.5182	4.12126	2.90704	10.9246	4.19787	5.78764	4.99758	4.82213	4.21479	4.81038	5.90926
H1_3__P16402	P16402	H1-3	Histone H1.3	42	10.9543	8.01097	13.9157	12.9714	11.4772	4.28826	3.80525	4.46512	3.92692	4.0511	3.91112	3.58172	3.89232	3.6193	4.01183
H1_1__Q02539	Q02539	H1-1	Histone H1.1	3	5.85118	4.59127	2.74286	3.38495	3.17707	9.00427	6.4775	7.54351	6.19668	7.9685	12.0695	10.4912	6.5955	6.36229	7.54371
NMD3__Q96D46	Q96D46	NMD3	60S ribosomal export protein NMD3	11	4.68911	4.32729	4.48837	4.32273	4.29294	7.02996	7.96636	6.88101	6.75784	7.13935	5.76842	5.92026	6.06457	6.65718	6.20941
CNOT3__O75175	O75175	CNOT3	CCR4-NOT transcription complex subunit 3	13	6.28775	6.16352	6.42821	6.5984	6.23398	6.40954	6.35505	6.40361	6.77315	6.43679	6.00734	5.9443	5.39035	5.57358	5.9437
TOR3A__Q9H497	Q9H497	TOR3A	Torsin-3A	6	4.11064	4.10602	3.78054	3.87261	3.89142	6.40084	7.25905	6.9571	7.26922	6.63472	8.41544	8.93168	8.12457	8.11033	7.99787
FARSB__Q9NSD9	Q9NSD9	FARSB	Phenylalanine--tRNA ligase beta subunit	37	5.34465	4.95615	5.77096	5.97303	5.90737	7.38981	7.6392	8.50682	7.73271	8.16836	5.05417	4.88734	5.42023	5.64134	5.65562
RIDA__P52758	P52758	RIDA	2-iminobutanoate/2-iminopropanoate deaminase	5	2.76644	3.16103	3.53105	2.99352	2.75962	5.05171	5.50869	6.98532	5.99843	5.70619	6.15327	6.85281	6.3637	6.31197	6.29598
DERA__Q9Y315	Q9Y315	DERA	Deoxyribose-phosphate aldolase	25	6.30574	6.0807	6.36639	6.51014	6.30181	7.11824	6.68181	7.06029	6.63582	7.1627	6.5802	6.07678	6.09112	5.58463	5.89913
ALDH1B1__P30837	P30837	ALDH1B1	Aldehyde dehydrogenase X, mitochondrial	9	3.68672	3.93086	5.21271	4.9758	4.59478	4.64041	5.54948	7.00052	5.87313	6.98808	2.86851	3.38866	4.43187	3.86762	4.75218
KTN1__Q86UP2	Q86UP2	KTN1	Kinectin	55	6.3257	6.13636	5.4288	5.55798	4.9748	6.25338	6.2738	7.30425	7.34015	7.16261	6.1352	6.48244	5.56625	5.7664	6.20214
MARF1__Q9Y4F3_5	Q9Y4F3-5	MARF1	Isoform of Q9Y4F3, Isoform 4 of Meiosis regulator and mRNA stability factor 1	10	5.75197	5.3928	7.14706	6.01556	6.23199	6.35111	7.04153	5.44725	5.23625	5.09324	7.36477	6.49727	6.73674	6.5585	6.37865
DNAJC2__Q99543	Q99543	DNAJC2	DnaJ homolog subfamily C member 2	21	4.9462	4.35684	4.93237	4.82139	4.63184	7.24548	7.27861	7.34452	6.92119	7.06926	6.42703	6.66681	6.11481	6.54052	6.28082
ATP6V1D__Q9Y5K8	Q9Y5K8	ATP6V1D	V-type proton ATPase subunit D	6	5.78668	6.66577	5.7608	5.57683	5.58015	6.17882	6.35805	5.69134	5.65705	5.49108	7.02608	6.44067	5.72419	5.74582	5.89477
DDX58__O95786	O95786	DDX58	Antiviral innate immune response receptor RIG-I	37	7.92101	8.27257	7.41948	8.12296	7.84188	6.13712	5.69475	7.28932	8.32509	7.48922	5.15644	4.81304	4.57769	4.40882	4.80893
SLC2A5__P22732	P22732	SLC2A5	Solute carrier family 2, facilitated glucose transporter member 5	6	2.72877	3.01907	2.99705	3.20889	2.93124	4.92722	5.38572	4.11387	3.61395	3.79181	12.1811	13.1838	12.3831	14.4991	9.85731
RRP1__P56182	P56182	RRP1	Ribosomal RNA processing protein 1 homolog A	10	4.59781	4.16376	4.76929	4.49664	4.28001	6.89265	7.46701	8.79012	8.18799	8.5662	4.55322	5.19973	5.39946	5.75381	5.80687
KIAA2013__Q8IYS2_2	Q8IYS2-2	KIAA2013	Isoform of Q8IYS2, Isoform 2 of Uncharacterized protein KIAA2013	6	5.97773	6.39666	5.38442	5.94356	5.60726	5.92717	6.46244	5.81086	5.47764	5.58424	8.48806	8.77558	8.18908	7.71935	7.68479
PTPRCAP__Q14761	Q14761	PTPRCAP	Protein tyrosine phosphatase receptor type C-associated protein	10	6.18378	5.72518	6.6401	6.80685	6.71263	3.0815	2.63168	3.5652	2.75779	2.28416	12.2053	10.4461	11.0785	10.4988	8.46235
LRRC47__Q8N1G4	Q8N1G4	LRRC47	Leucine-rich repeat-containing protein 47	29	6.50382	6.25144	7.03718	7.04207	6.88831	6.49599	6.18791	7.35383	7.2175	6.79721	5.35617	5.3202	5.05159	5.13243	5.40407
LAP3__P28838	P28838	LAP3	Cytosol aminopeptidase	59	3.2706	3.14315	2.91451	2.7576	2.6998	9.70551	9.03653	14.3366	14.0381	11.4184	4.09557	4.12435	5.11355	5.10687	5.10747
PIK3CD__O00329	O00329	PIK3CD	Phosphatidylinositol 4,5-bisphosphate 3-kinase catalytic subunit delta isoform	22	7.65385	7.40453	7.24553	7.2749	7.68751	5.95011	5.91527	5.19309	5.30501	5.05053	7.72167	7.05613	6.94713	7.07351	6.20027
PIK3CB__P42338	P42338	PIK3CB	Phosphatidylinositol 4,5-bisphosphate 3-kinase catalytic subunit beta isoform	4	7.72643	7.93357	7.14995	7.35707	7.93127	5.87654	6.03339	5.52282	4.96669	5.26317	6.95038	6.8459	7.11643	7.39619	5.93019
PIK3C2B__O00750	O00750	PIK3C2B	Phosphatidylinositol 4-phosphate 3-kinase C2 domain-containing subunit beta	33	6.12022	5.92522	6.05932	6.29278	6.30379	4.61315	4.50525	5.11243	5.11847	5.17267	10.8898	8.10558	8.62045	7.50259	8.02421
BCL3__P20749	P20749	BCL3	B-cell lymphoma 3 protein	5	2.80574	3.1179	3.58231	3.12715	3.07449	3.34018	3.67613	3.57459	3.69067	3.11614	14.2717	14.2114	14.1303	12.6657	11.6156
TARS2__Q9BW92	Q9BW92	TARS2	Threonine--tRNA ligase, mitochondrial	20	6.38102	6.09104	5.77383	5.9582	5.60432	6.23642	6.8288	6.65282	5.99546	6.79708	5.61683	5.49773	5.10283	4.87339	5.10693
MYO9B__Q13459	Q13459	MYO9B	Unconventional myosin-IXb	50	6.20091	5.79784	7.01963	6.54369	6.43436	6.58622	6.49922	6.26321	6.34161	6.4111	7.04187	6.57555	6.88236	6.33609	6.59688
TOMM34__Q15785	Q15785	TOMM34	Mitochondrial import receptor subunit TOM34	13	4.21708	4.02707	4.25227	4.1965	4.26483	6.57802	7.35539	7.81519	8.1481	7.98531	5.13556	5.945	5.40259	6.23461	5.96078
PARP14__Q460N5	Q460N5	PARP14	Protein mono-ADP-ribosyltransferase PARP14	86	4.57589	4.4682	3.45819	3.51107	3.33336	5.89091	5.94562	7.45298	8.05003	6.5892	10.412	9.91207	9.59963	8.28437	7.19563
OPA1__O60313_2	O60313-2	OPA1	Isoform of O60313, Isoform 2 of Dynamin-like 120 kDa protein, mitochondrial	30	8.23128	7.97582	8.98156	8.85668	8.85261	5.501	5.66087	5.73438	5.12549	5.45088	5.4533	5.14773	5.35608	4.83468	4.78561
FLNB__O75369_8	O75369-8	FLNB	Isoform of O75369, Isoform 8 of Filamin-B	102	5.95805	6.39368	6.74311	7.15898	6.97034	7.40056	7.87662	6.46897	7.43935	6.59517	3.95727	3.98972	3.3465	3.5517	3.63124
FLNA__P21333	P21333	FLNA	Filamin-A	193	5.57568	5.30848	8.37382	7.79749	7.875	6.23997	6.87826	6.54028	7.52077	6.51979	6.54782	6.32517	5.51278	4.90096	5.60238
FLNC__Q14315	Q14315	FLNC	Filamin-C	21	5.19603	5.22769	7.46596	7.00024	7.29899	5.98313	6.73437	6.34607	6.81438	5.82742	6.17111	5.9636	5.82544	5.42867	5.68352
MRPL2__Q5T653	Q5T653	MRPL2	39S ribosomal protein L2, mitochondrial	12	4.25067	5.33924	4.9886	5.0258	4.57264	6.99349	7.31245	7.20111	6.95638	7.24299	7.10369	7.34283	7.36454	6.95081	7.12135
JAGN1__Q8N5M9	Q8N5M9	JAGN1	Protein jagunal homolog 1	2	6.75187	7.41639	7.47147	7.25063	6.82995	5.47871	5.90397	5.06638	5.23124	5.67851	5.8144	6.04693	5.74502	5.51497	5.7446
RPLP2__P05387	P05387	RPLP2	60S acidic ribosomal protein P2	13	4.12361	4.70456	5.98732	5.31154	4.74117	6.57775	9.68034	10.3101	6.17308	7.62294	3.49246	4.65134	4.42271	4.54008	5.41943
PPP1R9B__Q96SB3	Q96SB3	PPP1R9B	Neurabin-2	20	7.47358	7.45138	8.93259	8.47957	8.33223	4.33986	4.52649	5.09999	5.48628	4.73955	7.20995	6.86018	6.75621	5.63853	5.86638
RUVBL2__Q9Y230	Q9Y230	RUVBL2	RuvB-like 2	53	6.00246	5.55039	5.32031	5.43794	5.3811	6.41774	6.51774	6.46776	5.96214	6.62045	6.03338	5.86573	6.01073	6.22807	6.14
PCBD2__Q9H0N5	Q9H0N5	PCBD2	Pterin-4-alpha-carbinolamine dehydratase 2	3	5.22015	5.96577	7.4788	7.16082	6.6076	5.6481	6.05575	7.21955	6.17994	6.6272	6.04286	6.04215	6.1598	5.65187	6.28405
PCBD1__P61457	P61457	PCBD1	Pterin-4-alpha-carbinolamine dehydratase	2	3.99941	4.74031	5.23181	4.50874	4.11378	6.61879	7.93995	9.84911	6.32991	7.16452	3.78761	4.43095	4.28817	4.50519	4.32434
DUT__P33316	P33316	DUT	Deoxyuridine 5'-triphosphate nucleotidohydrolase, mitochondrial	15	2.35793	2.41515	2.68668	2.68678	2.51924	8.86163	8.00909	9.20959	10.1353	11.3344	5.50965	6.97027	5.12531	7.63049	6.86419
AKNA__Q7Z591	Q7Z591	AKNA	Microtubule organization protein AKNA	7	3.74095	3.56704	4.26675	4.25799	4.18461	4.18326	4.55355	6.64727	6.51715	5.67002	6.57955	7.60579	14.7295	10.8829	12.3908
CHMP4B__Q9H444	Q9H444	CHMP4B	Charged multivesicular body protein 4b	15	7.68973	6.70719	7.72258	7.53409	7.51405	7.18251	7.06316	7.7682	8.11644	7.35683	4.60411	4.44125	4.18115	3.95524	3.97807
DIS3L__Q8TF46	Q8TF46	DIS3L	DIS3-like exonuclease 1	5	5.62785	6.40852	5.79422	5.61766	5.58911	6.61633	7.06899	6.38081	6.05737	6.57957	6.26787	6.52379	6.27357	6.63734	6.09769
CHD1__O14646	O14646	CHD1	Chromodomain-helicase-DNA-binding protein 1	9	4.91905	4.91026	5.2219	4.75181	4.85752	6.64628	6.24779	6.43696	6.71064	6.51712	6.79906	6.76686	6.9312	6.97321	6.10247
CHD8__Q9HCK8	Q9HCK8	CHD8	Chromodomain-helicase-DNA-binding protein 8	14	5.19327	5.24684	5.35732	4.92846	4.90322	5.81915	5.61637	5.13316	5.32874	5.34111	7.57387	7.84136	8.02716	8.21355	7.36388
CHD7__Q9P2D1	Q9P2D1	CHD7	Chromodomain-helicase-DNA-binding protein 7	11	6.08316	5.82489	5.75555	5.6911	5.54481	5.82767	5.84664	5.46182	5.21109	5.48329	6.59974	7.11221	7.18858	7.65188	7.48185
CHD9__Q3L8U1	Q3L8U1	CHD9	Chromodomain-helicase-DNA-binding protein 9	2	8.63871	7.92845	6.90586	7.64065	8.89173	5.12926	7.12115	4.36611	4.49289	5.02764	6.20333	7.29601	6.7469	7.21644	6.39489
CHD2__O14647	O14647	CHD2	Chromodomain-helicase-DNA-binding protein 2	24	7.24997	6.55002	7.15428	6.94682	6.87657	6.20926	5.99703	6.37939	6.30996	6.00891	6.38617	6.23637	6.42243	6.43898	6.13989
NCAM1__P13591	P13591	NCAM1	Neural cell adhesion molecule 1	5	6.04966	7.253	5.75744	5.43327	5.70996	8.01088	8.5972	2.99266	3.4936	3.81733	5.80564	6.96079	5.42994	5.29318	5.39951
NCAPD2__Q15021	Q15021	NCAPD2	Condensin complex subunit 1	54	2.21154	2.35141	2.18432	1.97845	1.99903	6.70864	6.8944	6.40637	6.67501	7.21479	7.68087	8.67217	9.76404	11.6613	9.74237
CCT2__P78371	P78371	CCT2	T-complex protein 1 subunit beta	75	4.86045	4.52722	4.6114	4.6209	4.80122	6.49256	6.40428	7.22812	7.09116	6.94287	5.82299	5.6946	6.11491	6.49334	6.06278
POLR2M__P0CAP2	P0CAP2	POLR2M	DNA-directed RNA polymerase II subunit GRINL1A	4	7.98132	7.24363	7.21197	7.13168	7.43212	5.90835	6.54816	6.06124	6.27283	5.86819	6.33794	6.73316	5.38645	5.1419	5.54624
SMU1__Q2TAY7	Q2TAY7	SMU1	WD40 repeat-containing protein SMU1	15	7.1372	6.77856	6.6623	6.7961	6.55335	5.86832	5.82737	5.8389	5.42328	6.02696	5.07382	5.16352	4.84573	5.19187	5.15781
RBM14__Q96PK6	Q96PK6	RBM14	RNA-binding protein 14	32	6.54232	6.78524	6.36098	6.72782	5.80248	5.64036	5.78165	5.83606	5.88174	5.38424	6.56757	6.75868	6.33926	6.50508	6.39621
RBM4__Q9BWF3	Q9BWF3	RBM4	RNA-binding protein 4	20	5.62961	5.35343	5.24625	5.63031	5.29958	6.12748	5.91547	5.96576	6.20691	5.74452	6.9999	6.90922	6.60819	7.30722	6.74258
RBM4B__Q9BQ04	Q9BQ04	RBM4B	RNA-binding protein 4B	1	7.54021	8.03755	7.05864	7.93317	8.61058	6.09371	6.55689	4.41757	4.57156	5.2008	7.55845	5.47472	7.36358	6.82774	6.75483
CIC__Q96RK0	Q96RK0	CIC	Protein capicua homolog	1	10.1558	7.66592	10.2204	9.16513	9.03907	4.71483	4.75572	6.6231	6.95547	8.20854	4.98523	5.20221	4.11598	3.65289	4.53976
TAF15__Q92804	Q92804	TAF15	TATA-binding protein-associated factor 2N	24	6.35905	5.9302	6.15951	6.68092	6.35893	6.7383	6.05397	7.55747	8.18535	7.21372	5.33976	5.32576	4.42742	4.39651	4.61407
FUS__P35637	P35637	FUS	RNA-binding protein FUS	12	5.54765	5.23954	5.27234	5.67488	5.09903	7.24192	6.51255	8.90322	9.43861	8.31703	5.81689	5.87109	4.48941	4.68513	5.59991
SRP68__Q9UHB9	Q9UHB9	SRP68	Signal recognition particle subunit SRP68	29	4.48056	4.22194	4.67667	4.36701	4.20433	6.69447	6.88718	6.93531	6.37975	6.59719	7.3382	7.79518	8.47514	8.32764	8.6122
APRT__P07741	P07741	APRT	Adenine phosphoribosyltransferase	13	6.3482	6.85523	7.49271	7.33174	7.86732	6.40391	6.09048	7.19884	6.26811	6.55196	5.56699	5.09267	6.45155	6.44305	6.21171
TDRKH__Q9Y2W6	Q9Y2W6	TDRKH	Tudor and KH domain-containing protein	4	3.80752	4.6958	5.18287	5.57014	5.16659	4.79851	5.17581	4.77128	4.56758	4.94494	9.58976	9.52193	9.84587	9.30877	8.97211
EIF4G3__O43432_3	O43432-3	EIF4G3	Isoform of O43432, Isoform 3 of Eukaryotic translation initiation factor 4 gamma 3	14	5.75439	5.39526	5.60507	5.69606	5.7319	6.24987	6.5423	6.76743	7.04789	6.84417	5.87443	5.76644	5.40308	5.31599	5.21178
EIF4G1__Q04637_9	Q04637-9	EIF4G1	Isoform of Q04637, Isoform 9 of Eukaryotic translation initiation factor 4 gamma 1	85	3.72901	3.54317	3.72282	3.61321	3.52584	7.73213	7.5389	7.08432	7.8483	7.65841	5.6036	6.02706	5.90846	6.41727	6.49695
GCLC__P48506	P48506	GCLC	Glutamate--cysteine ligase catalytic subunit	17	5.7188	6.0298	7.45162	7.35731	7.52539	6.62099	6.70989	6.41442	6.10419	6.80447	6.2862	5.88559	4.97407	4.88973	5.36127
PHB__P35232	P35232	PHB	Prohibitin	35	3.62542	3.70031	4.68727	4.09918	4.29983	6.33385	6.74951	7.65071	6.95132	7.14524	7.26852	7.28551	8.90727	8.5671	7.58176
EEA1__Q15075	Q15075	EEA1	Early endosome antigen 1	47	6.22045	6.20082	6.59091	6.4603	6.30709	6.93074	7.27111	7.3701	7.47046	6.32161	5.84039	5.74499	6.15465	6.05789	5.52358
PRMT5__O14744	O14744	PRMT5	Protein arginine N-methyltransferase 5	28	4.86133	4.5797	4.61416	4.72978	4.69453	7.22914	7.52843	7.05457	6.70024	7.37989	6.34718	6.25487	6.33791	6.65723	6.50643
ERC1__Q8IUD2	Q8IUD2	ERC1	ELKS/Rab6-interacting/CAST family member 1	10	5.74418	5.75527	6.16298	5.83088	5.46522	4.93384	5.40922	5.47322	5.5797	4.7732	6.41824	7.04824	7.0149	7.0759	7.26989
MIEF1__Q9NQG6	Q9NQG6	MIEF1	Mitochondrial dynamics protein MID51	3	6.07458	6.4727	5.50166	6.00062	5.46734	6.08502	5.98457	6.50259	5.78071	6.19157	6.49313	6.25568	6.56588	6.67616	6.19123
RBM17__Q96I25	Q96I25	RBM17	Splicing factor 45	21	7.17691	6.59842	6.61266	6.38913	6.25919	6.13785	6.50516	6.92117	6.57813	6.84613	5.6244	5.71421	5.06296	5.55594	5.6579
PRC1__O43663	O43663	PRC1	Protein regulator of cytokinesis 1	9	2.71937	2.79288	3.13294	2.64291	2.44626	7.02188	6.87919	6.97711	6.79254	6.32339	10.4692	10.0775	9.51712	10.9833	8.58041
CEP131__Q9UPN4	Q9UPN4	CEP131	Centrosomal protein of 131 kDa	7	4.29388	4.56264	4.74411	4.77658	4.44548	7.82495	8.17361	6.84253	7.16911	7.56624	6.75006	7.36245	6.66632	7.0622	6.57362
EXOC3__O60645	O60645	EXOC3	Exocyst complex component 3	15	5.82297	6.11886	6.25078	5.88774	6.24496	5.91348	6.56453	5.98622	6.04316	6.05117	7.48718	7.09496	7.18916	6.65525	6.62947
ITIH1__P19827	P19827	ITIH1	Inter-alpha-trypsin inhibitor heavy chain H1	5	6.83614	9.71927	6.74042	6.31399	7.36532	10.614	11.0855	2.8263	3.38479	3.81029	6.38252	7.92168	5.64773	5.84477	5.50362
VPS35L__Q7Z3J2	Q7Z3J2	VPS35L	VPS35 endosomal protein-sorting factor-like	14	5.93773	5.75971	6.55793	6.51377	6.71577	5.5516	5.81587	5.10468	5.1312	5.28146	7.32046	6.7935	7.62815	6.93932	6.48224
FCER1G__P30273	P30273	FCER1G	High affinity immunoglobulin epsilon receptor subunit gamma	2	5.07835	6.53879	7.54077	4.96376	6.57405	9.6308	13.3788	4.25984	3.08598	3.89501	4.42043	8.01837	8.29265	7.7229	6.59947
DNM2__P50570_4	P50570-4	DNM2	Isoform of P50570, Isoform 4 of Dynamin-2	37	7.31962	6.72333	6.52874	6.54043	6.70106	6.0138	5.89767	5.56625	5.95618	5.50291	6.90415	6.42845	6.8498	6.59662	6.70268
MX1__P20591	P20591	MX1	Interferon-induced GTP-binding protein Mx1	69	1.90905	1.9792	1.94232	1.85789	1.81016	10.9592	9.90503	18.1128	19.4516	21.0723	1.51081	1.28318	1.46891	2.43737	2.54974
MX2__P20592	P20592	MX2	Interferon-induced GTP-binding protein Mx2	52	6.20995	5.26167	3.84087	3.89439	3.69789	9.85766	7.55918	10.5542	12.5979	13.2527	6.84082	4.65979	3.55471	3.16952	3.47912
CNTRL__Q7Z7A1	Q7Z7A1	CNTRL	Centriolin	24	8.23583	7.53809	7.59066	8.04665	7.38174	5.87098	5.60616	6.94621	7.26494	6.92527	5.8645	5.57787	5.41722	5.2562	5.29139
DNM3__Q9UQ16_4	Q9UQ16-4	DNM3	Isoform of Q9UQ16, Isoform 4 of Dynamin-3	26	6.59991	6.18902	5.77992	5.80752	5.91663	6.09128	5.65447	6.01732	6.44195	6.21048	6.25702	6.04181	6.46436	6.13927	6.11948
CARS2__Q9HA77	Q9HA77	CARS2	Probable cysteine--tRNA ligase, mitochondrial	17	5.30177	6.99461	8.07297	8.23318	7.87215	4.2309	5.46536	7.32287	6.84913	7.20989	4.32304	5.30299	7.30316	6.88519	6.7342
ISCU__Q9H1K1	Q9H1K1	ISCU	Iron-sulfur cluster assembly enzyme ISCU, mitochondrial	9	4.70974	4.80313	5.39352	5.95526	5.23356	6.8405	7.10946	8.11666	8.86934	7.81296	5.23388	5.72112	5.67159	5.65096	5.9945
EML3__Q32P44	Q32P44	EML3	Echinoderm microtubule-associated protein-like 3	19	8.9689	8.97275	9.84898	9.93108	9.85233	5.13056	5.04413	5.1014	4.85617	5.14532	5.33646	4.90044	4.85056	4.68914	4.92539
PAFAH1B3__Q15102	Q15102	PAFAH1B3	Platelet-activating factor acetylhydrolase IB subunit alpha1	9	3.84542	4.34461	4.88777	4.453	4.31669	5.28406	5.24578	8.02018	6.29899	6.17782	5.92825	6.04899	6.98932	6.72242	6.19259
PLEC__Q15149_3	Q15149-3	PLEC	Isoform of Q15149, Isoform 3 of Plectin	230	9.52798	9.05276	8.0924	8.5258	8.46145	5.25838	5.55967	4.47917	4.36642	4.45617	6.45101	6.30921	5.79417	5.25337	5.85674
PLEC__Q15149_4	Q15149-4	PLEC_1	Isoform of Q15149, Isoform 4 of Plectin	2	9.13224	8.35717	7.44899	7.50641	9.1788	5.99999	5.70759	5.14584	5.30179	5.26832	6.61272	6.38009	5.94606	5.4909	6.52308
RPS10P5__Q9NQ39	Q9NQ39	RPS10P5	Putative 40S ribosomal protein S10-like	19	5.19081	4.66867	5.15608	4.81309	4.78783	6.41365	6.62068	6.70141	5.73536	6.67707	4.45649	4.8548	4.68278	5.08288	5.37557
NUDT4__Q9NZJ9	Q9NZJ9	NUDT4	Diphosphoinositol polyphosphate phosphohydrolase 2	8	5.88038	5.21074	5.02719	5.07185	5.10428	8.50551	7.88791	9.46485	9.19448	8.61006	4.17723	4.32359	5.14899	5.44925	5.04061
NUDT3__O95989	O95989	NUDT3	Diphosphoinositol polyphosphate phosphohydrolase 1	10	8.82086	8.36867	7.09517	7.91399	7.55553	6.10205	5.66136	7.08411	6.17482	6.95001	4.90784	4.38475	3.96931	3.55926	3.89863
RPS10_NUDT3__A0A1W2PQS6	A0A1W2PQS6	RPS10-NUDT3	RPS10-NUDT3 readthrough, RPS10-NUDT3 readthrough	9	6.30324	5.44313	7.06391	6.69457	6.50075	7.44026	7.73654	7.91461	7.6331	7.87975	4.94543	4.87167	4.34746	4.70811	5.32579
EPPK1__P58107	P58107	EPPK1	Epiplakin	8	9.07731	9.38417	7.8554	8.41356	8.46953	4.80697	5.03579	4.14507	3.95078	3.93042	6.68507	6.4538	6.43854	5.585	6.26488
PDLIM1__O00151	O00151	PDLIM1	PDZ and LIM domain protein 1	32	5.07514	4.77681	4.67256	5.17959	4.76443	8.20866	7.25228	11.3307	11.6731	12.8994	4.02519	4.13027	4.00856	4.3223	5.13338
TCOF1__Q13428_4	Q13428-4	TCOF1	Isoform of Q13428, Isoform 4 of Treacle protein	50	8.24442	6.62556	8.26689	7.92978	7.34462	4.8591	4.66475	6.54438	6.58358	6.04108	4.35033	4.2454	3.42493	3.43261	4.12791
CCNA2__P20248	P20248	CCNA2	Cyclin-A2	4	2.83996	2.86912	2.86813	2.41395	2.21235	8.02694	8.32139	6.50963	5.87237	7.50009	3.15732	4.17421	3.18332	4.31858	4.14231
AP1G1__O43747_2	O43747-2	AP1G1	Isoform of O43747, Isoform 2 of AP-1 complex subunit gamma-1	31	6.32502	6.26057	6.16289	6.19258	6.34791	6.54259	5.96638	6.55443	6.46435	6.65536	6.79354	6.32795	5.64631	5.70769	6.03888
AP1G2__O75843	O75843	AP1G2	AP-1 complex subunit gamma-like 2	15	5.87345	5.67756	6.56083	6.48905	6.35338	6.22	5.96622	7.27747	7.45402	8.09482	6.57913	6.24964	6.52508	6.01437	6.02866
NAPA__P54920	P54920	NAPA	Alpha-soluble NSF attachment protein	22	4.4064	4.48966	4.8986	4.74548	4.75439	7.61748	7.31212	9.15135	9.36548	9.07062	5.70189	5.8318	5.35792	5.56585	6.07037
NAPB__Q9H115	Q9H115	NAPB	Beta-soluble NSF attachment protein	3	4.77118	5.42691	4.8501	5.03886	4.83686	6.94154	6.69939	8.30438	7.6843	8.5314	5.18525	5.81771	4.85874	5.66298	5.61246
ARHGAP17__Q68EM7	Q68EM7	ARHGAP17	Rho GTPase-activating protein 17	40	9.91457	9.23165	9.2215	9.32404	9.58871	6.08356	5.42657	6.26652	6.55858	5.89457	5.00718	4.58214	3.74991	3.67219	3.71451
ARHGAP17__I3L3P1	I3L3P1	ARHGAP17_1	Isoform of Q68EM7, Rho GTPase-activating protein 17 (Fragment)	1	12.46	11.4045	8.90849	10.7686	9.28604	5.31442	4.421	6.63815	6.15759	6.68978	4.69034	3.66575	4.12379	1.98802	3.48344
SF3B1__O75533	O75533	SF3B1	Splicing factor 3B subunit 1	57	6.7235	6.35834	6.42385	6.62237	6.37265	6.26222	6.21562	6.33503	6.25532	6.50991	6.14005	6.04402	5.77297	5.90982	6.05936
QDPR__P09417	P09417	QDPR	Dihydropteridine reductase	8	5.63093	5.74838	5.94466	5.44478	5.71823	8.10005	8.46674	8.63892	8.41135	7.37133	4.81247	4.90772	5.08172	4.98601	4.73342
CMAS__Q8NFW8	Q8NFW8	CMAS	N-acylneuraminate cytidylyltransferase	15	9.26669	8.4369	10.12	9.5409	9.83263	4.74515	4.56014	4.3177	4.19823	4.30555	5.404	4.73558	5.26021	4.70845	4.67199
ZNF598__Q86UK7	Q86UK7	ZNF598	E3 ubiquitin-protein ligase ZNF598	12	3.67119	3.81915	4.32402	3.66849	3.73998	6.70056	7.35199	7.32589	7.68117	7.1423	5.20669	5.80166	6.26687	7.08283	6.69777
ADH5__P11766	P11766	ADH5	Alcohol dehydrogenase class-3	29	9.095	8.43519	7.74896	8.80815	8.93448	5.35608	5.08354	4.76734	4.57716	4.95032	5.92106	5.41945	6.13215	6.07951	5.79138
PHKA2__P46019	P46019	PHKA2	Phosphorylase b kinase regulatory subunit alpha, liver isoform	8	6.17819	5.70698	6.37639	6.41302	6.38626	6.19004	6.6107	5.56894	5.59681	6.08154	7.31098	6.93744	6.86551	6.73764	6.45236
SHMT2__P34897	P34897	SHMT2	Serine hydroxymethyltransferase, mitochondrial	59	3.886	3.96515	3.48816	3.70348	3.47059	6.09372	5.75495	7.66374	7.03447	6.45826	7.54762	8.01899	8.97129	10.025	8.41414
SHMT1__P34896	P34896	SHMT1	Serine hydroxymethyltransferase, cytosolic	13	4.8201	4.99725	4.41351	5.2405	4.20802	7.63617	7.8384	7.09592	7.51827	7.62148	6.49698	6.44209	6.29534	7.61551	7.13772
SHMT1__J3KRZ5	J3KRZ5	SHMT1_1	Isoform of P34896, Glycine hydroxymethyltransferase (Fragment)	1	3.10302	2.31674	6.75093	4.20172	3.0266	8.69264	8.44914	6.77174	6.60639	6.41125	8.15634	7.8571	9.97845	9.65321	8.02473
TBL3__Q12788	Q12788	TBL3	Transducin beta-like protein 3	22	4.68867	4.74276	4.55645	4.66568	4.75364	6.77749	7.5426	6.56699	6.08813	6.95125	7.00523	7.41272	7.41566	7.90917	7.10514
CELF2__O95319_3	O95319-3	CELF2	Isoform of O95319, Isoform 3 of CUGBP Elav-like family member 2	14	7.3681	6.67487	6.7543	7.39154	6.96218	6.8286	6.53911	7.59341	7.11917	7.20174	5.43549	5.29101	5.78659	5.43855	5.85756
CELF1__Q92879	Q92879	CELF1	CUGBP Elav-like family member 1	10	5.38827	5.51542	5.23692	5.36301	4.99957	6.4409	6.94491	6.79086	6.4929	6.50305	5.70427	6.128	6.1266	6.67358	6.22354
NFXL1__Q6ZNB6	Q6ZNB6	NFXL1	NF-X1-type zinc finger protein NFXL1	8	5.71312	5.85996	6.99879	6.23932	6.24733	6.37748	6.54059	5.82083	5.96989	5.69839	5.81282	6.19848	6.67988	6.16763	6.67618
HARS1__P12081	P12081	HARS1	Histidine--tRNA ligase, cytoplasmic	31	5.69963	5.80671	5.4214	5.34023	5.50142	7.60116	7.40548	8.55347	8.1775	7.7766	6.41871	5.94701	5.27107	5.15483	5.89214
HARS2__P49590	P49590	HARS2	Histidine--tRNA ligase, mitochondrial	8	6.20218	6.91559	6.32274	6.50127	6.68452	6.72609	7.55308	5.21406	5.33403	5.44681	7.26509	6.8283	6.60809	6.2886	6.08509
ACAP2__Q15057	Q15057	ACAP2	Arf-GAP with coiled-coil, ANK repeat and PH domain-containing protein 2	38	8.09624	7.73942	8.07924	8.45861	8.56331	5.31888	4.97269	5.17089	5.24777	5.27517	6.83436	6.02741	6.50915	6.0371	5.92541
ACAP1__Q15027	Q15027	ACAP1	Arf-GAP with coiled-coil, ANK repeat and PH domain-containing protein 1	25	6.20633	6.18785	6.16742	6.92255	6.59194	5.86096	5.61626	6.10691	6.51744	6.00248	6.38636	7.51401	7.81852	7.82508	7.47176
XRN2__Q9H0D6	Q9H0D6	XRN2	5'-3' exoribonuclease 2	34	6.32994	6.03659	6.53196	6.57388	6.43003	6.14076	6.04333	5.91456	6.00038	6.23807	6.24657	6.17145	5.77058	5.76117	6.07756
NTHL1__P78549	P78549	NTHL1	Endonuclease III-like protein 1	4	9.85721	9.64491	9.4712	9.91114	9.08251	3.59606	3.48111	3.54896	3.19106	3.49121	4.85455	4.71569	4.53998	4.31135	4.67604
HEBP1__Q9NRV9	Q9NRV9	HEBP1	Heme-binding protein 1	4	6.26969	6.41317	8.07187	7.74473	6.63529	3.21525	3.35919	6.39016	5.22837	5.31549	4.33014	4.63413	6.11738	5.19965	4.86729
TRIM32__Q13049	Q13049	TRIM32	E3 ubiquitin-protein ligase TRIM32	6	5.89423	8.34006	6.4005	6.26914	7.29038	8.1664	8.82243	3.99506	6.42018	5.24649	6.08514	6.78182	5.53999	5.39569	5.07668
SYMPK__Q92797	Q92797	SYMPK	Symplekin	41	6.17846	5.84767	5.80625	6.10213	5.90825	6.20377	6.19109	5.88394	5.85769	6.4462	6.87548	6.74927	7.25086	7.50225	7.12927
SNRNP200__O75643	O75643	SNRNP200	U5 small nuclear ribonucleoprotein 200 kDa helicase	115	6.79469	6.56526	6.514	6.57942	6.50965	6.46296	6.51179	5.79065	5.4914	6.07359	6.18501	6.06675	5.86817	6.00355	6.03604
PRXL2A__Q9BRX8	Q9BRX8	PRXL2A	Peroxiredoxin-like 2A	4	4.39502	4.52666	5.82714	4.97907	4.88964	5.39137	5.45361	5.23745	5.0623	5.04352	8.29245	7.96427	8.10882	7.58553	6.88522
SFSWAP__Q12872_2	Q12872-2	SFSWAP	Isoform of Q12872, Isoform 2 of Splicing factor, suppressor of white-apricot homolog	10	6.69689	6.28197	6.84275	6.50508	6.58142	5.65399	5.87812	4.89033	5.58513	5.05077	4.81422	4.82833	4.49059	4.67108	4.80352
FDXR__P22570_7	P22570-7	FDXR	Isoform of P22570, Isoform 7 of NADPH:adrenodoxin oxidoreductase, mitochondrial	18	3.99823	4.44378	4.06864	4.42011	4.27346	7.40901	10.447	12.7012	13.756	13.1665	2.58232	2.80594	4.03922	4.47275	4.36262
FDXR__P22570_6	P22570-6	FDXR_1	Isoform of P22570, Isoform 6 of NADPH:adrenodoxin oxidoreductase, mitochondrial	1	3.98313	3.96313	6.80387	5.41332	4.72434	7.13337	12.3436	10.7664	14.1634	8.79993	3.56563	3.5482	5.26248	5.18865	4.34063
HCLS1__P14317	P14317	HCLS1	Hematopoietic lineage cell-specific protein	30	8.88656	8.51104	7.47603	8.88236	8.54314	5.15163	4.86675	6.81266	8.63955	7.62699	5.18028	5.7296	4.35803	3.94769	5.07181
UBE2O__Q9C0C9	Q9C0C9	UBE2O	(E3-independent) E2 ubiquitin-conjugating enzyme	43	6.34871	6.18926	6.32679	6.2569	6.4102	5.96309	5.67153	6.06878	6.49468	6.39892	5.96999	6.09841	5.78024	6.30163	6.46916
RBM33__Q96EV2	Q96EV2	RBM33	RNA-binding protein 33	6	7.00311	6.10778	6.98145	7.2403	6.52242	6.17339	5.484	6.29514	6.96429	6.3671	6.47167	6.66408	5.58366	5.90215	5.95704
RBM33__H0Y3K4	H0Y3K4	RBM33_1	Isoform of Q96EV2, RNA-binding protein 33 (Fragment)	1	7.3327	6.36765	7.60031	6.30281	7.17456	6.64818	7.61778	6.41021	6.87127	6.83683	6.41326	6.01247	6.62667	6.00358	5.7817
EPRS1__P07814	P07814	EPRS1	Bifunctional glutamate/proline--tRNA ligase	100	4.61207	4.30628	4.67805	4.50942	4.47197	7.00022	7.07383	6.71209	6.49297	6.78278	6.89077	6.8281	6.99939	7.38109	7.23137
QARS1__P47897	P47897	QARS1	Glutamine--tRNA ligase	42	3.9487	4.19379	3.52544	3.6248	3.65419	7.32019	7.0209	6.93465	6.69689	7.31309	6.69514	6.91777	6.71833	7.61711	7.52684
SUPT16H__Q9Y5B9	Q9Y5B9	SUPT16H	FACT complex subunit SPT16	67	5.66305	5.37292	5.54578	5.47569	5.41683	6.84355	7.15188	7.11923	6.36632	7.27783	6.11841	6.29589	5.55184	6.24773	6.18762
NUMA1__Q14980	Q14980	NUMA1	Nuclear mitotic apparatus protein 1	114	10.1577	9.2493	9.18685	9.54689	8.55278	5.08147	4.71769	5.28008	5.13574	5.47051	5.09636	5.02041	3.83827	4.0608	4.85554
NUMA1__Q14980_2	Q14980-2	NUMA1_1	Isoform of Q14980, Isoform 2 of Nuclear mitotic apparatus protein 1	2	10.2451	9.53517	7.62274	8.68324	7.73191	5.48665	4.91651	5.32798	4.90089	5.5897	4.72348	4.60574	3.19002	4.12671	4.76488
VAMP5__O95183	O95183	VAMP5	Vesicle-associated membrane protein 5	2	4.83189	5.75864	4.79937	4.95529	4.117	7.22166	6.59247	10.1641	11.0554	9.01812	5.83645	5.46634	7.19149	6.39072	6.60101
VMA21__Q3ZAQ7	Q3ZAQ7	VMA21	Vacuolar ATPase assembly integral membrane protein VMA21	2	5.0361	5.0828	4.96483	5.01817	4.86811	6.66347	7.15261	5.97293	5.84844	5.3948	7.4211	7.50249	7.96229	7.5375	7.51419
STX11__O75558	O75558	STX11	Syntaxin-11	12	2.81981	3.48289	4.84438	4.32577	4.04335	5.92345	7.03202	6.03466	6.16453	5.91706	9.86707	9.79031	9.92252	10.6386	9.19357
DNAJC3__Q13217	Q13217	DNAJC3	DnaJ homolog subfamily C member 3	16	2.94969	2.93938	3.13646	3.29685	3.08026	6.69238	6.82162	6.02882	6.05265	6.20215	7.63205	9.39018	11.0384	10.6526	11.8408
PTPN23__Q9H3S7	Q9H3S7	PTPN23	Tyrosine-protein phosphatase non-receptor type 23	23	6.95115	7.07372	7.47741	7.30673	7.45926	6.69359	6.78773	5.85246	6.0284	5.95361	5.38732	5.43574	5.14463	5.07554	5.23208
KIF2A__O00139_4	O00139-4	KIF2A	Isoform of O00139, Isoform 4 of Kinesin-like protein KIF2A	33	5.55563	5.21835	6.39315	6.39843	6.13382	5.87391	5.82406	6.64003	6.42822	6.18819	7.12585	6.81228	7.50728	8.16259	6.80212
KIF2C__Q99661	Q99661	KIF2C	Kinesin-like protein KIF2C	13	3.20468	3.16947	3.12235	2.97957	2.93167	7.71054	8.55292	5.72897	5.74393	6.54211	6.35867	7.82068	8.57857	11.2715	8.18387
NUDT2__P50583	P50583	NUDT2	Bis(5'-nucleosyl)-tetraphosphatase [asymmetrical]	5	3.23806	3.25438	5.81947	4.45765	3.97098	6.69601	6.17869	9.74554	7.63209	8.16261	5.65021	5.64971	9.53897	7.88351	7.9911
RPS25__P62851	P62851	RPS25	40S ribosomal protein S25	11	4.16593	3.57112	4.86868	4.23938	4.26926	7.4196	6.9486	8.91844	8.53968	8.35009	5.43083	5.4234	5.54586	5.72572	6.13205
CEP63__Q96MT8	Q96MT8	CEP63	Centrosomal protein of 63 kDa	3	5.18704	5.70161	6.22711	5.77054	5.45921	4.98099	5.90192	4.73466	4.98647	4.96957	6.28929	6.26648	6.02499	6.28743	5.71596
ZNF106__Q9H2Y7	Q9H2Y7	ZNF106	Zinc finger protein 106	2	6.36629	7.54688	6.12782	6.93341	5.97258	6.41453	5.69095	5.52218	6.43648	5.69983	5.24964	5.64239	4.66135	4.35747	4.97347
ACAA2__P42765	P42765	ACAA2	3-ketoacyl-CoA thiolase, mitochondrial	31	5.61854	6.046	7.19991	7.29267	8.6385	5.89084	6.26536	5.55807	5.57236	6.15433	6.16777	6.54468	7.06496	6.88372	7.23863
ACAA2__K7ER88	K7ER88	ACAA2_1	Isoform of P42765, 3-ketoacyl-CoA thiolase, mitochondrial (Fragment)	1	6.93262	6.57576	5.49174	7.33352	8.46274	8.75225	8.41946	4.39586	4.65318	6.80006	5.92523	6.21576	6.54971	6.88865	6.60345
AIFM1__O95831	O95831	AIFM1	Apoptosis-inducing factor 1, mitochondrial	30	5.30401	5.14168	5.65929	5.96189	5.99787	6.64152	6.44644	7.44556	7.10882	7.36576	5.37692	5.16589	5.00918	4.98653	5.70728
PPP2R5C__Q13362_5	Q13362-5	PPP2R5C	Isoform of Q13362, Isoform 5 of Serine/threonine-protein phosphatase 2A 56 kDa regulatory subunit gamma isoform	9	4.52796	4.37792	5.4451	5.25434	5.00388	6.7481	6.60711	6.49065	6.54026	5.94053	8.20712	8.1368	8.30351	9.21148	8.97439
PPP2R5C__Q13362_4	Q13362-4	PPP2R5C_1	Isoform of Q13362, Isoform 4 of Serine/threonine-protein phosphatase 2A 56 kDa regulatory subunit gamma isoform	3	5.78244	5.41328	5.65513	6.62891	6.05977	5.37501	5.43378	5.29184	4.90208	5.23158	9.0239	8.58392	6.88942	7.26633	8.23596
PPP2R5D__Q14738	Q14738	PPP2R5D	Serine/threonine-protein phosphatase 2A 56 kDa regulatory subunit delta isoform	21	3.85744	3.67647	4.20111	4.01794	3.84653	5.74966	5.29186	6.31681	6.29455	6.13884	8.67958	8.16778	8.47955	8.59918	8.12814
PPP2R5A__Q15172	Q15172	PPP2R5A	Serine/threonine-protein phosphatase 2A 56 kDa regulatory subunit alpha isoform	10	5.92092	5.65427	5.84979	5.77176	5.76335	6.79103	6.19271	6.66663	6.70335	6.84879	6.66876	6.0427	5.85348	5.87755	5.90595
PPP2R5E__Q16537	Q16537	PPP2R5E	Serine/threonine-protein phosphatase 2A 56 kDa regulatory subunit epsilon isoform	6	5.1618	4.48825	4.93648	5.11754	4.84211	7.67583	7.64944	7.24636	7.57926	7.15793	6.66781	6.58974	7.12701	7.1469	6.83369
LRP1__Q07954	Q07954	LRP1	Prolow-density lipoprotein receptor-related protein 1	8	6.10983	8.40871	6.80401	6.58877	6.85737	8.33272	9.44161	3.17134	3.52616	3.9296	6.13881	7.4049	6.95578	6.81926	5.9175
NOLC1__Q14978_2	Q14978-2	NOLC1	Isoform of Q14978, Isoform Beta of Nucleolar and coiled-body phosphoprotein 1	17	5.47368	5.11502	5.69254	5.54334	5.24986	7.47048	7.85516	9.43492	8.69309	9.59266	3.00634	3.42864	2.1652	2.73413	3.43346
COPS2__P61201_2	P61201-2	COPS2	Isoform of P61201, Isoform 2 of COP9 signalosome complex subunit 2	25	6.36678	6.22323	6.1386	6.36067	6.16024	6.51481	6.55452	6.23398	6.02095	6.23299	6.35584	6.19497	6.25369	6.27091	6.22749
HADHB__P55084	P55084	HADHB	Trifunctional enzyme subunit beta, mitochondrial	33	7.25051	6.86449	7.67548	7.69273	7.40755	6.13962	5.99984	7.1923	6.74417	6.25131	5.71652	5.40919	5.50709	5.25242	5.3172
ATF2__P15336	P15336	ATF2	Cyclic AMP-dependent transcription factor ATF-2	2	5.70541	6.33597	7.62671	6.90833	5.81272	5.78022	6.11422	7.15804	7.71101	6.75549	4.70125	4.64359	3.59599	4.21013	4.76244
YTHDC2__Q9H6S0	Q9H6S0	YTHDC2	3'-5' RNA helicase YTHDC2	30	5.17818	5.10461	5.34874	5.14629	4.97906	6.00633	6.01128	5.75797	5.36031	5.69072	8.10351	8.02566	7.95742	7.65058	7.3933
TUBB6__Q9BUF5	Q9BUF5	TUBB6	Tubulin beta-6 chain	21	3.40874	3.71532	2.90761	2.77635	3.12368	7.12017	6.91637	4.94517	5.54962	6.37033	10.1639	9.23379	4.73891	4.76765	6.95303
TUBB3__Q13509	Q13509	TUBB3	Tubulin beta-3 chain	68	3.71684	3.66683	3.36165	3.19868	3.15188	6.13892	6.24631	6.59267	6.48843	6.43857	6.79738	6.95879	6.97859	7.34217	6.98852
TUBB2A__Q13885	Q13885	TUBB2A	Tubulin beta-2A chain	6	2.78759	2.80449	2.79694	2.10092	2.08931	6.2857	9.36152	6.03899	6.75445	6.68834	1.44888	1.42624	1.59223	1.64828	1.77602
TUBB__P07437	P07437	TUBB	Tubulin beta chain	14	2.6452	2.85533	2.94437	2.62849	2.66784	6.08613	6.07202	7.27889	7.59979	7.47649	6.34281	6.65613	7.46928	7.77565	6.81788
TUBB4B__P68371	P68371	TUBB4B	Tubulin beta-4B chain	40	3.12187	3.17045	3.0224	3.05134	2.74245	6.20906	6.13474	7.20627	7.29395	7.22425	6.92473	7.00728	7.95783	8.44088	7.65559
TUBB4A__P04350	P04350	TUBB4A	Tubulin beta-4A chain	1	6.2466	6.23899	5.52997	5.88476	5.85249	3.80056	4.89796	3.01858	2.94404	3.38713	5.4075	5.68785	6.29417	5.65319	5.6736
TUBB4A__M0QYM7	M0QYM7	TUBB4A_1	Isoform of P04350, Tubulin beta-4A chain (Fragment)	1	3.58181	2.44937	2.75947	2.68118	2.58324	7.8248	8.44498	8.00381	8.86281	8.53141	8.27633	7.19096	10.4938	9.28788	9.02814
TUBB1__Q9H4B7	Q9H4B7	TUBB1	Tubulin beta-1 chain	25	3.28832	3.13831	4.08542	3.45842	3.38853	4.92297	5.19487	5.01439	4.7863	4.90956	5.04612	5.5133	5.59153	5.8321	5.49784
TUBB6__K7ES63	K7ES63	TUBB6_1	Isoform of Q9BUF5, Tubulin beta chain (Fragment)	2	3.38042	4.20197	3.81654	3.42295	4.02643	8.44658	10.3187	7.06542	7.48958	7.36847	7.19111	6.34209	9.66034	9.34443	7.92496
TTC37__Q6PGP7	Q6PGP7	TTC37	Tetratricopeptide repeat protein 37	41	5.39427	5.245	5.46228	5.4928	5.27012	6.65519	6.74849	6.51685	6.50015	6.67669	7.33781	6.91595	7.44404	7.44327	7.20134
SBF1__O95248_4	O95248-4	SBF1	Isoform of O95248, Isoform 4 of Myotubularin-related protein 5	42	6.71876	6.05166	6.42536	6.38764	6.36753	4.87955	4.67712	4.75642	4.82904	4.62762	8.82062	8.19753	8.00565	7.61738	8.04087
IMMT__Q16891	Q16891	IMMT	MICOS complex subunit MIC60	49	6.09683	6.0101	6.34173	6.27737	6.16759	6.31798	6.65479	6.62972	6.40327	6.67537	6.63102	6.67913	6.79898	6.53446	6.37575
IMMT__C9J406	C9J406	IMMT_1	Isoform of Q16891, MICOS complex subunit MIC60	2	4.52282	5.67277	6.57607	7.94295	7.28486	5.83161	4.63942	6.14384	6.99972	8.26435	5.75357	6.78187	8.21464	8.36915	7.00237
PGM2__Q96G03	Q96G03	PGM2	Phosphoglucomutase-2	35	12.5604	11.9327	12.8621	13.5928	14.18	3.42972	3.27852	4.06197	3.6691	4.03607	3.34915	2.90988	2.76496	2.46347	2.9083
PGM2L1__Q6PCE3	Q6PCE3	PGM2L1	Glucose 1,6-bisphosphate synthase	12	10.8946	9.9801	9.60558	10.0915	9.76104	4.3694	4.2409	3.40953	3.36874	3.33998	6.5811	5.42838	5.64737	5.0443	4.98723
CTNNB1__P35222	P35222	CTNNB1	Catenin beta-1	3	4.00136	3.30236	7.08764	5.89952	2.4954	2.68652	3.58575	2.42095	1.96066	2.37629	1.86251	2.1149	1.99292	2.26547	2.33576
AP2B1__P63010_2	P63010-2	AP2B1	Isoform of P63010, Isoform 2 of AP-2 complex subunit beta	38	5.83037	5.60418	5.58285	5.65544	5.60091	6.50003	6.57862	6.87185	6.86245	6.94246	6.13395	5.81695	5.70783	5.50694	5.81502
AP1B1__Q10567	Q10567	AP1B1	AP-1 complex subunit beta-1	25	5.96646	5.92943	5.88023	6.18169	5.95603	6.38051	6.06367	6.89016	6.98241	7.12486	6.18326	5.82978	5.56852	5.38869	5.95827
ABCF1__Q8NE71	Q8NE71	ABCF1	ATP-binding cassette sub-family F member 1	43	5.39149	5.14027	5.78883	5.24836	5.50956	6.60304	6.5323	6.91585	6.79126	6.61884	6.75431	6.6016	6.93019	7.15435	6.80275
PSMA2__P25787	P25787	PSMA2	Proteasome subunit alpha type-2	17	6.31308	6.3969	5.49538	5.70547	5.81678	7.29957	6.98355	9.48427	8.54732	8.10204	5.91451	5.56435	4.99228	4.81892	5.36079
GATAD2B__Q8WXI9	Q8WXI9	GATAD2B	Transcriptional repressor p66-beta	15	6.57199	6.38454	6.29925	6.31854	5.89681	6.44101	6.48993	7.10136	7.63606	6.98634	5.46336	5.53693	4.66853	4.82017	5.24855
GATAD2A__Q86YP4_3	Q86YP4-3	GATAD2A	Isoform of Q86YP4, Isoform 3 of Transcriptional repressor p66-alpha	18	6.27462	6.2879	6.33977	6.08738	5.96752	6.80315	6.88817	6.38687	7.11275	6.88382	5.50456	5.57172	4.54741	5.06282	5.15169
VRK2__Q86Y07	Q86Y07	VRK2	Serine/threonine-protein kinase VRK2	12	3.00714	3.52728	2.9515	3.11808	2.81481	8.22958	9.43703	6.67098	7.54054	7.1318	8.88938	10.3871	8.67941	8.84933	7.82287
RECQL__P46063	P46063	RECQL	ATP-dependent DNA helicase Q1	49	7.91178	7.55473	7.53576	7.75784	7.4232	5.83328	5.89775	5.1273	4.77416	5.1879	6.43043	6.21997	6.96413	6.71507	6.36252
BLM__P54132	P54132	BLM	Bloom syndrome protein	5	7.68367	6.98856	7.45693	6.86653	6.4927	5.76212	5.79374	4.7251	4.64943	5.22814	5.99823	5.70703	7.10055	6.93857	5.73813
CYC1__P08574	P08574	CYC1	Cytochrome c1, heme protein, mitochondrial	14	5.72907	6.1504	6.97581	6.64454	6.65889	6.42784	6.72292	6.0478	5.88343	5.82978	6.72913	6.58341	7.13419	6.915	6.38475
THUMPD3__Q9BV44	Q9BV44	THUMPD3	THUMP domain-containing protein 3	10	5.43951	4.71983	4.55153	5.09814	4.66205	6.91597	7.56066	5.39182	5.1496	5.77453	8.3217	8.11164	7.47854	7.37063	7.59052
FTSJ3__Q8IY81	Q8IY81	FTSJ3	pre-rRNA 2'-O-ribose RNA methyltransferase FTSJ3	18	3.61955	3.72763	4.14841	4.09834	3.89046	7.06251	7.05221	8.21978	8.23621	8.42268	5.42888	5.5902	6.13366	6.69698	6.1277
HYOU1__Q9Y4L1	Q9Y4L1	HYOU1	Hypoxia up-regulated protein 1	65	2.87062	2.77525	2.97978	2.98836	2.8219	6.31909	6.52832	6.20009	5.83277	5.51272	7.62557	9.56917	11.3513	11.0811	12.2256
HYOU1__J3QL06	J3QL06	HYOU1_1	Isoform of Q9Y4L1, Hypoxia up-regulated protein 1 (Fragment)	1	6.45874	9.8927	6.63336	5.29925	7.62681	6.43127	8.6665	4.27516	5.75254	4.27383	4.6495	7.14398	7.81856	7.05702	8.0208
STK24__Q9Y6E0	Q9Y6E0	STK24	Serine/threonine-protein kinase 24	21	6.63568	6.26863	5.78464	6.06806	6.10461	6.70034	6.60258	7.49713	7.23175	7.14612	6.38114	5.9293	6.29791	6.24589	6.20389
STK25__O00506	O00506	STK25	Serine/threonine-protein kinase 25	4	6.32048	6.92369	6.257	5.96578	6.46792	5.91124	6.26159	4.93466	4.70769	4.96641	7.16385	6.93643	6.29366	6.87148	6.19438
STK26__Q9P289	Q9P289	STK26	Serine/threonine-protein kinase 26	6	7.11238	6.60112	5.45819	6.34946	6.50828	6.83396	6.538	7.13537	7.54675	6.48963	6.1106	5.38147	6.48813	6.18517	5.72848
HIP1R__O75146	O75146	HIP1R	Huntingtin-interacting protein 1-related protein	45	8.06557	7.52091	6.59916	7.03338	7.28357	4.66979	4.05606	4.74261	4.80944	5.11742	10.3513	8.69467	7.25061	5.81919	6.91209
HIP1__O00291	O00291	HIP1	Huntingtin-interacting protein 1	1	6.74242	6.26138	5.65165	5.44854	4.61163	5.40984	5.57753	4.58406	4.74111	5.29259	4.57126	4.80647	3.81798	4.3264	4.2428
NDUFS3__O75489	O75489	NDUFS3	NADH dehydrogenase [ubiquinone] iron-sulfur protein 3, mitochondrial	14	5.41927	5.96176	6.09111	6.02081	5.86484	6.52789	6.17735	7.32617	6.95884	7.20794	5.74649	6.05289	6.1714	6.23891	6.37643
CARMIL2__Q6F5E8	Q6F5E8	CARMIL2	Capping protein, Arp2/3 and myosin-I linker protein 2	24	7.48702	7.11012	7.55196	7.29298	7.21335	5.58381	5.73414	6.49671	6.06133	6.21261	6.15747	5.95848	5.288	5.56476	5.52619
METTL1__Q9UBP6	Q9UBP6	METTL1	tRNA (guanine-N(7)-)-methyltransferase	6	5.10387	4.69983	4.65883	4.67315	4.56714	7.1767	6.74878	7.24448	6.90033	7.86926	5.81765	5.73432	6.6166	6.9255	6.95646
ACIN1__Q9UKV3_5	Q9UKV3-5	ACIN1	Isoform of Q9UKV3, Isoform 4 of Apoptotic chromatin condensation inducer in the nucleus	47	8.46837	7.71768	8.49868	8.32333	7.64629	5.60108	5.24306	6.55359	6.5881	6.11218	5.31491	5.21016	4.25485	4.4378	5.0005
ACIN1__E7EQT4	E7EQT4	ACIN1_1	Isoform of Q9UKV3, Apoptotic chromatin condensation inducer in the nucleus	5	8.08918	7.32761	7.57082	7.80603	7.34687	5.93362	5.62013	6.90938	7.03528	6.25742	5.3576	5.27896	4.30409	4.47423	5.55223
ARID3A__Q99856	Q99856	ARID3A	AT-rich interactive domain-containing protein 3A	7	3.12572	3.25547	2.76198	2.96855	2.4236	7.29665	7.13555	7.98318	8.68225	7.70889	8.06044	9.74932	8.51538	8.84526	9.13112
DDX27__Q96GQ7	Q96GQ7	DDX27	Probable ATP-dependent RNA helicase DDX27	22	6.08629	5.66917	6.62843	6.16813	5.8767	7.09136	7.37937	8.15742	7.62809	8.09321	3.79623	4.26814	4.08547	4.52075	4.37158
NPTN__Q9Y639	Q9Y639	NPTN	Neuroplastin	4	4.75123	4.87588	4.44267	4.86034	4.3348	6.78199	6.36873	6.37781	6.61262	5.82695	6.47363	6.1889	6.17279	6.42116	6.23031
CORO1A__P31146	P31146	CORO1A	Coronin-1A	52	8.60101	7.98291	7.59315	7.77061	8.42569	4.603	4.03494	5.08838	4.70185	4.68775	7.64629	6.60496	7.36748	6.91684	6.95975
CORO1C__Q9ULV4_3	Q9ULV4-3	CORO1C	Isoform of Q9ULV4, Isoform 3 of Coronin-1C	38	6.59103	6.13759	6.52895	6.62223	6.86898	6.84688	6.68504	6.50222	7.00365	7.2176	5.75028	5.65442	6.40596	6.05799	6.1939
ZFP91__Q96JP5	Q96JP5	ZFP91	E3 ubiquitin-protein ligase ZFP91	1	7.60686	7.5792	7.28381	7.80953	8.32875	5.34844	5.72308	5.92046	6.14738	5.84401	4.5465	5.58876	3.38569	3.31466	4.62143
GCDH__Q92947	Q92947	GCDH	Glutaryl-CoA dehydrogenase, mitochondrial	18	6.1237	6.07564	6.25303	6.39477	6.0054	6.51246	6.45394	7.16673	6.3615	6.67392	6.33556	5.98211	6.16452	5.72127	5.77056
PPA1__Q15181	Q15181	PPA1	Inorganic pyrophosphatase	34	3.12021	3.25812	3.06827	3.26155	2.97077	7.2815	6.82847	9.15415	8.7734	8.446	5.72454	6.04791	5.51849	7.05004	6.57687
PPA2__Q9H2U2_2	Q9H2U2-2	PPA2	Isoform of Q9H2U2, Isoform 2 of Inorganic pyrophosphatase 2, mitochondrial	22	5.29916	5.64684	7.18454	7.71169	7.06083	6.05896	6.32917	7.80402	7.58813	7.56342	4.99455	4.69035	5.93947	5.88643	5.70086
NONO__Q15233	Q15233	NONO	Non-POU domain-containing octamer-binding protein	69	7.49049	6.83829	6.69115	6.87639	6.77558	5.67485	5.5551	5.36291	5.4045	5.33891	4.92893	4.96916	4.51044	4.82924	4.85381
SFPQ__P23246	P23246	SFPQ	Splicing factor, proline- and glutamine-rich	71	7.72453	6.69418	7.11125	7.0297	7.05029	5.75435	5.42622	5.80837	6.24821	5.70441	5.61911	5.73207	5.37248	5.84647	5.88765
PSPC1__Q8WXF1	Q8WXF1	PSPC1	Paraspeckle component 1	24	6.84858	6.33482	5.95806	6.32744	6.21239	5.98917	5.48465	6.42925	6.89404	5.80944	5.54188	5.4889	5.20264	5.41709	5.7907
PDK3__Q15120_2	Q15120-2	PDK3	Isoform of Q15120, Isoform 2 of [Pyruvate dehydrogenase (acetyl-transferring)] kinase isozyme 3, mitochondrial	15	7.44086	7.3051	8.05954	8.24781	7.37813	6.09955	6.9151	6.15921	5.95267	6.50087	4.48557	4.29019	4.78973	4.41633	4.86877
PDK1__Q15118	Q15118	PDK1	[Pyruvate dehydrogenase (acetyl-transferring)] kinase isozyme 1, mitochondrial	8	8.14102	8.04554	7.27543	7.33549	7.37824	5.47648	5.34206	4.99971	4.43175	5.25371	5.96703	5.94456	6.06116	5.53907	7.4307
ZNF592__Q92610	Q92610	ZNF592	Zinc finger protein 592	8	7.47435	7.2253	8.30809	7.7511	7.3462	6.09413	5.98787	5.35794	5.27255	5.54059	5.96972	5.79664	5.49341	5.62384	5.69987
PRKAG1__P54619_3	P54619-3	PRKAG1	Isoform of P54619, Isoform 3 of 5'-AMP-activated protein kinase subunit gamma-1	15	5.77361	5.57567	6.33909	6.18189	5.94908	5.61313	6.09065	5.2926	5.15258	5.36389	7.6248	7.00713	8.14154	7.21648	6.81419
PRKAG2__Q9UGJ0	Q9UGJ0	PRKAG2	5'-AMP-activated protein kinase subunit gamma-2	4	6.03288	5.45458	6.39047	6.44184	5.8463	5.66499	6.16697	5.89023	5.57121	5.84523	7.76757	6.96391	8.36535	7.22073	6.9463
STAU1__O95793	O95793	STAU1	Double-stranded RNA-binding protein Staufen homolog 1	14	4.35665	4.07434	4.23476	3.9446	3.64371	7.72349	8.00767	8.00424	8.39248	7.91748	4.27405	4.70463	3.76905	4.25707	4.75638
STAU2__Q9NUL3	Q9NUL3	STAU2	Double-stranded RNA-binding protein Staufen homolog 2	10	4.15345	3.90496	4.65107	4.2703	4.15673	7.35	7.31048	6.60907	6.78633	7.44677	6.28138	6.2823	6.00289	6.13057	6.15407
MED25__Q71SY5_4	Q71SY5-4	MED25	Isoform of Q71SY5, Isoform 4 of Mediator of RNA polymerase II transcription subunit 25	2	6.99431	8.31241	7.35857	6.72339	7.97238	6.19341	6.69577	5.43941	6.33606	6.14812	6.94584	6.27956	6.1176	6.07273	6.41043
MEPCE__Q7L2J0	Q7L2J0	MEPCE	7SK snRNA methylphosphate capping enzyme	18	7.63673	6.79901	8.28114	8.20134	7.33474	6.26442	6.01673	6.90928	6.76398	6.62813	4.88118	5.03445	4.07659	4.53896	4.65538
UBR4__Q5T4S7_2	Q5T4S7-2	UBR4	Isoform of Q5T4S7, Isoform 2 of E3 ubiquitin-protein ligase UBR4	99	5.04096	5.02666	5.29601	5.29918	5.26506	6.94848	6.95742	6.71505	6.71301	6.95107	7.29471	6.59878	7.40812	7.59655	6.88788
MEAF6__Q9HAF1_3	Q9HAF1-3	MEAF6	Isoform of Q9HAF1, Isoform 3 of Chromatin modification-related protein MEAF6	5	8.10618	7.60861	8.35173	8.42497	7.71294	4.69842	4.84053	5.24161	5.02287	4.88571	4.71587	4.85605	4.43536	4.58434	4.7509
UTP20__O75691	O75691	UTP20	Small subunit processome component 20 homolog	51	4.75917	4.68953	5.10413	5.13072	4.98351	6.82527	7.16194	6.74368	6.25261	7.04581	6.51597	6.87358	6.74967	6.78257	6.30626
NUP155__O75694	O75694	NUP155	Nuclear pore complex protein Nup155	43	5.06059	4.92411	4.71663	4.81364	4.6419	6.00084	6.01548	5.48454	5.31353	5.77792	8.1059	8.54036	8.27793	8.546	7.80901
IGLC3__P0DOY3	P0DOY3	IGLC3	Immunoglobulin lambda constant 3	8	1.61268	1.63122	1.32675	1.58341	1.81157	4.87833	3.60117	5.775	4.90717	5.66251	8.18811	11.6758	14.17	11.5163	21.2762
P0DOX8__P0DOX8	P0DOX8	P0DOX8	Immunoglobulin lambda-1 light chain	13	2.95859	3.1933	2.34285	2.63767	2.4161	5.92449	5.33818	4.88019	4.41791	4.12433	9.62609	12.9065	11.7485	13.0845	13.1411
IGLV2_11__P01706	P01706	IGLV2-11	Immunoglobulin lambda variable 2-11	1	2.60302	3.33022	3.39092	2.55272	2.44785	5.78557	6.04786	9.15815	5.57585	4.99217	8.17143	8.81705	12.3276	10.8155	13.9841
IGLV2_8__P01709	P01709	IGLV2-8	Immunoglobulin lambda variable 2-8	3	2.13637	2.05891	2.4313	3.12791	2.21316	4.94785	3.08192	8.04348	7.3765	8.77104	6.56548	6.20962	11.3305	15.3028	16.4031
IGLL1__P15814	P15814	IGLL1	Immunoglobulin lambda-like polypeptide 1	1	3.24528	4.80787	3.53142	3.1902	4.51555	6.43249	6.2831	4.51057	5.09704	4.18112	5.88886	8.94316	7.94918	6.35632	7.1636
PYM1__Q9BRP8	Q9BRP8	PYM1	Partner of Y14 and mago	8	6.84867	6.4787	7.89002	7.11321	6.89787	6.63232	6.38806	8.37034	8.36342	7.81006	5.05827	4.94801	3.8557	3.52533	4.79157
SON__P18583_5	P18583-5	SON	Isoform of P18583, Isoform D of Protein SON	42	6.24275	5.79532	6.25646	6.11031	5.72723	6.24224	6.08477	6.27376	6.42155	6.32871	6.67384	6.65438	5.80676	6.04269	6.17413
SON__P18583_6	P18583-6	SON_1	Isoform of P18583, Isoform E of Protein SON	1	6.06399	7.64518	6.8836	7.38708	7.7414	5.29695	8.28612	4.13951	4.70947	4.35586	4.80889	5.64541	4.35619	4.52803	4.67208
TAOK2__Q9UL54_2	Q9UL54-2	TAOK2	Isoform of Q9UL54, Isoform 2 of Serine/threonine-protein kinase TAO2	7	5.1153	5.26525	5.50785	5.39297	5.30976	6.86247	6.90455	6.04831	6.50886	6.26578	7.04714	7.0672	6.9685	6.81835	6.19734
TAOK1__Q7L7X3	Q7L7X3	TAOK1	Serine/threonine-protein kinase TAO1	3	5.97213	6.26577	7.10538	7.18948	6.04032	6.1476	6.46549	6.85975	7.09048	6.04486	7.12774	6.513	7.29853	7.02331	6.85614
TAOK3__Q9H2K8	Q9H2K8	TAOK3	Serine/threonine-protein kinase TAO3	27	6.25968	6.40065	6.9955	7.0171	6.7914	6.16286	6.00877	7.1468	7.25566	6.85957	6.9555	6.48519	6.44975	5.87027	6.19551
MTHFD1__P11586	P11586	MTHFD1	C-1-tetrahydrofolate synthase, cytoplasmic	87	4.18977	4.09685	3.71173	3.74861	3.62724	7.40832	7.55016	7.93025	7.8041	7.74745	6.56932	6.8878	7.8579	7.9206	7.28395
MTHFD1L__B7ZM99	B7ZM99	MTHFD1L	Isoform of Q6UB35, Formyltetrahydrofolate synthetase	20	2.82522	3.18086	2.71801	2.7239	2.71645	7.58359	8.43941	7.65572	7.45538	7.2461	6.30061	7.11741	6.32957	7.09714	6.3882
TALDO1__P37837	P37837	TALDO1	Transaldolase	46	8.35631	8.27515	8.73264	8.90749	9.35075	6.30977	5.83957	5.7236	6.12553	6.58622	4.52595	4.58895	3.85605	3.88561	4.54783
UROD__P06132	P06132	UROD	Uroporphyrinogen decarboxylase	12	5.14765	5.04442	5.48129	5.59719	5.59737	7.47674	7.10415	8.7141	8.62336	8.56539	5.36993	5.21927	4.81455	4.94784	5.30306
TRA2B__P62995	P62995	TRA2B	Transformer-2 protein homolog beta	18	7.87213	7.66764	7.04903	7.09237	7.08092	5.82203	5.9567	7.18795	6.95868	6.69753	5.5576	5.3565	4.71424	4.87827	5.37475
TRA2A__Q13595	Q13595	TRA2A	Transformer-2 protein homolog alpha	7	5.44891	5.33	5.4187	5.17533	5.03604	5.56429	5.31114	5.76912	5.7453	5.27422	5.63179	5.46116	4.73311	5.0508	5.0532
THAP4__Q8WY91	Q8WY91	THAP4	Peroxynitrite isomerase THAP4	1	8.78513	15.7273	7.974	12.237	9.426	6.49858	6.31556	5.36293	5.27818	6.16411	3.67704	3.94196	3.08395	2.57914	2.94915
ALDOA__P04075_2	P04075-2	ALDOA	Isoform of P04075, Isoform 2 of Fructose-bisphosphate aldolase A	92	5.04833	4.80727	4.8566	5.05659	5.28521	7.27189	7.14619	7.74846	7.66657	7.9602	6.07785	5.80503	5.38307	5.09947	5.98619
ALDOC__P09972	P09972	ALDOC	Fructose-bisphosphate aldolase C	29	6.48919	6.31397	6.35653	6.51049	7.22378	4.69232	4.9379	6.47564	6.59454	6.15992	8.47344	6.98877	7.03843	5.68199	7.02619
ALDOC__J3QKP5	J3QKP5	ALDOC_1	Isoform of P09972, Fructose-bisphosphate aldolase (Fragment)	1	5.77461	6.07124	5.72502	6.45589	6.80037	6.90614	7.529	7.59939	7.25699	6.9938	7.48068	7.13494	6.63297	5.52759	6.11139
ALDOB__P05062	P05062	ALDOB	Fructose-bisphosphate aldolase B	3	6.53991	8.02756	6.5473	6.75439	6.60076	8.35868	9.78982	3.19593	3.57985	3.78112	7.23589	7.65698	6.36265	6.3019	5.85702
RARS2__Q5T160	Q5T160	RARS2	Probable arginine--tRNA ligase, mitochondrial	8	4.94609	5.9511	5.1775	5.00969	4.86891	6.41532	6.79025	6.88223	6.56657	6.5421	8.08953	8.14847	7.65339	7.48898	6.76884
RRP12__Q5JTH9	Q5JTH9	RRP12	RRP12-like protein	42	4.81397	4.19866	6.01405	5.21365	4.79632	7.03988	6.88472	7.7008	7.30769	7.48744	5.35571	5.54037	5.54382	5.94469	5.64242
NFYC__Q13952	Q13952	NFYC	Nuclear transcription factor Y subunit gamma	6	7.06117	7.05033	10.1501	8.21295	8.50542	4.72196	5.35774	6.28662	5.18457	5.9695	4.75556	5.17075	4.66047	4.72784	5.2325
OSBPL3__Q9H4L5	Q9H4L5	OSBPL3	Oxysterol-binding protein-related protein 3	12	3.78687	3.72827	4.09706	3.76742	3.69187	7.8746	8.74041	7.98351	8.24708	8.09196	7.14033	7.17805	7.42442	7.23502	8.5642
WAPL__Q7Z5K2_3	Q7Z5K2-3	WAPL	Isoform of Q7Z5K2, Isoform 3 of Wings apart-like protein homolog	23	6.34647	6.30943	6.87182	6.5726	5.97778	5.91923	6.07677	6.07386	5.98732	6.30314	6.00597	6.22138	6.42578	6.86954	6.20341
RPL32__P62910	P62910	RPL32	60S ribosomal protein L32	16	3.94659	3.04586	4.99755	4.24537	3.89709	7.83656	7.34591	5.96205	6.60436	9.64996	3.84349	5.4052	6.53571	6.99459	7.14773
HK1__P19367_3	P19367-3	HK1	Isoform of P19367, Isoform 3 of Hexokinase-1	63	6.4733	6.65702	7.72896	7.55024	7.26727	4.51295	4.62238	4.99816	4.85685	4.62992	7.05892	6.643	8.04677	7.13587	6.39277
HK2__P52789	P52789	HK2	Hexokinase-2	30	2.84488	2.91523	2.9548	2.70882	2.65035	6.74517	7.16096	7.0961	6.85623	7.02949	6.13048	6.77582	7.19917	7.99749	7.05498
HK3__P52790	P52790	HK3	Hexokinase-3	6	5.89683	5.65291	6.61951	6.58938	5.94304	5.24915	5.57761	5.55781	5.3028	5.28559	7.00078	7.18792	7.47304	7.47295	6.73395
DLD__P09622	P09622	DLD	Dihydrolipoyl dehydrogenase, mitochondrial	26	5.16796	5.10386	5.15844	5.23064	5.13718	6.16038	6.65309	7.43808	7.21459	6.52193	6.91104	6.67377	7.14045	7.03841	6.38366
NCLN__Q969V3	Q969V3	NCLN	Nicalin	15	4.70581	4.44679	4.77987	4.71869	4.29298	5.91365	6.16193	5.33338	5.34825	5.16085	8.34745	8.49717	8.38954	8.25764	8.3879
PHB2__Q99623	Q99623	PHB2	Prohibitin-2	45	5.64813	5.50467	5.95643	6.00469	5.68434	6.65682	6.65007	5.20216	7.06197	5.17417	8.66005	5.46678	8.31882	7.84974	6.7598
SSB__P05455	P05455	SSB	Lupus La protein	35	8.81439	7.57532	7.70065	7.41379	7.556	5.57754	5.56702	5.60089	5.10681	5.18745	4.66124	4.51049	4.46463	4.5602	4.62402
ZNF428__Q96B54	Q96B54	ZNF428	Zinc finger protein 428	2	7.20871	6.8199	7.02546	7.30927	5.62655	8.23579	6.67511	5.17871	5.90906	6.33187	4.54327	5.06239	4.23309	3.32327	4.89958
CSNK1A1__P48729_3	P48729-3	CSNK1A1	Isoform of P48729, Isoform 3 of Casein kinase I isoform alpha	16	5.57888	5.08226	5.37643	5.46172	5.55449	6.30356	6.03724	5.97996	6.06361	6.06436	7.99766	7.66534	8.51704	8.45781	7.83689
HMGCL__P35914	P35914	HMGCL	Hydroxymethylglutaryl-CoA lyase, mitochondrial	8	8.03018	7.86099	8.23944	8.35764	7.9354	6.08252	6.43734	6.61692	6.34306	6.02891	6.57476	5.83306	5.53086	4.77064	4.85479
DDX19B__Q9UMR2	Q9UMR2	DDX19B	ATP-dependent RNA helicase DDX19B	21	4.91406	4.94695	4.35843	4.59057	4.55752	6.74456	6.75701	6.53106	6.0448	6.70408	7.43918	7.63672	8.12423	8.44939	7.82866
DDX19A__Q9NUU7	Q9NUU7	DDX19A	ATP-dependent RNA helicase DDX19A	1	5.52524	5.07434	5.25394	5.38515	4.40683	7.20864	7.93513	7.10357	7.18721	7.58195	5.88799	6.13309	4.1863	5.27096	5.94415
NSF__P46459	P46459	NSF	Vesicle-fusing ATPase	64	6.02057	5.62362	5.66822	5.83246	5.76287	5.12549	5.14729	5.7776	5.72631	5.25848	9.03221	7.79419	8.54859	7.45388	7.40453
SMARCE1__Q969G3	Q969G3	SMARCE1	SWI/SNF-related matrix-associated actin-dependent regulator of chromatin subfamily E member 1	13	7.6893	7.5683	6.4133	6.63876	6.337	6.00476	6.11018	6.74186	6.72658	6.52061	6.27295	6.53296	5.50319	5.6469	5.79275
CCDC50__Q8IVM0	Q8IVM0	CCDC50	Coiled-coil domain-containing protein 50	17	7.22697	7.03423	7.26763	7.05725	6.3021	6.89508	7.09837	9.97082	10.4876	8.63423	4.11511	4.1957	3.87268	3.47959	3.90576
TTI2__Q6NXR4	Q6NXR4	TTI2	TELO2-interacting protein 2	3	3.16833	3.81468	4.08172	4.65736	3.7715	6.41594	7.70128	7.34595	6.41932	6.16699	7.06254	7.66695	8.25522	8.27555	7.04609
FUBP3__Q96I24	Q96I24	FUBP3	Far upstream element-binding protein 3	23	5.07754	5.00396	4.72102	4.77403	4.75105	5.92442	6.00392	6.8353	6.94169	6.52645	5.87696	6.19238	5.72478	6.09454	6.3194
KHSRP__Q92945	Q92945	KHSRP	Far upstream element-binding protein 2	41	4.98467	5.40229	4.86377	5.25301	4.67665	5.2755	5.04704	6.00463	6.67355	6.66817	4.2131	4.54935	3.90819	4.41935	4.96948
FUBP1__Q96AE4_2	Q96AE4-2	FUBP1	Isoform of Q96AE4, Isoform 2 of Far upstream element-binding protein 1	41	7.44464	7.09334	5.82418	6.62386	5.78659	6.37007	5.40226	5.89276	9.08086	8.70551	4.73853	5.67243	4.22455	4.93958	6.06171
FUBP1__Q96AE4	Q96AE4	FUBP1_1	Far upstream element-binding protein 1	4	7.24038	9.40619	7.31425	8.27522	7.08384	6.79071	7.34839	5.34709	6.91556	6.5444	5.56821	6.1808	4.88044	5.42829	5.67624
TBCD__Q9BTW9	Q9BTW9	TBCD	Tubulin-specific chaperone D	30	3.37129	3.75102	3.75993	3.65373	3.4353	7.16834	8.156	7.70937	7.2259	8.3989	7.15777	7.36764	7.50922	7.14398	6.90142
CDV3__Q9UKY7	Q9UKY7	CDV3	Protein CDV3 homolog	23	6.28067	5.61486	6.12071	5.91102	5.98214	7.30541	6.81744	9.26598	9.05775	8.28617	5.10756	5.40589	3.98782	4.61511	5.49576
MACROH2A1__O75367	O75367	MACROH2A1	Core histone macro-H2A.1	32	11.5826	8.76174	12.6814	11.4695	11.4843	4.30245	3.89623	4.29683	4.15708	4.05749	4.96736	4.02821	3.95941	3.54084	4.00191
DDRGK1__Q96HY6	Q96HY6	DDRGK1	DDRGK domain-containing protein 1	5	7.96697	8.25856	8.29241	8.83782	7.07155	5.88985	5.82148	7.0462	5.93796	6.77753	5.65731	5.42232	5.00311	5.0237	5.47111
TUBGCP2__Q9BSJ2_4	Q9BSJ2-4	TUBGCP2	Isoform of Q9BSJ2, Isoform 3 of Gamma-tubulin complex component 2	20	4.66557	4.50197	4.73286	4.71587	4.45541	6.73159	6.62823	6.45687	6.38919	6.36852	7.64536	7.59875	7.37912	7.97796	6.66083
PRKAR2A__P13861	P13861	PRKAR2A	cAMP-dependent protein kinase type II-alpha regulatory subunit	21	7.50993	7.17509	7.24364	7.67435	7.44656	5.34201	5.27382	5.62685	5.25005	5.46256	5.03545	4.67569	4.75146	4.88009	5.13485
CHAMP1__Q96JM3	Q96JM3	CHAMP1	Chromosome alignment-maintaining phosphoprotein 1	25	7.57788	7.14631	7.88886	7.95544	7.46194	6.13465	5.75924	6.32408	6.73183	6.44458	5.35382	5.48989	4.51273	4.77513	5.08681
WASHC2A__Q641Q2	Q641Q2	WASHC2A	WASH complex subunit 2A	30	8.01068	7.68723	8.52596	8.61666	8.00705	5.6662	5.65015	7.3726	7.27879	6.94752	4.63582	4.86938	4.01217	3.71683	4.41125
WASHC2C__Q9Y4E1	Q9Y4E1	WASHC2C	WASH complex subunit 2C	6	8.39515	7.88266	7.71265	8.43464	7.55565	7.43197	7.0455	5.63732	5.85319	6.11741	6.53221	6.42163	4.65906	5.07343	5.24752
IDI1__Q13907_2	Q13907-2	IDI1	Isoform of Q13907, Isoform 2 of Isopentenyl-diphosphate Delta-isomerase 1	14	6.25308	6.79634	3.98508	4.96592	5.19099	7.79762	6.93167	5.49897	5.42797	5.67045	7.46904	8.32497	8.53702	8.92882	7.68301
PPP1R21__Q6ZMI0	Q6ZMI0	PPP1R21	Protein phosphatase 1 regulatory subunit 21	21	7.75626	7.31925	8.74254	9.16994	8.82078	5.5548	5.94286	6.10306	6.26996	6.22185	5.10105	4.90522	4.76084	4.82544	5.04241
ANXA4__P09525	P09525	ANXA4	Annexin A4	36	8.77849	8.44757	6.26428	7.82701	7.1806	5.4311	5.75132	6.04918	5.93758	5.84575	9.01729	6.74976	6.56211	4.20358	4.90859
ANXA5__P08758	P08758	ANXA5	Annexin A5	40	5.81264	5.82459	5.25542	5.93334	6.24646	5.98249	5.8416	6.81465	6.15179	6.89376	6.19428	7.20484	7.37723	7.58453	7.75711
CBL__P22681	P22681	CBL	E3 ubiquitin-protein ligase CBL	17	6.58318	6.79565	7.23057	6.90071	6.99478	6.12591	6.15111	6.43566	6.6795	6.48056	6.43977	6.06922	5.84274	5.51104	5.61065
CBLB__Q13191	Q13191	CBLB	E3 ubiquitin-protein ligase CBL-B	2	7.14779	7.00495	6.84788	6.39861	6.80253	6.93087	6.19237	6.32076	6.50538	5.63673	8.33139	6.82057	6.84857	6.58588	5.62573
VARS1__P26640	P26640	VARS1	Valine--tRNA ligase	69	5.23453	5.39118	6.50674	6.37012	6.44733	6.14812	6.15593	5.38672	5.12851	5.27539	6.92329	6.91366	7.83056	7.6185	7.72762
GEMIN5__Q8TEQ6	Q8TEQ6	GEMIN5	Gem-associated protein 5	44	5.24219	4.96153	5.80778	5.08508	5.22779	6.72723	7.16951	6.45077	6.13215	6.81042	5.87836	6.22268	6.62513	6.96129	6.49426
EIF4B__P23588	P23588	EIF4B	Eukaryotic translation initiation factor 4B	26	6.44836	6.04015	6.56978	6.19955	6.25915	7.37861	7.26414	7.95406	7.73021	7.79901	4.16527	4.52344	3.65899	3.92753	4.57181
GBF1__Q92538	Q92538	GBF1	Golgi-specific brefeldin A-resistance guanine nucleotide exchange factor 1	32	4.28239	4.51508	4.54151	4.33747	4.38664	7.63201	7.84362	6.96128	7.30416	7.32832	6.8236	7.19603	7.08344	7.21663	7.53476
GOLGA3__Q08378	Q08378	GOLGA3	Golgin subfamily A member 3	35	7.86041	7.5849	7.35774	7.95151	7.87797	5.92788	5.91227	5.90968	5.8069	5.6823	5.71148	5.91624	5.59061	5.60439	6.26739
MBOAT7__Q96N66	Q96N66	MBOAT7	Lysophospholipid acyltransferase 7	7	6.94212	7.06288	7.89033	7.42781	7.14884	6.23299	6.17779	5.02811	5.14687	5.49708	7.41117	6.85221	7.08477	6.22197	6.19424
SDHD__O14521	O14521	SDHD	Succinate dehydrogenase [ubiquinone] cytochrome b small subunit, mitochondrial	3	5.12839	5.22732	7.66034	5.74238	6.26248	5.0825	4.96996	7.53285	6.57211	5.91926	6.54296	6.68198	7.85746	7.48041	7.09717
PHKB__Q93100_3	Q93100-3	PHKB	Isoform of Q93100, Isoform 3 of Phosphorylase b kinase regulatory subunit beta	5	6.28798	8.57587	6.08886	5.7799	7.55472	9.29922	10.0513	4.23059	4.42826	5.01469	5.9615	6.98424	6.36669	6.23457	5.97359
INF2__Q27J81	Q27J81	INF2	Inverted formin-2	17	4.43182	4.26938	5.8906	5.4306	5.76992	7.44774	6.97367	9.46973	10.7345	9.77682	4.96068	5.1484	5.20697	4.83138	5.36685
PPP5C__P53041	P53041	PPP5C	Serine/threonine-protein phosphatase 5	28	5.74897	5.61628	5.32533	5.22367	4.97912	6.5845	6.64365	7.52415	7.28736	6.82962	6.3873	6.03356	5.71602	5.85935	5.76418
DTX3L__Q8TDB6	Q8TDB6	DTX3L	E3 ubiquitin-protein ligase DTX3L	31	4.63514	4.70619	3.58673	3.65034	3.46464	5.91465	6.27252	7.99852	9.15791	7.37767	10.3199	9.04676	8.42944	7.04802	7.08486
NOSIP__Q9Y314	Q9Y314	NOSIP	Nitric oxide synthase-interacting protein	11	6.27278	5.99391	5.90095	6.09709	5.85125	5.32351	5.3135	5.22329	5.48646	5.01036	6.54294	7.01259	7.16465	7.88729	7.19298
EVL__Q9UI08_2	Q9UI08-2	EVL	Isoform of Q9UI08, Isoform 1 of Ena/VASP-like protein	30	12.048	10.9749	9.68035	10.7504	10.4652	4.71968	3.86142	6.03337	6.05202	6.17687	4.33567	3.78164	3.27777	2.89118	3.48978
ENAH__Q8N8S7	Q8N8S7	ENAH	Protein enabled homolog	3	6.37637	6.43666	6.64243	5.75738	6.34198	3.67523	4.25116	3.28351	3.38886	3.58159	3.63567	3.46865	2.83939	2.71532	2.81588
SCAMP2__O15127	O15127	SCAMP2	Secretory carrier-associated membrane protein 2	4	6.27502	6.97586	7.81425	7.21947	6.29961	4.88605	5.0861	5.44874	5.29005	4.83147	7.82624	7.44908	7.61315	7.44311	7.0527
STRAP__Q9Y3F4_2	Q9Y3F4-2	STRAP	Isoform of Q9Y3F4, Isoform 2 of Serine-threonine kinase receptor-associated protein	29	3.7057	3.58875	3.51012	3.58985	3.42995	6.7676	7.15878	7.87067	7.5414	7.75533	5.94773	6.13743	6.60405	7.12277	6.91452
TRIM28__Q13263	Q13263	TRIM28	Transcription intermediary factor 1-beta	65	7.16911	6.93248	6.27164	6.27845	6.59573	6.05733	6.22674	5.59034	5.50639	5.83061	6.18274	6.16205	5.86923	6.00762	6.03903
MPRIP__A0A494BZV2	A0A494BZV2	MPRIP	Isoform of Q6WCQ1, Myosin phosphatase Rho-interacting protein	17	6.29091	7.25086	6.21215	6.08634	5.715	6.54976	7.1793	6.27224	6.56302	6.78054	6.71904	7.21401	6.72198	5.94201	5.75947
TMF1__P82094	P82094	TMF1	TATA element modulatory factor	15	5.41376	5.86883	4.95211	5.25491	4.91753	6.97027	7.22015	6.63415	7.39606	6.65458	6.71415	7.19037	6.03765	6.53361	6.90244
ABT1__Q9ULW3	Q9ULW3	ABT1	Activator of basal transcription 1	8	5.9976	6.10415	6.42222	6.38866	5.83103	5.18308	5.82851	5.35806	4.9099	5.21603	5.90438	6.2737	6.78586	7.04932	6.39543
MCCC2__Q9HCC0	Q9HCC0	MCCC2	Methylcrotonoyl-CoA carboxylase beta chain, mitochondrial	19	5.22231	5.37591	5.56497	5.14384	5.17509	7.21505	7.66541	7.69556	7.3311	7.07934	6.12036	6.00966	6.22465	6.04584	5.9058
DIS3L2__Q8IYB7	Q8IYB7	DIS3L2	DIS3-like exonuclease 2	13	5.45416	5.27348	5.45819	5.66524	5.30361	7.1122	7.0841	7.29734	7.29748	7.38036	6.98162	6.68575	6.64989	6.532	6.56078
TTC26__A0AVF1	A0AVF1	TTC26	Intraflagellar transport protein 56	1	4.13599	5.46052	4.30068	4.28017	3.85366	6.62803	6.75706	4.12451	3.80715	4.81667	5.56748	6.58186	6.07032	5.46138	6.42073
NCAPH__Q15003	Q15003	NCAPH	Condensin complex subunit 2	23	2.13175	2.26813	2.04587	1.99156	1.90477	7.72448	7.58671	7.82736	8.45402	8.6656	6.59817	7.84506	8.06628	10.0774	8.88766
ABCA6__Q8N139	Q8N139	ABCA6	ATP-binding cassette sub-family A member 6	2	3.14327	3.53851	2.40666	2.43989	2.89269	7.2042	7.38659	7.18985	7.42055	7.03245	6.97957	7.70301	8.55314	9.92079	8.98657
GLE1__Q53GS7	Q53GS7	GLE1	mRNA export factor GLE1	9	5.01656	5.12508	5.11519	5.25676	5.07205	5.66757	5.82675	5.00202	4.99347	5.25517	7.14121	7.90752	7.48947	7.17405	7.21852
SMC1A__Q14683	Q14683	SMC1A	Structural maintenance of chromosomes protein 1A	88	8.16125	7.6379	8.09722	8.08344	7.92783	5.22607	5.28395	5.30131	5.08502	5.11986	4.98819	4.91629	5.17323	5.38787	5.29489
NUP107__P57740	P57740	NUP107	Nuclear pore complex protein Nup107	29	5.69399	5.63779	5.39256	5.35699	5.36171	5.94507	6.02837	5.51632	5.14722	5.67978	7.75861	7.80668	7.75912	7.85133	7.27929
DNAJC7__Q99615	Q99615	DNAJC7	DnaJ homolog subfamily C member 7	45	4.68239	4.19158	4.45315	4.32419	4.22711	6.63486	7.02911	6.83558	6.65984	6.56433	6.09031	7.42827	7.44765	8.18236	7.33935
PYCR3__Q53H96	Q53H96	PYCR3	Pyrroline-5-carboxylate reductase 3	11	9.4111	8.38537	7.05829	6.72067	8.74839	6.42312	6.58394	4.03484	3.7168	4.73897	8.01451	7.24933	4.80594	3.77175	6.35387
BYSL__Q13895	Q13895	BYSL	Bystin	18	4.65722	4.46569	4.37763	4.3127	4.20147	6.41522	6.8424	6.37188	6.10272	6.73692	5.6448	6.19555	6.46892	6.84599	6.06065
DCUN1D1__Q96GG9	Q96GG9	DCUN1D1	DCN1-like protein 1	13	6.20746	6.11002	5.43671	5.97446	6.20344	5.48947	4.81201	6.46114	6.35683	6.13513	8.61389	8.01709	7.10825	6.90453	7.03109
PDIA4__P13667	P13667	PDIA4	Protein disulfide-isomerase A4	80	3.4787	3.44946	3.34016	3.62877	3.51603	5.73582	5.35027	5.71856	4.85199	5.18909	7.34164	9.45749	10.6625	10.1011	13.6145
NUCB2__P80303	P80303	NUCB2	Nucleobindin-2	2	2.51042	2.60429	3.36662	2.90943	2.37099	5.41897	9.82506	10.6421	4.82692	7.7194	3.03474	5.50943	8.38564	7.50658	9.02582
MECP2__P51608_2	P51608-2	MECP2	Isoform of P51608, Isoform B of Methyl-CpG-binding protein 2	24	12.8898	12.0466	20.0709	19.0683	17.1362	1.86108	1.87523	1.85711	1.68514	1.60466	1.79908	1.54566	1.82021	1.48323	1.60008
DYNC1H1__Q14204	Q14204	DYNC1H1	Cytoplasmic dynein 1 heavy chain 1	242	5.10061	5.03204	5.29618	5.29527	5.36729	6.10668	6.23369	6.09216	5.89826	5.9344	7.43659	6.84615	7.54415	7.72201	7.27858
BCL2L13__Q9BXK5	Q9BXK5	BCL2L13	Bcl-2-like protein 13	6	5.93473	6.84479	7.41205	6.73215	5.53856	6.63855	6.95136	8.54577	7.27129	6.90171	5.56194	5.47122	5.23571	5.14236	4.78703
PPWD1__Q96BP3	Q96BP3	PPWD1	Peptidylprolyl isomerase domain and WD repeat-containing protein 1	27	7.77927	7.31603	7.63969	7.77532	8.06736	5.69729	5.68015	5.23395	5.08307	5.48921	5.42652	5.10007	5.10369	5.21249	5.19644
PRKAR1A__P10644	P10644	PRKAR1A	cAMP-dependent protein kinase type I-alpha regulatory subunit	26	7.65567	7.61277	8.09053	8.10891	8.08466	5.23013	4.94498	5.6298	5.65293	5.08888	6.72772	6.01227	7.19478	6.30099	6.4324
HNRNPC__P07910_2	P07910-2	HNRNPC	Isoform of P07910, Isoform C1 of Heterogeneous nuclear ribonucleoproteins C1/C2	48	6.9304	6.27603	6.50159	6.57711	6.43687	5.59555	5.2362	6.08352	5.68603	5.50648	5.46264	5.39039	5.25588	5.46291	5.49591
HNRNPC__B4DY08	B4DY08	HNRNPC_1	Isoform of P07910, Heterogeneous nuclear ribonucleoproteins C1/C2	1	7.62351	6.95062	6.36485	6.26126	5.37045	6.93333	6.93785	6.53656	6.5557	5.75951	4.58463	4.24496	3.72762	3.74876	4.01614
RALY__Q9UKM9	Q9UKM9	RALY	RNA-binding protein Raly	25	7.40054	6.70697	6.8008	6.92562	6.7121	5.95664	5.67118	6.47783	6.01119	5.73513	6.87249	6.57501	7.42743	7.12756	6.91631
GART__P22102	P22102	GART	Trifunctional purine biosynthetic protein adenosine-3	59	4.12998	3.92656	3.5246	3.45039	3.3922	6.88489	7.01406	7.17251	6.81079	7.59444	5.68359	6.39918	6.77678	7.63151	6.78718
GART__C9JZG2	C9JZG2	GART_1	Isoform of P22102, Trifunctional purine biosynthetic protein adenosine-3 (Fragment)	1	4.01028	4.20234	4.75063	3.55976	3.59742	7.8279	8.80119	7.14862	7.83631	7.96867	7.07986	7.42472	8.75192	8.75221	8.28818
UBA1__P22314	P22314	UBA1	Ubiquitin-like modifier-activating enzyme 1	82	6.61751	6.28278	7.14074	7.16205	7.31767	5.88713	5.41886	6.32139	6.36826	6.4107	4.91857	4.81757	6.6106	5.85795	6.11143
UBA1__Q5JRS3	Q5JRS3	UBA1_1	Isoform of P22314, Ubiquitin-like modifier-activating enzyme 1 (Fragment)	1	6.24255	6.52742	7.57115	6.28577	8.6119	7.31236	6.98469	6.50885	5.41272	5.24674	6.13201	7.0903	7.84313	6.32898	5.90145
ZC3H11A__O75152	O75152	ZC3H11A	Zinc finger CCCH domain-containing protein 11A	28	7.10164	6.4478	7.02099	7.15961	6.46604	5.89323	5.69676	6.05206	6.46181	5.81059	6.04235	6.33898	6.08368	6.84828	6.42699
ETFA__P13804	P13804	ETFA	Electron transfer flavoprotein subunit alpha, mitochondrial	25	6.68556	6.33561	7.21853	7.22558	7.42639	6.41224	6.52355	7.48109	7.18456	7.0775	4.86999	4.64107	4.72812	4.22895	4.97625
AIMP2__Q13155	Q13155	AIMP2	Aminoacyl tRNA synthase complex-interacting multifunctional protein 2	24	4.70068	4.15511	4.45485	4.32493	4.42735	7.85111	7.99843	7.53354	6.44361	7.9322	5.56696	6.85996	6.79838	7.06674	6.98337
HLA_DRB5__Q30154	Q30154	HLA-DRB5	HLA class II histocompatibility antigen, DR beta 5 chain	17	3.81568	3.0487	3.93897	3.70472	4.27496	5.53608	4.86316	8.18652	6.77933	7.82795	11.0898	7.16709	9.7102	7.33046	10.6871
HLA_DRB1__P01911	P01911	HLA-DRB1	HLA class II histocompatibility antigen, DRB1 beta chain	11	2.19695	2.16182	7.10559	3.98824	5.71541	2.29674	2.52132	14.0569	5.30128	8.88551	3.17543	2.99441	18.615	6.07323	14.4357
HLA_DQB1__P01920	P01920	HLA-DQB1	HLA class II histocompatibility antigen, DQ beta 1 chain	14	6.46214	7.35126	3.74288	3.21319	3.3817	6.94188	8.68653	6.87314	4.70902	5.95034	11.4724	11.2551	7.49351	5.24241	6.79805
HLA_DQB1__Q5SU54	Q5SU54	HLA-DQB1_1	Isoform of P01920, HLA class II histocompatibility antigen, DQ beta 1 chain	7	6.21458	3.28801	3.24191	3.42631	2.93196	8.2234	4.78801	6.51622	5.69903	5.58438	15.2155	5.70989	6.57685	10.1782	10.3711
HLA_DRB4__P13762	P13762	HLA-DRB4	HLA class II histocompatibility antigen, DR beta 4 chain	11	3.80673	3.26029	4.33562	4.48259	4.94418	5.63003	5.8411	8.30712	8.49817	5.71253	10.0677	9.30113	8.24534	7.93919	9.01453
HLA_DRB1__A2BFX2	A2BFX2	HLA-DRB1_1	Isoform of P01911, HLA class II histocompatibility antigen DR beta chain	3	1.2017	1.55156	1.48272	2.26438	7.55217	0.820365	0.897319	0.834103	0.250363	29.0018	1.28469	0.883069	0	0.538588	39.9665
HLA_DQB1__A0A140T9S8	A0A140T9S8	HLA-DQB1_2	Isoform of P01920, HLA class II histocompatibility antigen, DQ beta 1 chain	3	0.51241	0.875477	7.50963	8.61736	6.95327	0.793043	0.60144	13.5421	15.2599	12.5906	1.17303	0.751848	10.8863	9.80437	10.1292
HLA_DPB1__P04440	P04440	HLA-DPB1	HLA class II histocompatibility antigen, DP beta 1 chain	14	4.33116	3.77344	4.84291	5.83659	5.31955	4.79678	4.16311	7.17724	8.08893	8.01012	9.62002	7.03318	8.70042	9.09608	9.21046
HLA_DPB1__Q5EP54	Q5EP54	HLA-DPB1_1	Isoform of P04440, HLA class II histocompatibility antigen DP beta chain	2	4.04325	11.4504	1.49502	0.960199	1.15006	6.04615	17.633	2.33162	0.84224	0.887845	10.1075	34.8259	3.35378	0.990004	1.66804
HLA_DPB1__A0A182DWE9	A0A182DWE9	HLA-DPB1_2	Isoform of P04440, HLA class II histocompatibility antigen DP beta chain	5	0.815266	0.910295	2.26539	1.80761	14.2355	0.656825	0.415627	2.43782	0.636408	22.6108	1.03952	0.0931847	4.04239	1.39742	42.1937
HLA_DRB3__P79483	P79483	HLA-DRB3	HLA class II histocompatibility antigen, DR beta 3 chain	13	4.12323	3.43326	4.08922	3.96084	3.54158	8.02401	6.51605	10.4832	8.50116	6.63664	12.2968	8.39052	9.14585	5.82374	4.4902
HLA_DRB1__Q5Y7D1	Q5Y7D1	HLA-DRB1_2	Isoform of P01911, HLA class II histocompatibility antigen DR beta chain	3	6.78815	5.16029	4.06962	4.24749	3.69239	9.43053	9.16426	7.83571	6.54447	5.44456	15.0719	10.3707	5.37548	3.73488	3.06949
HLA_DRB1__D7RIG5	D7RIG5	HLA-DRB1_3	Isoform of P01911, HLA class II histocompatibility antigen DR beta chain	10	0.529745	0.819807	6.65848	7.34653	7.12908	0.506654	0.260433	15.0334	16.6796	14.6948	0.328808	0.265001	10.7518	9.89417	9.10174
HLA_DPB1__A0A140T9P7	A0A140T9P7	HLA-DPB1_3	Isoform of P04440, HLA class II histocompatibility antigen, DP beta 1 chain (Fragment)	1	0.232926	0.23936	15.6405	4.13687	0	0	0.210307	22.6848	6.23491	0	0	0	41.6278	8.81206	0
HLA_DRB3__A0A182DWH4	A0A182DWH4	HLA-DRB3_1	Isoform of P79483, HLA class II histocompatibility antigen, DR beta 3 chain	3	4.58072	7.84144	2.39636	2.10609	1.47733	4.98389	14.0193	4.24116	4.00368	1.97342	9.8214	28.9513	5.45449	5.86613	2.28329
MAT2A__P31153	P31153	MAT2A	S-adenosylmethionine synthase isoform type-2	20	4.84039	4.4573	3.98989	4.25783	4.25534	7.00859	7.04911	7.96494	7.55561	7.57163	5.40611	5.69097	5.48974	6.5733	6.56508
MAT1A__Q00266	Q00266	MAT1A	S-adenosylmethionine synthase isoform type-1	3	5.30127	4.62051	4.74324	4.74513	4.65308	7.27107	7.28615	7.72394	7.32458	7.25367	6.11994	6.42245	6.42484	7.39212	6.97235
DLST__P36957	P36957	DLST	Dihydrolipoyllysine-residue succinyltransferase component of 2-oxoglutarate dehydrogenase complex, mitochondrial	32	6.49031	6.81212	7.50888	7.48186	7.42399	5.85589	5.98838	6.06476	6.37497	5.73806	6.73112	6.40544	7.00867	6.45804	5.77662
RNF20__Q5VTR2	Q5VTR2	RNF20	E3 ubiquitin-protein ligase BRE1A	31	6.06755	5.60502	5.79931	5.90134	5.49788	5.51005	5.92668	5.12168	5.19093	5.157	7.66555	7.70564	7.41312	7.7589	7.15103
RNF40__O75150	O75150	RNF40	E3 ubiquitin-protein ligase BRE1B	28	6.55362	6.54865	5.94692	6.0225	5.97668	5.77206	5.67082	5.2994	5.32699	5.31175	7.14406	7.39179	6.77304	7.24049	6.67255
HSPD1__P10809	P10809	HSPD1	60 kDa heat shock protein, mitochondrial	121	3.93998	3.97993	3.81437	3.78372	3.79348	6.27122	6.6623	7.17195	6.87818	6.41158	5.87613	6.08152	6.73557	6.94952	6.30997
TBCC__Q15814	Q15814	TBCC	Tubulin-specific chaperone C	9	5.72327	5.73555	5.78714	5.55011	5.78392	6.15822	6.64477	6.16908	6.26946	6.23385	7.25148	6.9093	6.28737	6.30128	6.6029
SWAP70__Q9UH65	Q9UH65	SWAP70	Switch-associated protein 70	56	10.1002	9.61228	8.04855	7.77238	8.14238	5.81669	5.69435	6.34015	5.96744	5.49087	5.93938	5.45333	4.88828	4.45856	4.34453
FKBP15__Q5T1M5	Q5T1M5	FKBP15	FK506-binding protein 15	16	6.19729	6.43127	6.21982	6.83597	6.55211	7.01547	6.45155	7.09756	7.7365	7.26494	6.10844	5.86508	5.61913	4.95878	5.26172
NASP__P49321	P49321	NASP	Nuclear autoantigenic sperm protein	34	2.86408	3.40256	4.53204	3.6119	3.59168	6.34314	7.00909	8.87671	8.39683	9.38667	4.54142	5.60714	5.98513	6.48441	5.96378
RPIA__P49247	P49247	RPIA	Ribose-5-phosphate isomerase	12	6.66747	6.55945	6.05456	6.41787	6.23037	6.40442	6.29547	7.37381	6.56213	6.47717	5.48417	5.43842	4.67836	4.89023	5.06187
KPNB1__Q14974	Q14974	KPNB1	Importin subunit beta-1	66	5.27733	5.13313	4.4281	4.59885	4.67863	7.32679	7.36253	7.67073	7.54781	7.9089	5.85675	5.66088	5.93928	5.97354	6.04239
ILVBL__A1L0T0	A1L0T0	ILVBL	2-hydroxyacyl-CoA lyase 2	11	4.01398	3.84973	4.54727	4.5154	4.16999	6.86748	7.11231	7.18172	6.8317	7.36846	7.5247	7.39578	8.70271	8.59861	8.65623
MKI67__P46013	P46013	MKI67	Proliferation marker protein Ki-67	104	2.60492	2.75738	2.544	2.41578	2.27127	9.41717	9.27087	6.8215	6.65515	8.83928	6.02173	7.74105	5.96062	8.50039	7.63989
PDS5A__Q29RF7	Q29RF7	PDS5A	Sister chromatid cohesion protein PDS5 homolog A	53	7.02174	6.34035	7.38899	7.29571	6.8984	5.47443	5.31678	5.24148	4.83604	5.22773	7.19325	7.52002	7.13669	7.69215	7.00984
PDS5B__Q9NTI5	Q9NTI5	PDS5B	Sister chromatid cohesion protein PDS5 homolog B	60	7.19963	6.21098	7.78181	7.3879	7.2685	6.04835	5.55137	5.47794	5.33375	5.64311	6.35529	6.12126	6.51683	6.82099	6.40395
DDX20__Q9UHI6	Q9UHI6	DDX20	Probable ATP-dependent RNA helicase DDX20	17	4.82216	4.2537	4.18826	4.19744	4.26445	6.19485	6.57445	5.35327	5.53278	6.06508	6.39249	7.35696	7.6298	8.46984	7.26257
ALYREF__Q86V81	Q86V81	ALYREF	THO complex subunit 4	15	6.5445	6.23747	7.94065	7.72184	6.98742	7.04425	6.60012	8.006	8.49581	8.20018	3.77325	3.9307	2.64795	2.79076	3.95905
DDX21__Q9NR30	Q9NR30	DDX21	Nucleolar RNA helicase 2	60	3.87662	3.44217	3.69952	3.42375	3.59841	7.42911	7.19733	6.83465	6.61235	7.22337	5.98587	6.46219	6.56822	7.42028	6.53712
DDX50__Q9BQ39	Q9BQ39	DDX50	ATP-dependent RNA helicase DDX50	16	5.16326	4.74171	5.76459	4.9284	5.11361	6.661	6.69293	5.97774	5.8309	6.15076	6.40488	6.67652	7.05936	7.20085	6.53656
TMEM167B__Q9NRX6	Q9NRX6	TMEM167B	Protein kish-B	3	4.16045	4.70732	5.3807	5.10118	5.06353	7.97808	8.33399	5.60983	5.92476	6.45647	8.35276	9.14537	8.28823	7.49057	7.80892
ALAD__P13716_2	P13716-2	ALAD	Isoform of P13716, Isoform 2 of Delta-aminolevulinic acid dehydratase	10	7.72291	7.57873	9.74968	10.3443	10.6843	4.30885	3.84123	5.57083	6.21423	6.0555	5.36503	4.70186	4.91258	5.04194	5.65712
GTPBP4__Q9BZE4	Q9BZE4	GTPBP4	GTP-binding protein 4	30	4.66557	4.13519	4.89115	4.50783	4.49817	7.04732	7.30389	6.76888	6.51396	7.11807	5.90353	6.33892	6.67431	7.19712	6.43054
APIP__Q96GX9	Q96GX9	APIP	Methylthioribulose-1-phosphate dehydratase	13	8.75904	7.93056	6.4841	6.71826	6.81307	6.50061	7.06883	6.3834	6.11856	5.81352	5.91723	5.40878	4.49656	4.28987	4.29834
FBXW11__Q9UKB1	Q9UKB1	FBXW11	F-box/WD repeat-containing protein 11	5	7.26557	6.64905	6.05354	6.7317	6.0771	5.90926	5.61759	4.75332	4.70811	5.34248	6.48269	6.16297	6.16855	6.08059	6.19579
ATP1A1__P05023_4	P05023-4	ATP1A1	Isoform of P05023, Isoform 4 of Sodium/potassium-transporting ATPase subunit alpha-1	50	2.54627	2.40292	2.83401	2.6512	2.47497	8.26504	8.58919	8.41346	8.80562	7.72804	5.90602	5.95175	6.28667	7.07963	6.31434
ATP1A4__Q13733	Q13733	ATP1A4	Sodium/potassium-transporting ATPase subunit alpha-4	12	3.00301	2.7738	3.11424	2.71641	2.52416	6.85287	6.89639	6.65482	6.80129	6.0121	4.66135	4.64337	5.05523	5.65706	5.05998
FASTKD5__Q7L8L6	Q7L8L6	FASTKD5	FAST kinase domain-containing protein 5, mitochondrial	8	3.84987	3.81973	3.72485	3.60738	4.28206	7.88381	7.74586	6.87649	6.67108	7.40249	6.60401	7.03687	7.1952	6.90826	6.99508
ENO2__P09104	P09104	ENO2	Gamma-enolase	13	3.85907	4.44073	5.87729	5.46098	5.19242	4.43515	5.67826	6.12127	5.89015	5.53815	5.1915	5.56188	5.71366	6.24263	6.97187
ENO3__P13929	P13929	ENO3	Beta-enolase	7	6.38152	6.16448	6.11443	6.12737	5.80134	6.41731	6.16579	7.07462	7.01476	6.39261	6.20577	5.70803	5.68217	5.11319	5.34659
ENO1__P06733	P06733	ENO1	Alpha-enolase	77	6.07915	5.54386	5.16328	5.23251	5.51323	6.92052	6.4036	5.66656	9.62032	6.62057	3.97467	5.26313	5.04068	4.90591	5.31855
PGK1__P00558	P00558	PGK1	Phosphoglycerate kinase 1	95	7.45717	7.05801	7.04687	7.20772	7.5739	5.24173	5.04274	6.27543	6.05716	5.58854	5.92116	5.33107	6.06847	5.58162	5.93519
PGK2__P07205	P07205	PGK2	Phosphoglycerate kinase 2	1	7.16992	7.09066	7.5201	7.932	7.63326	6.1016	5.97596	5.68421	6.16259	5.63876	6.34067	5.83007	6.16649	6.24267	6.05446
PSEN1__P49768	P49768	PSEN1	Presenilin-1	3	5.47721	6.01643	5.78367	5.40983	5.374	7.15278	7.71983	6.50636	6.2958	5.91536	6.89764	7.52709	6.83499	6.2719	6.44703
MMUT__P22033	P22033	MMUT	Methylmalonyl-CoA mutase, mitochondrial	16	7.47174	6.80167	6.90552	7.27904	7.07102	5.63008	6.0193	6.03626	5.63434	5.89482	5.22579	5.45062	5.88591	5.35089	5.77775
EBP__Q15125	Q15125	EBP	3-beta-hydroxysteroid-Delta(8),Delta(7)-isomerase	3	3.63438	3.61095	3.57641	3.75745	3.69752	5.90874	6.23033	5.59674	5.68565	5.7379	9.74403	10.7311	11.0189	10.8659	9.98664
ADD1__P35611_3	P35611-3	ADD1	Isoform of P35611, Isoform 3 of Alpha-adducin	26	9.84073	8.82515	10.0628	10.3971	9.87709	4.24216	4.46565	5.12275	5.17653	5.38158	4.79694	4.37033	4.3011	3.70241	4.31686
ADD2__P35612	P35612	ADD2	Beta-adducin	13	5.62296	5.53863	7.8307	8.0914	7.30711	3.72978	3.89764	4.19165	4.08823	4.23532	8.69075	7.99893	7.79563	7.27586	7.32794
LIG3__P49916	P49916	LIG3	DNA ligase 3	25	7.33855	7.18188	7.1323	7.16827	6.92283	6.54367	6.3365	5.55719	5.44479	5.77671	5.28176	5.48205	5.14459	5.19568	5.07735
ATRX__P46100	P46100	ATRX	Transcriptional regulator ATRX	27	8.66633	7.97268	8.5824	8.36614	7.92176	5.33395	4.97079	4.66835	4.95593	4.8594	6.74878	6.36442	6.00714	5.84609	5.76109
ATRX__A0A096LNL9	A0A096LNL9	ATRX_1	Isoform of P46100, DNA helicase (Fragment)	1	3.156	13.6321	10.2495	6.62455	5.96325	3.01805	7.94946	5.71104	4.17372	3.39191	2.54769	7.6417	5.05292	3.40336	3.234
ACAT1__P24752	P24752	ACAT1	Acetyl-CoA acetyltransferase, mitochondrial	37	4.8556	4.93056	6.23303	6.25657	5.84662	5.78111	5.9692	7.58647	7.38676	7.06086	5.29756	5.25114	6.74718	6.52286	6.54991
UMPS__P11172	P11172	UMPS	Uridine 5'-monophosphate synthase	26	4.28147	4.40777	4.49382	4.37528	4.65671	7.0185	7.14578	7.61824	7.30656	7.43361	6.67878	6.95119	8.00187	8.36558	7.69331
HSD17B4__P51659	P51659	HSD17B4	Peroxisomal multifunctional enzyme type 2	36	5.03099	4.63573	4.65874	4.70755	4.92422	5.66385	5.76477	5.57416	6.22294	5.90302	7.14582	6.81004	7.53653	7.51656	7.34292
ACADM__P11310_2	P11310-2	ACADM	Isoform of P11310, Isoform 2 of Medium-chain specific acyl-CoA dehydrogenase, mitochondrial	32	5.48969	5.23375	5.17369	5.53448	4.99236	9.6544	9.4128	9.87963	10.8423	8.97257	3.22972	3.28995	3.49079	3.82106	4.1507
POLA1__P09884	P09884	POLA1	DNA polymerase alpha catalytic subunit	12	3.30779	3.45508	3.445	2.89826	2.9723	6.57842	6.60681	5.76041	5.82061	6.69133	6.30987	7.5038	7.86789	9.82548	7.62289
FLOT1__O75955	O75955	FLOT1	Flotillin-1	26	4.32822	4.16876	5.44433	5.10212	4.27783	3.3549	3.15513	4.53427	4.53054	4.02452	10.6739	10.542	11.9663	10.6979	8.92911
XAF1__Q6GPH4_7	Q6GPH4-7	XAF1	Isoform of Q6GPH4, Isoform 7 of XIAP-associated factor 1	7	4.27666	4.8052	3.78359	3.90053	3.68861	10.0078	9.18642	15.0782	15.885	13.8689	2.74286	3.12876	2.79697	3.27153	3.27867
LMNA__P02545	P02545	LMNA	Prelamin-A/C	57	3.41117	3.94404	4.03597	3.71424	3.55836	9.61418	12.9484	11.5674	13.0859	10.692	2.43353	2.71972	4.06488	4.24607	4.64495
LMNB1__P20700	P20700	LMNB1	Lamin-B1	83	10.1485	10.1114	9.72233	10.3124	9.24044	4.23585	4.20104	5.40641	5.09081	4.98917	5.27399	5.05693	4.92399	4.45825	4.91301
LMNB2__Q03252	Q03252	LMNB2	Lamin-B2	47	10.4474	11.3835	12.8685	13.063	11.2746	3.77313	3.84471	4.88489	4.63752	4.36748	3.35302	3.34931	3.14345	3.14357	3.31513
ALDH5A1__P51649_2	P51649-2	ALDH5A1	Isoform of P51649, Isoform 2 of Succinate-semialdehyde dehydrogenase, mitochondrial	13	10.9936	11.306	11.2754	11.5877	11.9665	3.97953	4.4205	3.50251	2.95069	3.42247	3.31024	2.98233	3.28565	2.93653	2.94136
SLC25A5__P05141	P05141	SLC25A5	ADP/ATP translocase 2	17	3.63026	3.16788	3.06613	2.95786	2.8812	6.37667	5.88089	8.18457	5.7723	6.92696	8.96133	9.25562	8.84543	9.01305	9.07727
SLC25A4__P12235	P12235	SLC25A4	ADP/ATP translocase 1	41	4.45833	4.38091	4.17776	4.00654	4.00214	6.56727	6.62107	6.02615	5.77073	6.02181	7.73512	7.6254	7.87751	7.53962	7.30712
SLC25A6__P12236	P12236	SLC25A6	ADP/ATP translocase 3	13	4.69399	4.0909	3.71007	3.75978	3.59793	7.55558	7.52406	7.45101	6.70399	4.55929	9.44689	5.70007	9.71736	9.58416	8.69592
NDUFV1__P49821	P49821	NDUFV1	NADH dehydrogenase [ubiquinone] flavoprotein 1, mitochondrial	19	7.03536	6.65055	6.45098	6.81041	6.88902	5.73481	5.55989	6.14044	6.45853	6.14745	5.43981	5.19304	5.35454	5.59387	5.66845
CHD4__A0A2R8Y521	A0A2R8Y521	CHD4	Isoform of Q14839, DNA helicase	69	5.83371	5.26994	5.79475	5.59994	5.54893	6.58358	6.56784	5.97934	5.74279	7.12736	6.38036	6.89473	6.56919	7.28565	6.62589
CHD3__Q12873_3	Q12873-3	CHD3	Isoform of Q12873, Isoform 3 of Chromodomain-helicase-DNA-binding protein 3	29	5.16737	4.69506	5.22891	5.10965	4.91201	6.26043	5.99567	5.50677	5.75305	6.02923	8.29626	8.16526	7.88803	8.28707	7.47028
ANXA1__P04083	P04083	ANXA1	Annexin A1	11	4.5155	2.77552	16.4339	15.0689	15.0442	3.2005	7.01782	5.46003	6.96057	8.12954	1.33816	1.27289	2.39321	2.46109	2.28031
PRKDC__P78527	P78527	PRKDC	DNA-dependent protein kinase catalytic subunit	287	6.58786	6.08242	6.13309	6.28163	6.3945	5.9962	5.85704	5.78226	5.2719	5.84651	7.07362	6.92298	7.32093	7.53286	6.96649
COTL1__Q14019	Q14019	COTL1	Coactosin-like protein	20	10.574	9.79458	7.82754	8.78494	8.2653	4.94061	4.22402	5.63614	4.98743	4.96629	7.67516	6.88075	5.32236	4.39506	4.42547
UQCRC2__P22695	P22695	UQCRC2	Cytochrome b-c1 complex subunit 2, mitochondrial	31	5.93839	6.20489	6.93119	6.87028	6.63215	6.34317	6.66348	5.7777	5.75596	5.70681	6.49191	6.59082	6.72246	6.57526	6.20631
FTO__Q9C0B1	Q9C0B1	FTO	Alpha-ketoglutarate-dependent dioxygenase FTO	15	6.53402	6.59801	6.41706	6.35432	6.26356	6.35617	6.36604	6.14434	6.10601	6.00576	5.02347	5.2624	5.55253	5.36767	5.41826
RARS1__P54136	P54136	RARS1	Arginine--tRNA ligase, cytoplasmic	54	3.87101	3.86208	3.73485	3.59204	3.60538	7.45448	7.5935	7.53427	7.33172	7.56091	6.69819	6.63797	6.35959	6.82207	6.70343
SEC23IP__Q9Y6Y8	Q9Y6Y8	SEC23IP	SEC23-interacting protein	22	5.59248	5.33609	6.5899	6.50664	6.12652	5.75124	5.68119	7.86142	7.5437	6.66577	6.07989	6.26124	6.54595	6.52168	6.6127
PSMC3__P17980	P17980	PSMC3	26S proteasome regulatory subunit 6A	48	4.87227	4.60328	4.27446	4.50942	4.25326	6.15935	6.22201	6.97092	6.79692	6.33384	7.86516	7.70175	7.82971	8.08249	7.70393
GNB1__P62873	P62873	GNB1	Guanine nucleotide-binding protein G(I)/G(S)/G(T) subunit beta-1	21	6.24355	5.66685	5.52587	5.84191	5.88574	5.74758	5.64191	6.32194	6.15919	5.98971	7.52721	6.85242	7.55804	6.93734	6.98
GNB2__P62879	P62879	GNB2	Guanine nucleotide-binding protein G(I)/G(S)/G(T) subunit beta-2	7	5.17962	5.42763	5.21439	5.2523	5.52115	5.596	5.88523	6.36959	6.35493	6.11587	8.09265	7.15421	8.62027	7.81854	7.82632
GNB4__Q9HAV0	Q9HAV0	GNB4	Guanine nucleotide-binding protein subunit beta-4	6	7.19144	7.29092	6.15057	6.2437	5.99393	4.31125	4.90391	4.52646	4.53418	4.44441	10.5683	9.1506	8.37611	7.29234	7.54973
VPS35__Q96QK1	Q96QK1	VPS35	Vacuolar protein sorting-associated protein 35	39	5.59538	5.28785	5.58403	5.56588	5.79432	7.00916	6.70404	7.24449	7.0605	7.2901	6.27407	5.70326	6.20401	6.23122	6.11348
CRYZL1__O95825	O95825	CRYZL1	Quinone oxidoreductase-like protein 1	14	6.68357	6.60622	6.86995	7.1586	7.12452	5.64159	5.68844	6.60319	6.85581	6.36301	6.19006	5.78065	5.66483	5.31364	5.57412
LRWD1__Q9UFC0	Q9UFC0	LRWD1	Leucine-rich repeat and WD repeat-containing protein 1	9	5.83848	5.66478	6.07614	5.64713	5.37485	5.86182	5.70048	4.79991	5.03413	5.18871	5.88238	6.23261	6.54135	6.76641	6.37552
NELFB__Q8WX92_2	Q8WX92-2	NELFB	Isoform of Q8WX92, Isoform 2 of Negative elongation factor B	15	7.33317	7.04585	6.58092	6.93263	6.95037	5.99615	6.28542	5.99004	5.66369	6.17689	6.28683	6.0892	6.53139	6.55265	6.40365
GIGYF2__Q6Y7W6	Q6Y7W6	GIGYF2	GRB10-interacting GYF protein 2	17	4.85339	4.61848	4.8472	4.44459	4.4799	7.32931	8.01738	7.56488	8.08012	7.92721	4.4183	4.88123	4.04626	4.51246	5.21865
DDX41__Q9UJV9	Q9UJV9	DDX41	Probable ATP-dependent RNA helicase DDX41	25	5.8274	5.57697	5.83753	5.88732	5.6792	5.60975	5.82429	5.27401	5.03528	5.40029	6.931	7.04339	7.07603	7.11267	6.76873
LSS__P48449	P48449	LSS	Lanosterol synthase	22	3.19302	3.03649	2.86253	2.7023	2.72325	6.46219	7.6371	6.11074	6.37154	7.23486	11.4468	10.9913	9.09667	8.99264	9.24564
CASP2__P42575	P42575	CASP2	Caspase-2	7	7.90161	7.72777	7.19497	7.86742	7.78941	6.28585	5.97379	5.6768	5.46417	6.03073	5.13949	5.40631	5.30652	5.32847	5.10316
MMS19__Q96T76_8	Q96T76-8	MMS19	Isoform of Q96T76, Isoform 5 of MMS19 nucleotide excision repair protein homolog	15	3.7645	4.2145	4.22875	3.88364	3.96627	6.56078	6.77227	6.51011	6.75406	6.73975	7.36053	7.5002	7.42032	8.25892	7.36104
USF1__P22415	P22415	USF1	Upstream stimulatory factor 1	3	7.73308	8.19554	7.43041	7.83004	7.84312	5.92812	5.48853	5.86932	5.98243	5.70508	5.86248	5.9364	5.2553	5.23428	5.09001
USF2__Q15853	Q15853	USF2	Upstream stimulatory factor 2	3	7.25893	8.97807	7.83238	6.53363	7.35115	7.23363	7.24268	4.81504	4.80509	5.20299	6.2903	6.6018	5.51292	4.78009	4.69616
PLCB2__Q00722	Q00722	PLCB2	1-phosphatidylinositol 4,5-bisphosphate phosphodiesterase beta-2	14	7.36832	7.22784	9.7543	8.5945	8.75781	4.89238	5.43571	5.36147	5.35192	5.19693	6.69212	6.17	6.1227	5.10695	5.2312
EXOC8__Q8IYI6	Q8IYI6	EXOC8	Exocyst complex component 8	17	6.37683	6.95656	6.17358	6.11091	6.09863	5.22432	5.63876	5.6128	5.61732	5.57089	7.15531	6.79239	7.26556	6.66137	6.45076
IKZF1__Q13422	Q13422	IKZF1	DNA-binding protein Ikaros	16	7.68505	7.32768	7.36392	7.59433	7.22452	3.83604	3.61003	3.71036	3.67914	3.66649	8.77579	8.60979	8.14425	8.58535	7.55579
IKZF3__Q9UKT9	Q9UKT9	IKZF3	Zinc finger protein Aiolos	23	7.24423	7.13286	6.88213	7.47678	6.59681	5.05354	4.75877	5.08263	5.14206	4.91714	8.0579	8.04816	7.47751	7.79126	6.9467
IKZF1__Q13422_2	Q13422-2	IKZF1_1	Isoform of Q13422, Isoform Ik2 of DNA-binding protein Ikaros	1	8.46035	11.3101	9.87097	9.80001	10.876	3.67255	3.91079	3.20367	2.79088	2.54507	7.43285	6.30025	6.19796	6.65002	6.28319
IKZF1__R9R4D9	R9R4D9	IKZF1_2	Isoform of Q13422, DNA-binding protein Ikaros	1	8.73314	9.93021	8.61298	8.36593	8.6076	4.89982	4.25815	3.71057	3.94454	4.20164	5.58928	6.0246	4.96389	4.97606	5.20881
C3__P01024	P01024	C3	Complement C3	43	7.45728	13.0587	6.71174	6.27359	7.43342	9.37604	10.4133	2.7876	3.16803	3.39172	5.66716	7.25398	5.01166	5.57137	5.37476
ARFGEF1__Q9Y6D6	Q9Y6D6	ARFGEF1	Brefeldin A-inhibited guanine nucleotide-exchange protein 1	40	5.80753	6.19328	6.17512	6.27246	6.11138	6.06841	6.17292	5.94271	5.8025	6.20113	7.41567	7.01581	6.76787	6.58152	6.42521
ARFGEF2__Q9Y6D5	Q9Y6D5	ARFGEF2	Brefeldin A-inhibited guanine nucleotide-exchange protein 2	28	5.86792	5.65344	5.60263	5.84269	5.6554	5.93421	6.10307	5.76519	5.64375	5.82283	8.40317	8.37566	7.76273	7.67178	7.78296
CYTH1__Q15438	Q15438	CYTH1	Cytohesin-1	6	5.03321	4.67709	5.03254	4.94875	5.05364	8.83194	7.83143	7.67428	7.97708	7.52321	6.495	6.33317	6.80577	6.91466	6.31941
CYTH3__O43739	O43739	CYTH3	Cytohesin-3	8	4.29986	3.91067	3.88794	4.17443	4.18847	8.92911	8.15186	7.82333	8.31374	7.53521	6.87336	6.76881	7.57633	8.23402	7.20065
CYTH4__Q9UIA0	Q9UIA0	CYTH4	Cytohesin-4	4	7.29315	7.11091	6.0317	5.92566	5.70565	6.52294	5.92826	4.86553	4.87121	5.26267	8.85541	8.19686	8.6912	6.9209	7.38262
OAS3__Q9Y6K5	Q9Y6K5	OAS3	2'-5'-oligoadenylate synthase 3	38	4.18042	4.29948	3.9767	3.34613	3.10026	8.84493	7.9768	15.6911	18.8518	16.2755	2.27992	2.05086	2.54953	2.82431	2.84589
CTR9__Q6PD62	Q6PD62	CTR9	RNA polymerase-associated protein CTR9 homolog	20	6.33505	6.26285	6.13596	6.27129	5.70853	5.59585	5.83017	5.05386	4.82408	5.31741	6.65073	6.63765	6.79005	6.85949	6.43112
ARFGAP2__Q8N6H7	Q8N6H7	ARFGAP2	ADP-ribosylation factor GTPase-activating protein 2	26	5.96641	5.69778	5.98562	5.67233	5.85266	6.90782	7.25709	7.10782	7.04295	7.27733	6.68268	6.57919	6.11292	6.4314	6.41921
SYNE2__Q8WXH0_2	Q8WXH0-2	SYNE2	Isoform of Q8WXH0, Isoform 2 of Nesprin-2	78	5.99688	6.71121	4.80204	5.06136	5.05443	8.3504	8.86712	6.25842	6.75964	7.25175	5.6924	6.39578	5.24433	6.65808	6.6714
SYNE1__Q8NF91	Q8NF91	SYNE1	Nesprin-1	16	7.25524	7.4998	6.87377	7.23548	6.90122	6.23034	6.17156	6.21694	6.07259	6.50873	5.37996	5.60721	5.15076	5.38884	5.79513
GNL3L__Q9NVN8	Q9NVN8	GNL3L	Guanine nucleotide-binding protein-like 3-like protein	13	4.76762	4.96952	5.17855	5.11711	4.98048	6.10785	6.6214	6.04895	5.57157	5.66206	6.12591	6.66866	6.46513	6.55506	6.05046
GNL3__Q9BVP2	Q9BVP2	GNL3	Guanine nucleotide-binding protein-like 3	17	4.56998	4.62305	4.91683	4.1967	4.07914	6.43951	6.90825	6.62889	6.35159	6.69305	4.72752	5.49653	5.41584	5.58413	5.63528
SDHAF3__Q9NRP4	Q9NRP4	SDHAF3	Succinate dehydrogenase assembly factor 3, mitochondrial	3	6.63442	5.73835	4.40876	4.35923	4.27353	9.39754	9.30791	6.08416	6.15232	6.38377	5.98221	5.97791	4.10017	4.48432	4.52348
LASP1__Q14847	Q14847	LASP1	LIM and SH3 domain protein 1	28	8.86944	8.38609	7.44024	8.922	8.20735	5.83092	5.14714	7.44319	7.95721	6.78005	4.99314	4.51201	4.66546	4.43189	5.26806
L2HGDH__Q9H9P8	Q9H9P8	L2HGDH	L-2-hydroxyglutarate dehydrogenase, mitochondrial	8	4.69744	5.09803	5.16706	5.11035	5.14952	6.8872	7.55448	7.64805	7.80193	7.60572	5.64907	5.66515	5.48585	5.50089	5.60521
NUP214__P35658_3	P35658-3	NUP214	Isoform of P35658, Isoform 3 of Nuclear pore complex protein Nup214	48	7.11342	6.95679	6.80596	7.09154	6.71995	6.00258	6.10122	5.6409	5.9223	6.10091	6.42164	6.52267	5.82101	6.18118	6.27935
OASL__Q15646	Q15646	OASL	2'-5'-oligoadenylate synthase-like protein	9	3.39858	3.73538	3.41456	3.42918	3.3626	9.08791	10.0131	15.5266	17.0405	16.313	2.88783	3.26622	2.55001	3.0482	2.92634
VAT1__Q99536	Q99536	VAT1	Synaptic vesicle membrane protein VAT-1 homolog	21	7.13921	6.96091	7.5207	7.65405	7.89508	3.65774	3.58556	2.9801	3.02864	2.97222	4.55478	4.16637	4.94125	4.9823	4.67642
PAICS__P22234_2	P22234-2	PAICS	Isoform of P22234, Isoform 2 of Multifunctional protein ADE2	37	3.66924	3.57899	3.27309	3.25264	3.24781	7.96821	8.07796	9.0949	7.80468	9.04269	5.13014	5.44902	5.57327	6.10612	6.23002
HGS__O14964	O14964	HGS	Hepatocyte growth factor-regulated tyrosine kinase substrate	17	6.75632	6.39289	6.54577	6.78597	6.66366	6.27726	6.55465	7.10874	7.74626	7.03237	5.19604	5.32003	4.89159	4.68771	5.06283
ARRB2__P32121_4	P32121-4	ARRB2	Isoform of P32121, Isoform 4 of Beta-arrestin-2	12	7.27876	6.58657	6.95288	7.43268	7.20462	4.99328	5.0891	4.81587	4.61714	5.17654	7.41263	6.82842	7.48828	6.66811	6.47134
ARRB1__P49407	P49407	ARRB1	Beta-arrestin-1	1	3.60037	2.47863	17.2397	15.5539	16.2829	4.49467	8.0258	6.0315	7.61218	3.99583	1.36033	1.98155	4.59225	3.56405	3.18633
MYO5A__Q9Y4I1_3	Q9Y4I1-3	MYO5A	Isoform of Q9Y4I1, Isoform 3 of Unconventional myosin-Va	21	4.52132	4.39671	5.22701	4.68936	4.49818	6.13203	6.88685	6.87208	7.07179	6.77081	7.34888	6.94808	6.73165	5.81227	6.31599
TPP2__P29144	P29144	TPP2	Tripeptidyl-peptidase 2	61	4.51997	4.45617	4.45415	4.51582	4.57102	7.93442	7.45758	8.0138	7.82645	8.01706	7.37029	7.05285	6.62561	7.02752	7.51186
PDCD11__Q14690	Q14690	PDCD11	Protein RRP5 homolog	63	4.61474	4.52376	5.09533	4.94214	4.7069	6.93641	7.45075	6.72643	6.33803	7.10293	5.90889	6.96078	6.97009	6.96843	6.55438
TADA2B__Q86TJ2	Q86TJ2	TADA2B	Transcriptional adapter 2-beta	1	6.48484	7.31172	8.62261	7.08353	6.84525	5.38516	6.69804	4.75551	4.82817	4.59634	5.05104	6.03915	5.47681	5.12891	4.9506
HSDL2__Q6YN16	Q6YN16	HSDL2	Hydroxysteroid dehydrogenase-like protein 2	22	6.01156	6.35023	6.05133	6.3923	6.4196	7.11249	7.57106	7.05595	7.45066	7.51907	4.64092	4.87943	4.89646	4.99933	5.26893
MGAT1__P26572	P26572	MGAT1	Alpha-1,3-mannosyl-glycoprotein 2-beta-N-acetylglucosaminyltransferase	7	4.57854	4.49574	4.04111	4.4041	4.4035	5.72728	5.62335	5.47719	5.29433	5.55736	7.18042	8.18044	10.005	9.58003	10.9175
IQSEC1__Q6DN90_3	Q6DN90-3	IQSEC1	Isoform of Q6DN90, Isoform 3 of IQ motif and SEC7 domain-containing protein 1	26	5.726	5.40398	5.28562	5.52806	5.71497	4.69581	4.52154	4.0577	4.16173	4.25606	11.8842	10.9672	8.88078	8.60417	8.90953
IQSEC1__A0A0C4DGT3	A0A0C4DGT3	IQSEC1_1	Isoform of Q6DN90, Epididymis secretory sperm binding protein	1	6.69445	9.14863	6.08442	6.94103	7.04798	5.10419	5.71223	4.90479	5.34659	5.64935	9.56901	9.00807	5.69803	5.96324	7.128
PTTG1IP__P53801	P53801	PTTG1IP	Pituitary tumor-transforming gene 1 protein-interacting protein	1	4.4954	4.05648	4.46076	6.15107	5.41022	6.25019	6.1433	6.26692	6.24375	6.71492	6.61178	7.0228	5.64335	5.68789	4.91935
SUPT4H1__P63272	P63272	SUPT4H1	Transcription elongation factor SPT4	7	5.76564	5.66929	5.77174	5.65153	5.74251	6.75442	5.56777	6.96354	7.11991	7.05678	6.23145	6.01005	6.11274	6.62237	6.42035
PPIL4__Q8WUA2	Q8WUA2	PPIL4	Peptidyl-prolyl cis-trans isomerase-like 4	10	7.73297	7.14062	8.05537	7.95233	7.53689	5.67744	5.67478	5.70773	5.90717	5.62389	4.37803	4.48009	3.87046	4.04569	5.25356
PRORP__O15091	O15091	PRORP	Mitochondrial ribonuclease P catalytic subunit	7	3.8976	4.0564	4.09773	3.91428	4.30047	7.93971	8.71288	7.4772	7.3466	7.81741	6.60118	6.99949	6.96986	6.85535	6.39145
WRAP73__Q9P2S5	Q9P2S5	WRAP73	WD repeat-containing protein WRAP73	1	7.10524	7.0876	7.46544	7.88483	7.49941	6.36216	6.63158	4.9934	5.11455	5.50168	6.26788	6.75505	6.74171	6.62773	6.09389
DNAAF5__Q86Y56	Q86Y56	DNAAF5	Dynein axonemal assembly factor 5	17	3.84237	3.80307	3.60938	3.4232	3.12976	6.87689	7.13014	6.51649	5.97599	7.40576	4.46691	4.92272	4.47191	5.06054	4.92382
CHD1L__Q86WJ1	Q86WJ1	CHD1L	Chromodomain-helicase-DNA-binding protein 1-like	17	6.40451	6.14797	6.25949	6.39581	6.98643	6.75457	6.91914	6.12252	6.28256	6.96565	5.84212	5.81497	5.19322	5.61688	5.47335
TASOR__Q9UK61	Q9UK61	TASOR	Protein TASOR	22	7.27372	6.98565	6.91361	6.96122	6.7111	6.09998	6.18407	6.10055	6.18953	6.10322	5.95423	5.92761	5.92047	5.97466	5.80012
NUP85__Q9BW27	Q9BW27	NUP85	Nuclear pore complex protein Nup85	18	5.35527	5.76332	4.99808	5.30391	5.11047	6.0511	5.95665	6.02532	5.47968	6.1987	7.71751	8.10456	8.44638	8.83565	7.75896
AKAP9__Q99996_1	Q99996-1	AKAP9	Isoform of Q99996, Isoform 1 of A-kinase anchor protein 9	21	7.33932	7.47304	7.45843	7.29106	7.03836	5.9811	6.1358	5.57997	5.65527	5.62656	5.19001	5.60205	5.32753	5.18245	5.8291
BIRC6__Q9NR09	Q9NR09	BIRC6	Baculoviral IAP repeat-containing protein 6	37	5.14704	4.85575	4.95366	4.98485	5.0521	6.99156	6.85873	6.49281	6.62939	6.65706	7.3143	7.30054	7.45819	7.69546	7.08209
BIRC6__A0A3B3IUB9	A0A3B3IUB9	BIRC6_1	Isoform of Q9NR09, Baculoviral IAP repeat-containing protein 6 (Fragment)	1	4.49833	4.739	4.92765	4.54291	5.09794	6.78695	6.74184	6.57185	7.21999	7.25555	7.15252	6.01393	7.37646	7.38016	6.76972
VPS13C__Q709C8	Q709C8	VPS13C	Vacuolar protein sorting-associated protein 13C	99	9.42114	8.01971	9.6624	8.46794	9.78217	5.86237	5.41933	4.95783	5.05884	5.18454	5.91814	5.26315	5.24564	5.04842	5.22327
CRBN__Q96SW2	Q96SW2	CRBN	Protein cereblon	9	6.79169	6.92745	7.13168	7.62203	6.83211	5.18365	5.17635	5.30826	5.1063	5.18529	7.48024	6.79337	6.94827	6.55638	6.77316
ZC3H7B__Q9UGR2	Q9UGR2	ZC3H7B	Zinc finger CCCH domain-containing protein 7B	6	5.62777	5.33529	5.41991	5.2598	5.28162	6.75081	6.96454	6.86955	6.7809	7.28511	6.46935	6.8376	5.99509	6.60646	7.12174
GPAT4__Q86UL3	Q86UL3	GPAT4	Glycerol-3-phosphate acyltransferase 4	3	4.32192	3.82678	5.33224	4.78803	4.46064	6.41587	7.67682	5.67618	5.67574	6.11516	7.51411	7.64415	7.93576	7.77147	7.34529
IGF2R__P11717	P11717	IGF2R	Cation-independent mannose-6-phosphate receptor	47	4.37581	4.44355	4.4694	4.52329	4.59623	7.32326	7.47155	5.82769	6.51931	6.85525	8.96885	8.65599	6.71302	6.92681	7.49074
URB2__Q14146	Q14146	URB2	Unhealthy ribosome biogenesis protein 2 homolog	13	4.48613	4.6659	4.61624	4.77645	4.65241	6.8175	7.0695	6.26372	6.13973	7.13421	6.657	7.30326	7.41605	7.82541	7.33071
TBC1D10A__Q9BXI6_2	Q9BXI6-2	TBC1D10A	Isoform of Q9BXI6, Isoform 2 of TBC1 domain family member 10A	8	7.24283	7.46096	7.57404	8.54402	7.69316	6.07746	5.81552	5.47489	5.85508	5.18431	5.68132	5.62042	5.97554	5.92891	5.34867
DNMT1__P26358	P26358	DNMT1	DNA (cytosine-5)-methyltransferase 1	55	3.58217	3.56531	3.59561	3.51939	3.35018	7.03145	6.79643	5.98142	6.15187	6.53388	7.23179	8.60401	7.81614	9.83275	8.57554
GPATCH11__Q8N954	Q8N954	GPATCH11	G patch domain-containing protein 11	5	6.4766	6.39263	6.83923	7.49005	7.21977	4.87838	4.77565	4.85833	4.90174	5.1457	6.5156	6.55854	5.53549	5.80277	5.95396
IPO4__Q8TEX9_2	Q8TEX9-2	IPO4	Isoform of Q8TEX9, Isoform 2 of Importin-4	26	3.48615	3.4592	2.92245	2.91609	2.7711	7.65794	7.58284	7.53212	7.64052	8.01023	6.40076	6.58267	6.71648	7.50508	6.8627
RPS3A__P61247	P61247	RPS3A	40S ribosomal protein S3a	42	5.25167	4.82308	5.33913	5.15181	5.20746	7.50128	7.3304	7.95962	7.17644	7.81736	5.12905	5.90846	6.20527	6.43294	6.74023
FLII__Q13045	Q13045	FLII	Protein flightless-1 homolog	58	6.20229	5.81901	6.45376	6.1856	6.27933	6.13051	5.96018	6.437	6.3206	6.69774	7.21818	6.41737	6.99353	6.48471	6.35272
PPP1R3D__O95685	O95685	PPP1R3D	Protein phosphatase 1 regulatory subunit 3D	4	5.20618	5.58543	6.26132	6.23296	6.09138	5.8488	5.922	6.34672	5.61961	6.17815	7.86243	7.94352	7.66049	6.56814	7.73884
DARS2__Q6PI48	Q6PI48	DARS2	Aspartate--tRNA ligase, mitochondrial	29	6.1886	6.1465	6.37354	6.38058	6.44922	5.53243	6.01881	5.79822	5.58559	5.99924	6.09886	5.76007	6.63897	6.65124	6.27266
ZFC3H1__O60293	O60293	ZFC3H1	Zinc finger C3H1 domain-containing protein	13	5.41636	5.88521	6.31679	5.69878	5.5351	7.04772	7.04626	5.43808	5.94725	5.97784	6.68736	7.33702	6.95815	7.19828	6.79478
CCT3__P49368	P49368	CCT3	T-complex protein 1 subunit gamma	74	5.1842	4.84867	5.09326	5.09006	5.26313	6.99276	6.89701	7.27264	7.15143	7.23087	6.47874	6.18142	6.7346	7.2075	6.7719
SMCHD1__A6NHR9	A6NHR9	SMCHD1	Structural maintenance of chromosomes flexible hinge domain-containing protein 1	85	8.10049	7.34655	6.81991	7.28226	7.07376	6.36626	5.75281	5.68205	5.48827	5.8349	6.25373	5.94657	6.50088	6.49825	6.74007
PFAS__O15067	O15067	PFAS	Phosphoribosylformylglycinamidine synthase	38	5.14781	4.86571	4.46252	4.7868	4.67289	7.29822	7.22559	7.85272	7.37031	7.98637	5.72203	5.77856	4.97765	5.65976	5.94421
KIFC1__Q9BW19	Q9BW19	KIFC1	Kinesin-like protein KIFC1	7	2.34271	2.32463	2.51265	2.46392	2.18604	7.50443	8.6536	6.34928	5.47902	6.7293	6.99856	8.37147	8.25609	9.81169	8.75076
PNP__P00491	P00491	PNP	Purine nucleoside phosphorylase	36	7.17447	6.9446	6.23277	6.99187	6.63799	4.49625	4.33083	4.5724	4.97624	4.56162	9.17734	8.3847	7.31715	6.62407	7.26831
CHID1__Q9BWS9_2	Q9BWS9-2	CHID1	Isoform of Q9BWS9, Isoform 2 of Chitinase domain-containing protein 1	6	7.1929	6.82768	8.12747	7.88396	8.06822	5.37188	5.89968	5.40724	4.86408	5.17305	5.80165	5.72546	6.7945	6.02823	6.26676
RPS3__P23396	P23396	RPS3	40S ribosomal protein S3	53	5.2037	4.98293	5.04086	5.04044	5.12987	7.35566	7.58075	6.8919	6.66129	7.09738	6.30501	6.4993	6.96876	7.47549	7.28267
ACTR1B__P42025	P42025	ACTR1B	Beta-centractin	17	6.17439	6.36484	6.71115	6.84916	7.00359	5.94824	6.08594	5.64175	5.76939	5.7017	6.76851	6.40804	6.66751	6.48489	6.27108
ACTR1A__P61163	P61163	ACTR1A	Alpha-centractin	12	4.88987	4.97497	4.80569	5.11155	5.01383	6.31542	6.21779	5.83558	5.61538	5.76356	7.30103	7.19716	7.55583	7.72685	6.79811
RRBP1__Q9P2E9	Q9P2E9	RRBP1	Ribosome-binding protein 1	59	2.75697	2.41775	3.52942	3.63513	3.21315	6.68444	5.70375	7.27518	7.60636	7.39717	5.39462	6.78603	8.43857	9.5155	14.618
NIN__Q8N4C6_7	Q8N4C6-7	NIN	Isoform of Q8N4C6, Isoform 7 of Ninein	7	5.54429	5.61487	6.40375	6.10236	5.84813	6.66784	6.09112	6.54157	6.46077	7.02608	6.58067	6.79762	6.51827	6.79536	7.56745
GORASP2__Q9H8Y8	Q9H8Y8	GORASP2	Golgi reassembly-stacking protein 2	9	3.31539	3.23855	4.38533	3.97452	3.85286	6.09473	5.54235	8.15794	7.60942	7.58201	6.25371	6.16692	8.16634	8.05281	8.21366
SACS__Q9NZJ4	Q9NZJ4	SACS	Sacsin	11	4.55638	5.94559	5.03242	5.01408	4.99513	7.31514	8.73863	6.06048	6.01471	6.82037	7.02268	7.27971	6.5427	6.22243	6.40975
ERLIN2__O94905	O94905	ERLIN2	Erlin-2	12	5.42416	5.35246	5.67651	5.99626	5.39575	7.16069	7.37549	5.95705	5.83283	6.58124	6.44201	6.16396	5.88469	5.7998	5.40884
ERLIN1__O75477	O75477	ERLIN1	Erlin-1	8	5.2978	5.11562	6.03721	5.65855	5.26035	6.10323	7.34277	6.29913	5.99147	6.6096	5.29268	5.4509	5.15267	5.13918	4.58642
LMBRD2__Q68DH5	Q68DH5	LMBRD2	G-protein coupled receptor-associated protein LMBRD2	1	4.20285	6.63723	6.8687	7.02415	10.5971	3.20325	7.39375	4.70377	4.82228	3.66524	10.4525	7.68358	8.84347	7.38748	6.51464
MBD4__O95243	O95243	MBD4	Methyl-CpG-binding domain protein 4	13	7.83048	8.00288	7.72602	7.60654	6.54085	5.0906	4.79936	4.14495	4.00061	3.74353	8.075	7.88865	7.88413	8.19574	5.9978
TOR1AIP2__Q8NFQ8	Q8NFQ8	TOR1AIP2	Torsin-1A-interacting protein 2	4	4.17517	3.85388	3.85066	3.92401	3.58696	6.6399	6.73809	7.31872	7.79145	6.90913	6.33097	6.52494	6.87425	7.08163	6.4067
TOR1AIP1__Q5JTV8	Q5JTV8	TOR1AIP1	Torsin-1A-interacting protein 1	26	8.8013	8.78667	8.23427	8.88593	7.75052	3.91736	3.90959	4.47378	4.48982	4.16963	7.69282	6.88506	6.61873	5.89942	6.38522
SEPTIN1__Q8WYJ6	Q8WYJ6	SEPTIN1	Septin-1	36	8.26507	7.54035	6.65836	6.82602	6.8122	5.63762	5.45529	5.76096	5.17242	5.11443	8.13146	7.42928	7.40746	6.27707	6.44502
SEPTIN8__Q92599	Q92599	SEPTIN8	Septin-8	14	7.72764	7.55877	6.82835	6.85356	6.92441	7.2426	6.95577	6.95577	6.57147	6.43707	5.9049	5.69444	5.76113	5.27412	5.33246
SEPTIN7__Q16181	Q16181	SEPTIN7	Septin-7	41	7.52463	7.13172	7.53301	7.45555	7.12929	6.70241	6.32013	6.96677	6.73733	6.51137	6.12536	5.56586	5.40182	4.9337	5.0957
SEPTIN9__Q9UHD8	Q9UHD8	SEPTIN9	Septin-9	43	7.55152	6.85675	6.77787	6.76829	6.79425	7.06335	6.75511	6.65547	6.79072	6.7134	6.35474	5.83573	5.80429	5.24198	5.36759
SEPTIN11__Q9NVA2_2	Q9NVA2-2	SEPTIN11	Isoform of Q9NVA2, Isoform 2 of Septin-11	22	7.06009	6.50414	6.5899	6.57274	6.4847	7.03654	6.87299	7.78692	7.29636	7.20792	5.6962	5.51579	5.00627	4.73878	4.97119
SEPTIN6__Q14141	Q14141	SEPTIN6	Septin-6	13	8.57345	8.11375	7.78092	7.72557	7.81589	6.33529	5.72148	6.36533	6.30944	5.88826	6.11549	5.35188	5.22721	4.40081	5.04472
SEPTIN5__Q99719	Q99719	SEPTIN5	Septin-5	13	6.30151	9.29681	7.03055	6.44168	7.68562	8.22853	9.23203	2.847	3.15362	3.44669	5.56232	6.7458	5.18496	5.33446	5.12241
SEPTIN3__Q9UH03	Q9UH03	SEPTIN3	Neuronal-specific septin-3	1	4.14242	3.79943	3.53882	3.20678	3.08732	1.9476	2.46131	1.57349	1.84068	1.38765	2.14963	1.96595	2.64633	2.53024	2.70232
JMJD6__Q6NYC1_3	Q6NYC1-3	JMJD6	Isoform of Q6NYC1, Isoform 3 of Bifunctional arginine demethylase and lysyl-hydroxylase JMJD6	4	4.13826	3.43677	4.02277	3.76426	3.39236	6.09606	5.63276	5.3237	5.56415	5.33996	8.59492	9.09505	10.0155	10.5581	8.78384
RNASEH2A__O75792	O75792	RNASEH2A	Ribonuclease H2 subunit A	13	5.99086	6.14846	9.36436	7.84017	7.61276	7.04479	6.21459	7.75474	7.34957	7.87863	3.93209	3.90017	3.94479	4.16709	4.39681
NOA1__Q8NC60	Q8NC60	NOA1	Nitric oxide-associated protein 1	5	5.28998	5.61241	6.05562	5.89814	5.40995	6.65632	6.71802	6.5864	6.88586	6.88151	6.60776	6.66873	6.11244	5.82734	5.98217
SPEN__Q96T58	Q96T58	SPEN	Msx2-interacting protein	21	6.45018	6.1582	6.93874	6.6869	6.11102	5.99141	5.93652	6.43541	6.49049	6.26949	5.738	5.78298	5.30297	5.45698	5.47675
AGAP2__Q99490_2	Q99490-2	AGAP2	Isoform of Q99490, Isoform 2 of Arf-GAP with GTPase, ANK repeat and PH domain-containing protein 2	15	6.48498	6.63167	6.28548	6.84441	6.19538	6.18259	6.46827	5.93977	5.91309	5.9928	7.01087	6.63631	6.82797	6.72587	6.4518
ELAC2__Q9BQ52	Q9BQ52	ELAC2	Zinc phosphodiesterase ELAC protein 2	25	4.04559	3.82871	4.45991	4.59163	4.39822	6.75717	7.03341	6.3828	6.73374	7.12335	5.64646	5.98565	6.53353	7.56433	6.70022
AHSA1__O95433	O95433	AHSA1	Activator of 90 kDa heat shock protein ATPase homolog 1	30	4.31269	4.24265	4.39097	4.31797	4.44555	7.72806	7.93302	8.26711	8.40328	8.28096	6.16176	6.20831	6.57079	7.09551	6.87411
TUFM__P49411	P49411	TUFM	Elongation factor Tu, mitochondrial	54	5.95778	5.56645	6.12349	6.15993	6.20826	5.87426	6.21202	6.65947	6.41942	6.10401	5.72175	5.72629	6.33132	6.32452	6.25473
LRPPRC__P42704	P42704	LRPPRC	Leucine-rich PPR motif-containing protein, mitochondrial	123	3.67681	3.84541	3.89411	4.15413	4.031	6.86936	7.57064	6.71787	6.52956	7.59452	6.61203	7.85303	7.85148	8.84851	7.78519
PNPLA8__Q9NP80	Q9NP80	PNPLA8	Calcium-independent phospholipase A2-gamma	3	7.60792	6.98174	7.14346	8.17125	7.90862	5.3997	6.16164	4.35705	4.19381	4.45362	6.50773	6.33415	6.38513	6.36189	6.12138
FBXO6__Q9NRD1	Q9NRD1	FBXO6	F-box only protein 6	5	4.27717	4.19851	3.7714	3.82133	3.98022	7.96664	7.91243	11.0325	11.441	9.6594	6.48064	6.08149	5.91581	5.58685	5.28512
FBXO44__Q9H4M3	Q9H4M3	FBXO44	F-box only protein 44	1	6.90597	6.56667	6.16684	7.18851	7.95545	7.01645	8.16027	4.66182	6.63207	5.97267	7.50094	6.12913	6.41568	6.12133	6.60622
FHIP2A__Q5W0V3	Q5W0V3	FHIP2A	FHF complex subunit HOOK interacting protein 2A	13	6.06456	5.75031	5.91458	5.12727	5.4126	6.69029	6.75485	7.2879	6.67336	6.95597	6.70961	6.50888	7.1201	6.60077	6.78057
C1GALT1__Q9NS00	Q9NS00	C1GALT1	Glycoprotein-N-acetylgalactosamine 3-beta-galactosyltransferase 1	6	4.55274	5.74869	5.30907	4.71315	4.8371	7.18535	8.11272	5.74469	6.2395	6.19364	6.91452	7.79583	7.39028	7.56861	7.06681
RSBN1__Q5VWQ0	Q5VWQ0	RSBN1	Lysine-specific demethylase 9	6	8.21458	8.44369	9.29306	8.52954	8.34054	5.40065	5.59462	5.29272	5.30514	5.24855	5.53589	5.37966	5.11758	5.22423	5.12418
NOL6__Q9H6R4	Q9H6R4	NOL6	Nucleolar protein 6	22	4.71997	4.89645	4.88967	4.92351	4.78573	7.53075	7.91238	6.9545	6.71053	7.42972	6.63524	7.29846	7.1347	7.28879	6.96216
COG4__Q9H9E3	Q9H9E3	COG4	Conserved oligomeric Golgi complex subunit 4	11	5.06649	4.54244	4.14893	4.35598	4.32909	6.85997	6.06683	6.30252	6.28947	6.67028	7.92441	7.9046	7.55066	8.00441	8.22709
MAP3K4__Q9Y6R4	Q9Y6R4	MAP3K4	Mitogen-activated protein kinase kinase kinase 4	14	5.57231	5.72955	6.19115	6.02452	5.86037	6.59958	6.59457	5.69647	5.68521	5.79691	7.18016	6.79097	7.13393	7.07088	6.95705
MAP2K6__P52564	P52564	MAP2K6	Dual specificity mitogen-activated protein kinase kinase 6	8	5.9995	6.39109	6.52285	6.81042	6.81461	6.25762	5.85449	5.8468	5.77052	6.07187	5.39123	5.30516	5.6325	5.81332	6.43103
MAP2K3__P46734_3	P46734-3	MAP2K3	Isoform of P46734, Isoform 2 of Dual specificity mitogen-activated protein kinase kinase 3	18	9.03246	8.14054	7.95877	8.35696	8.59376	4.36943	4.13762	3.89	3.55696	3.87721	7.95364	7.07254	7.3855	6.74558	6.64153
SART1__O43290	O43290	SART1	U4/U6.U5 tri-snRNP-associated protein 1	27	7.7999	6.84554	7.46864	7.55825	7.15828	6.28199	5.93057	6.86016	6.71491	6.6065	5.19371	5.09985	4.59091	4.61928	5.04502
DCPS__Q96C86	Q96C86	DCPS	m7GpppX diphosphatase	17	8.37071	8.01079	7.69419	7.91338	8.03805	5.24263	5.45917	7.08973	6.10474	6.74454	5.0289	5.13635	5.62097	5.43847	6.6466
CLTC__Q00610	Q00610	CLTC	Clathrin heavy chain 1	120	5.19661	4.81086	4.7975	4.92718	4.95139	6.65518	6.40694	6.49287	6.39434	6.2364	7.52772	7.61433	7.81585	8.0046	7.49651
STRIP1__Q5VSL9	Q5VSL9	STRIP1	Striatin-interacting protein 1	13	7.02211	6.9339	7.22369	7.4411	7.33624	5.49532	5.5051	4.76673	4.98728	4.79824	6.85495	6.86862	6.16456	6.02954	5.93305
ELOB__Q15370	Q15370	ELOB	Elongin-B	11	3.34884	3.49379	4.03592	3.71365	3.38458	5.44592	5.37154	7.26828	6.23035	6.10637	6.24049	6.69264	8.2918	8.02684	6.78519
WBP11__Q9Y2W2	Q9Y2W2	WBP11	WW domain-binding protein 11	16	7.84259	7.23889	8.01103	8.06789	7.75224	5.83508	5.48513	7.14208	7.49362	7.07724	3.9533	4.08823	2.91836	3.22204	3.95062
ATP6V0D1__P61421	P61421	ATP6V0D1	V-type proton ATPase subunit d 1	9	4.18412	3.91963	4.50551	3.91761	3.96402	4.56661	4.88965	5.37583	4.95997	4.18154	6.52813	5.96968	6.95093	6.02124	5.23504
SAMHD1__Q9Y3Z3	Q9Y3Z3	SAMHD1	Deoxynucleoside triphosphate triphosphohydrolase SAMHD1	46	7.25954	6.1064	7.03911	7.32517	7.28415	6.86303	5.8762	8.72539	8.69932	8.08524	4.79565	4.48432	4.87798	5.19039	4.95779
MSH6__P52701	P52701	MSH6	DNA mismatch repair protein Msh6	46	4.26129	4.00114	3.93169	3.81673	3.82926	6.56568	6.68999	6.13867	5.58068	6.66793	6.42205	7.02911	8.2404	9.34056	7.67891
PITPNB__P48739_3	P48739-3	PITPNB	Isoform of P48739, Isoform 3 of Phosphatidylinositol transfer protein beta isoform	32	6.45408	6.15011	5.77076	5.85456	6.23354	6.59466	6.61456	7.12772	7.04777	6.88949	5.67143	5.50589	4.65596	4.56684	5.12894
PITPNA__Q00169	Q00169	PITPNA	Phosphatidylinositol transfer protein alpha isoform	13	6.82386	6.41764	7.10434	7.43893	7.39267	6.9093	6.53371	6.92922	6.98093	7.18162	6.14387	5.6285	5.10286	4.63885	5.50429
NUTF2__P61970	P61970	NUTF2	Nuclear transport factor 2	3	4.64596	4.96464	6.5206	4.39154	5.16341	5.8258	6.51568	8.30102	6.443	5.9383	4.86845	4.90857	6.05962	4.84834	4.38399
UBE2T__Q9NPD8	Q9NPD8	UBE2T	Ubiquitin-conjugating enzyme E2 T	3	3.99996	3.22144	2.95566	3.06637	3.04311	6.09562	6.36035	4.47783	4.2923	5.25159	3.55392	4.47171	4.03373	5.12409	4.33259
PRDX1__Q06830	Q06830	PRDX1	Peroxiredoxin-1	36	4.14343	4.16725	4.39818	4.56537	4.2998	7.01072	6.64521	6.79008	10.1153	9.17065	5.32229	6.84636	6.71659	7.56819	7.63319
PRDX2__P32119	P32119	PRDX2	Peroxiredoxin-2	16	5.40993	5.53477	4.97658	5.43662	5.11926	6.48522	5.4131	6.14931	6.34378	6.09271	7.50404	7.22674	5.95178	7.18965	6.73506
PRDX4__Q13162	Q13162	PRDX4	Peroxiredoxin-4	22	3.59737	4.05482	3.97372	4.03214	3.84392	6.73109	6.84626	7.51387	7.53068	7.27943	6.42058	6.80939	6.87742	6.98418	7.96154
APH1A__Q96BI3	Q96BI3	APH1A	Gamma-secretase subunit APH-1A	3	4.57752	4.32338	4.48319	4.49579	4.85447	6.15488	6.68563	5.53137	5.29537	5.73955	7.79913	8.0526	7.28504	6.31518	7.081
NME3__Q13232	Q13232	NME3	Nucleoside diphosphate kinase 3	5	6.36815	6.62629	6.10219	6.73749	6.41552	6.53701	6.22858	5.07527	5.45706	5.57623	6.05005	5.70395	5.1089	6.27869	6.71973
UTRN__P46939_2	P46939-2	UTRN	Isoform of P46939, Isoform 2 of Utrophin	16	7.68721	7.75213	7.18622	7.20297	6.88651	5.74488	5.76224	6.00967	6.26082	6.22401	5.47252	4.93667	4.48453	4.40851	4.70853
TOMM70__O94826	O94826	TOMM70	Mitochondrial import receptor subunit TOM70	38	6.75502	6.50782	6.60131	6.58044	6.47071	6.82844	7.26265	7.12181	6.18106	7.03775	5.0682	5.23136	4.7524	4.87695	4.61195
GOLGA2__Q08379	Q08379	GOLGA2	Golgin subfamily A member 2	11	5.67937	6.58496	5.90493	6.04066	5.85753	6.9006	6.87404	6.30226	6.52584	6.03038	6.52633	7.23319	7.1667	7.25866	7.51896
PSMA1__P25786_2	P25786-2	PSMA1	Isoform of P25786, Isoform Long of Proteasome subunit alpha type-1	31	6.04459	5.69198	5.18293	5.45259	5.23418	7.39474	6.89328	7.1636	9.9488	9.07758	5.11123	5.76455	5.02382	4.9672	5.67921
INTS1__Q8N201	Q8N201	INTS1	Integrator complex subunit 1	26	4.9814	4.92416	5.45825	5.35127	4.95931	6.05362	6.21858	5.82193	5.86192	6.33761	8.3624	8.05058	7.69419	7.81661	7.40965
BTK__Q06187_2	Q06187-2	BTK	Isoform of Q06187, Isoform BTK-C of Tyrosine-protein kinase BTK	56	7.8321	7.4074	7.52715	7.93081	8.22958	5.5847	5.40941	5.36031	5.10613	5.51854	7.03426	6.1488	7.1235	6.31282	6.10094
EPHA6__Q9UF33	Q9UF33	EPHA6	Ephrin type-A receptor 6	3	4.8541	5.66269	5.0004	4.97379	5.35976	11.2741	9.5081	4.05306	5.36639	5.32633	7.88873	8.90724	8.12346	7.3328	6.36909
BIN1__O00499_2	O00499-2	BIN1	Isoform of O00499, Isoform IIB of Myc box-dependent-interacting protein 1	29	10.179	10.0714	7.95799	9.07938	9.35261	4.07147	3.9015	4.60789	4.67393	4.87443	7.51477	6.24642	5.23255	4.08123	5.07498
DHX37__Q8IY37	Q8IY37	DHX37	Probable ATP-dependent RNA helicase DHX37	17	5.32749	4.89922	5.50548	5.253	5.02965	7.20686	7.18396	6.40803	6.76328	7.42707	5.6956	6.24509	6.03556	6.70695	5.90295
DARS1__P14868	P14868	DARS1	Aspartate--tRNA ligase, cytoplasmic	60	5.43874	4.98506	4.79851	4.90543	5.02488	6.45682	6.34305	6.0618	5.74225	6.03064	7.11772	6.68146	7.45144	7.64047	7.41533
AKAP13__Q12802	Q12802	AKAP13	A-kinase anchor protein 13	41	8.20718	8.01098	10.8182	11.0007	9.56884	5.08261	4.67278	6.79293	6.84513	7.21192	4.26166	4.23992	3.6431	3.55125	4.16468
ACSL3__O95573	O95573	ACSL3	Fatty acid CoA ligase Acsl3	29	4.52662	4.6	5.00641	4.98181	4.44255	5.51023	5.86663	6.37142	6.60424	6.76671	7.25571	6.94346	7.8968	7.42495	7.04432
ACSL4__O60488	O60488	ACSL4	Long-chain-fatty-acid--CoA ligase 4	28	2.9638	3.13461	3.41583	3.31138	3.45383	4.43311	4.27235	7.99778	8.12227	7.502	8.62859	8.1389	11.0865	11.033	8.93491
SLC4A1__P02730	P02730	SLC4A1	Band 3 anion transport protein	2	31.1158	33.1068	3.71737	7.07834	4.97981	4.38419	5.21514	0.487113	0.621092	0.467501	3.8871	3.18571	0.518897	0.680144	0.554998
KIAA0319L__Q8IZA0	Q8IZA0	KIAA0319L	Dyslexia-associated protein KIAA0319-like protein	1	2.65402	4.30973	3.12868	5.4594	3.54443	7.18429	9.93504	6.96768	8.57671	6.49246	7.81197	6.5207	6.55752	7.1453	7.53664
CD80__P33681	P33681	CD80	T-lymphocyte activation antigen CD80	1	0.000520616	3.85523	0	2.57734	2.09228	10.6473	9.31411	15.091	14.9401	11.844	5.28822	6.75906	6.34001	5.48736	5.76348
DAD1__P61803	P61803	DAD1	Dolichyl-diphosphooligosaccharide--protein glycosyltransferase subunit DAD1	3	4.38003	4.15636	4.43499	4.52807	4.35439	6.36984	6.90552	6.17124	6.31681	6.07472	7.35397	7.98536	10.3999	9.68409	10.8847
LILRB1__Q8NHL6_2	Q8NHL6-2	LILRB1	Isoform of Q8NHL6, Isoform 2 of Leukocyte immunoglobulin-like receptor subfamily B member 1	12	4.57967	4.35305	5.97919	6.27798	6.38549	7.19032	6.43749	6.32287	6.21234	11.6726	6.78203	6.28221	6.5153	6.3594	7.07689
SERPINB8__P50452	P50452	SERPINB8	Serpin B8	12	8.10245	7.79044	7.70329	8.82219	8.74205	3.39331	3.59527	2.60746	2.74038	2.61068	9.98528	8.75229	7.76191	6.96406	8.26561
SERPINB9__P50453	P50453	SERPINB9	Serpin B9	31	7.66368	7.69749	7.57588	7.85788	8.3616	5.72007	5.723	9.01705	7.10073	8.03691	4.77509	4.69523	4.77982	4.87958	5.62162
SERPINB1__P30740	P30740	SERPINB1	Leukocyte elastase inhibitor	34	9.33893	9.22492	10.0306	9.99072	11.2568	3.48144	3.39129	5.30784	4.85058	4.68186	6.07309	5.27374	5.62351	4.74934	5.42878
SERPINB6__P35237	P35237	SERPINB6	Serpin B6	14	5.98332	7.21704	9.19087	10.7628	10.7553	3.28532	3.64149	4.04707	3.66668	3.84065	5.36824	5.18865	6.3174	6.03556	6.50406
FKBP8__Q14318_2	Q14318-2	FKBP8	Isoform of Q14318, Isoform 2 of Peptidyl-prolyl cis-trans isomerase FKBP8	13	4.12793	4.5399	4.39405	4.61028	4.30204	6.51249	6.50893	6.13438	6.18989	7.06084	7.08084	7.41987	7.80933	7.60145	7.54333
CCDC97__Q96F63	Q96F63	CCDC97	Coiled-coil domain-containing protein 97	7	4.05795	4.04587	5.29302	4.7073	4.22692	5.80225	6.19289	6.54551	6.87251	6.83858	7.59432	8.10191	8.57519	8.82528	8.27977
TEFM__Q96QE5	Q96QE5	TEFM	Transcription elongation factor, mitochondrial	3	4.5796	4.11117	4.77899	5.01748	4.80724	6.99579	7.17093	7.53802	8.27813	8.03634	6.76555	6.82778	7.39811	8.0243	7.74462
ACOX3__O15254	O15254	ACOX3	Peroxisomal acyl-coenzyme A oxidase 3	6	6.20856	6.12801	5.8445	5.79341	4.9198	6.67634	6.69323	6.93067	7.09115	6.40715	7.81695	7.49254	7.96165	7.07155	6.3916
SMS__P52788	P52788	SMS	Spermine synthase	13	5.78663	6.13759	6.50225	6.26688	6.25644	7.71603	7.51497	8.75533	9.40563	9.13332	3.49564	3.33851	3.53253	3.70871	3.7059
CNK3/IPCEF1__G9CGD6_2	G9CGD6-2	CNK3/IPCEF1	Isoform of G9CGD6, Isoform CNK3-IPCEF1-2 of CNK3/IPCEF1 fusion protein	5	4.49436	4.40376	4.89415	5.25616	4.77296	13.2857	11.6632	9.7597	10.8385	9.94636	3.51608	3.20026	3.88038	3.99004	3.80968
BICD2__Q8TD16_2	Q8TD16-2	BICD2	Isoform of Q8TD16, Isoform 2 of Protein bicaudal D homolog 2	17	5.63545	5.59193	6.58025	6.43662	6.50867	5.43249	5.4743	6.69987	6.87815	6.18192	4.94849	5.1653	5.98638	5.66358	5.30969
CTPS2__Q9NRF8	Q9NRF8	CTPS2	CTP synthase 2	6	5.52485	5.37967	5.35771	5.27931	5.32582	7.67934	7.40357	5.83005	5.69292	6.34074	5.12877	4.73455	5.22769	5.64706	5.06746
CTPS1__P17812	P17812	CTPS1	CTP synthase 1	29	2.61064	2.48658	2.26797	2.2873	2.20284	7.03267	7.49285	7.24789	7.07409	7.3733	7.62463	7.82948	8.0579	8.7243	7.65239
ITGA4__P13612	P13612	ITGA4	Integrin alpha-4	16	5.04231	5.1489	4.43357	4.82974	4.8488	7.33286	6.77242	7.28919	7.36988	7.53843	7.06894	7.17334	7.65646	7.54331	7.71454
CIT__O14578_4	O14578-4	CIT	Isoform of O14578, Isoform 4 of Citron Rho-interacting kinase	23	3.20167	3.22978	3.20539	3.18157	3.28591	8.0073	7.74716	7.8143	7.90409	8.10782	8.38981	7.91698	7.18975	8.5346	7.7266
MRPL24__Q96A35	Q96A35	MRPL24	39S ribosomal protein L24, mitochondrial	9	4.70921	4.48349	5.0533	4.91315	4.32885	7.43673	8.28305	7.60392	7.2939	7.22131	6.35456	7.33316	6.73485	6.51656	6.72426
RPS21__P63220	P63220	RPS21	40S ribosomal protein S21	15	3.90566	4.23397	4.36042	4.21407	3.6127	6.75653	6.23725	8.93153	8.99524	8.97835	4.55051	5.09324	4.10424	4.67419	5.71173
LRCH1__Q9Y2L9_2	Q9Y2L9-2	LRCH1	Isoform of Q9Y2L9, Isoform 2 of Leucine-rich repeat and calponin homology domain-containing protein 1	18	7.04011	6.51325	6.06561	6.13351	6.02584	5.88945	6.16496	6.89716	6.71031	6.07096	6.97956	6.77632	6.84638	6.88138	6.9241
LRCH3__Q96II8	Q96II8	LRCH3	DISP complex protein LRCH3	12	6.81351	6.5807	6.12343	6.81331	6.51095	6.88953	6.46956	7.71654	8.02522	7.39637	5.72477	5.75905	5.72222	6.25255	5.76149
TMED1__Q13445	Q13445	TMED1	Transmembrane emp24 domain-containing protein 1	5	5.34062	5.54454	6.12231	5.3065	5.54361	6.20975	5.61506	5.02709	4.74248	4.83658	6.8303	7.67499	7.26258	7.47208	6.77173
COX7A2L__O14548	O14548	COX7A2L	Cytochrome c oxidase subunit 7A-related protein, mitochondrial	8	5.44734	6.24493	7.99902	7.13043	7.14928	6.41872	6.52435	6.58766	6.46523	6.31394	5.83752	5.90627	6.71071	6.50663	5.87765
HNRNPR__O43390	O43390	HNRNPR	Heterogeneous nuclear ribonucleoprotein R	49	6.81208	6.07774	6.81912	6.86468	6.82096	5.98298	5.6992	6.30078	6.31457	5.79112	5.58491	5.65206	6.21056	6.60469	5.92713
SYNCRIP__O60506	O60506	SYNCRIP	Heterogeneous nuclear ribonucleoprotein Q	36	4.88297	4.47146	4.95721	5.10153	4.75715	7.46972	7.04166	8.08741	8.24564	7.66336	6.0011	6.29886	6.39023	7.05169	6.50086
SYNCRIP__O60506_3	O60506-3	SYNCRIP_1	Isoform of O60506, Isoform 3 of Heterogeneous nuclear ribonucleoprotein Q	2	7.27907	6.05869	6.68631	6.46243	7.1322	8.80358	8.31952	10.702	11.7324	9.76601	3.23617	3.36786	2.95742	3.31493	4.18147
TERF2IP__Q9NYB0	Q9NYB0	TERF2IP	Telomeric repeat-binding factor 2-interacting protein 1	12	7.65598	7.39396	6.74485	7.15721	6.17067	5.3308	5.02971	6.72815	6.96962	7.04075	5.77539	6.25873	4.87536	4.99905	5.88277
RPS8__P62241	P62241	RPS8	40S ribosomal protein S8	24	4.88977	4.6243	5.35151	5.05309	4.79628	7.74319	7.52447	8.68281	7.09028	8.10357	5.36176	5.79493	5.45044	5.71925	6.34749
PSMC6__P62333	P62333	PSMC6	26S proteasome regulatory subunit 10B	33	5.11869	4.70721	4.50733	4.57851	4.7312	6.40226	6.47917	7.11732	6.84686	6.3334	7.3763	7.15323	7.80879	8.1284	7.4661
MAD1L1__Q9Y6D9	Q9Y6D9	MAD1L1	Mitotic spindle assembly checkpoint protein MAD1	25	6.04358	5.90362	5.72267	5.4725	5.60112	6.53244	6.48196	5.97557	5.87438	6.0454	7.52261	7.51485	6.99626	7.21161	7.16196
HSP90AB1__P08238	P08238	HSP90AB1	Heat shock protein HSP 90-beta	96	3.68701	3.55947	3.3828	3.19457	3.26839	6.21255	6.38995	5.95425	5.72206	6.28925	4.93262	5.4073	5.61734	6.72094	5.798
HSP90AA1__P07900_2	P07900-2	HSP90AA1	Isoform of P07900, Isoform 2 of Heat shock protein HSP 90-alpha	139	4.38089	4.22471	4.22481	4.15644	4.25324	6.47108	6.80893	6.83482	6.4596	6.79342	5.43185	5.58543	6.04447	6.61099	6.12302
TRAP1__Q12931	Q12931	TRAP1	Heat shock protein 75 kDa, mitochondrial	42	3.12555	3.42411	2.8803	2.76702	2.73918	7.85434	8.54952	8.27764	7.55023	8.04437	5.33881	6.11003	6.11275	6.48682	5.84686
XPNPEP3__Q9NQH7	Q9NQH7	XPNPEP3	Xaa-Pro aminopeptidase 3	4	4.57023	4.49095	4.15674	3.67361	3.87902	6.45578	6.66807	5.61785	4.90217	5.83052	7.63777	7.4965	7.24729	7.4299	7.34067
HSP90B1__P14625	P14625	HSP90B1	Endoplasmin	118	2.19987	2.31559	2.31597	2.50062	2.38809	5.99735	5.84229	6.41824	5.17077	5.46112	7.38258	9.89302	12.0238	11.6574	13.9264
HSP90AA4P__Q58FG1	Q58FG1	HSP90AA4P	Putative heat shock protein HSP 90-alpha A4	1	3.8182	3.13755	4.09878	3.58599	3.27231	7.02091	6.29337	12.0836	12.7546	11.3633	5.88094	5.83414	6.22254	7.51552	7.11824
KDM8__Q8N371_3	Q8N371-3	KDM8	Isoform of Q8N371, Isoform 3 of Bifunctional peptidase and arginyl-hydroxylase JMJD5	3	7.08691	7.00294	6.43183	6.99314	6.51653	5.92835	5.75041	5.83653	6.33395	5.96924	6.43403	6.61586	6.28185	6.93804	6.37253
RPSA__P08865	P08865	RPSA	40S ribosomal protein SA	22	3.79289	3.92962	4.5169	4.0967	3.99576	6.52406	7.12751	8.24752	6.82524	7.15884	5.8081	6.04853	6.91126	7.10335	6.58836
ACSL5__Q9ULC5_3	Q9ULC5-3	ACSL5	Isoform of Q9ULC5, Isoform 2 of Long-chain-fatty-acid--CoA ligase 5	22	5.2559	5.45789	5.81616	5.58863	5.13109	6.74386	7.34368	6.41307	6.32968	6.52286	7.91986	8.13886	7.52583	7.486	7.24282
ACSL1__P33121_3	P33121-3	ACSL1	Isoform of P33121, Isoform 3 of Long-chain-fatty-acid--CoA ligase 1	23	3.10755	3.19257	4.40525	4.30967	3.70087	6.66327	7.21739	7.27096	7.32452	6.34791	8.66426	8.72598	9.59498	9.00081	7.41309
RPS18__P62269	P62269	RPS18	40S ribosomal protein S18	28	4.75101	4.2399	4.82722	4.34307	4.17038	6.41936	6.25375	7.06963	6.46496	6.8438	4.58624	4.68267	4.65485	4.96929	5.20863
AHNAK__Q09666	Q09666	AHNAK	Neuroblast differentiation-associated protein AHNAK	185	12.5761	10.6733	16.7082	15.7625	15.5658	2.22064	2.47312	3.84022	3.88985	3.73026	1.72983	1.72634	1.99676	1.90177	2.50364
ABCE1__P61221	P61221	ABCE1	ATP-binding cassette sub-family E member 1	41	5.08984	4.80288	5.151	5.01357	5.19472	7.23965	7.35727	7.27228	7.21481	7.28293	5.7592	5.83916	6.06828	6.22165	5.9691
ABCE1__H0Y990	H0Y990	ABCE1_1	Isoform of P61221, ATP-binding cassette sub-family E member 1 (Fragment)	1	4.4822	4.00697	4.08956	3.78724	3.90138	6.67498	5.39119	5.51726	5.62143	6.50918	5.80248	5.85013	5.28309	5.78192	4.90233
WAS__P42768	P42768	WAS	Wiskott-Aldrich syndrome protein	20	8.31013	7.91146	7.90991	8.13812	7.92752	4.77802	4.24992	5.5663	5.79524	5.52193	7.08186	6.61806	5.68388	5.03325	5.52764
LACTB2__Q53H82	Q53H82	LACTB2	Endoribonuclease LACTB2	15	4.52489	4.28055	4.33893	4.36456	4.20098	7.15948	6.454	8.32788	7.76546	7.50017	6.67777	6.67608	5.70521	5.73112	6.01939
PAIP1__Q9H074	Q9H074	PAIP1	Polyadenylate-binding protein-interacting protein 1	6	5.08658	4.55378	5.54282	5.255	4.86822	7.66312	6.8108	8.0516	8.17868	8.30107	4.52024	4.63309	4.18824	4.33686	4.81901
ATP6V0A2__Q9Y487	Q9Y487	ATP6V0A2	V-type proton ATPase 116 kDa subunit a2	11	4.66756	5.17064	4.75026	4.91033	4.76058	5.97726	6.31275	4.82601	4.99895	4.82536	9.14398	8.87083	8.35587	8.77081	8.10494
TCIRG1__Q13488	Q13488	TCIRG1	V-type proton ATPase 116 kDa subunit a3	9	5.49836	6.3606	5.57095	5.59444	5.48848	6.57137	6.591	5.78699	5.54259	5.3115	7.47777	8.50348	8.67045	8.05264	8.41546
ATP6V0A1__Q93050_3	Q93050-3	ATP6V0A1	Isoform of Q93050, Isoform 3 of V-type proton ATPase 116 kDa subunit a1	13	5.02967	5.3093	5.62886	5.48417	5.75697	5.15545	5.42604	4.5437	4.45669	4.47855	6.2863	6.14616	5.03723	5.26754	5.33721
NEIL1__Q96FI4	Q96FI4	NEIL1	Endonuclease 8-like 1	11	9.40662	8.08805	7.85057	8.76151	7.68142	2.61197	2.34185	1.71614	1.65911	1.58613	11.7741	8.91343	9.33755	7.90564	9.48541
UBE2L3__P68036	P68036	UBE2L3	Ubiquitin-conjugating enzyme E2 L3	11	6.15505	6.07529	5.89909	6.22797	6.44363	6.65579	6.12927	8.14228	8.0628	7.32588	6.05222	5.51036	5.35384	5.4546	6.04918
RRAS2__P62070_4	P62070-4	RRAS2	Isoform of P62070, Isoform 4 of Ras-related protein R-Ras2	10	5.89088	5.75881	5.65768	5.98068	6.08948	6.85281	6.78088	7.92958	8.13494	7.15664	6.35177	5.92271	6.3384	7.19157	6.09183
RRAS__P10301	P10301	RRAS	Ras-related protein R-Ras	8	4.89946	5.05741	5.74221	5.73561	5.50492	5.16383	5.64433	5.64013	5.43711	5.45522	8.9063	8.20616	9.2183	7.45713	8.03276
ITPR2__Q14571	Q14571	ITPR2	Inositol 1,4,5-trisphosphate receptor type 2	30	5.64254	5.44202	5.4719	5.76006	5.43354	7.54989	7.96514	6.46529	6.69606	6.2033	8.28367	7.32222	6.83455	6.21413	5.80364
ITPR3__Q14573	Q14573	ITPR3	Inositol 1,4,5-trisphosphate receptor type 3	22	5.79457	5.85921	6.64377	6.5376	6.7264	5.20093	5.63786	4.86914	4.50866	4.8564	8.10236	7.7301	8.48193	7.28323	7.14262
ITPR1__Q14643	Q14643	ITPR1	Inositol 1,4,5-trisphosphate receptor type 1	57	8.34374	7.73586	8.61594	8.73326	8.63347	4.82793	4.78425	5.00853	4.82069	4.87673	6.9919	6.29342	7.04767	6.08073	5.6689
PSME4__Q14997	Q14997	PSME4	Proteasome activator complex subunit 4	20	4.27302	4.26873	4.03647	3.81851	4.04869	6.77495	6.69068	6.50059	6.39042	6.78035	8.03371	8.02701	8.16303	8.50992	8.71541
OXR1__Q8N573	Q8N573	OXR1	Oxidation resistance protein 1	10	7.06902	6.63656	8.0981	7.54703	7.75687	6.64903	6.92627	7.88539	7.96463	7.53297	3.49748	3.7245	3.49206	3.59878	4.65453
POP4__O95707	O95707	POP4	Ribonuclease P protein subunit p29	5	5.47144	5.7367	5.49653	5.29826	5.36738	6.57137	6.82337	6.37801	5.60239	6.42055	5.50294	5.42758	4.7525	4.93613	5.42558
CYCS__P99999	P99999	CYCS	Cytochrome c	11	5.63522	6.10236	7.19642	6.70119	6.47377	6.19833	6.38923	6.26871	6.95188	6.02365	4.06073	4.30699	3.64796	3.59612	4.47097
HECTD4__A0A804HJX8	A0A804HJX8	HECTD4	Isoform of Q9Y4D8, Probable E3 ubiquitin-protein ligase HECTD4	10	5.95115	5.88739	6.54895	6.32455	6.10844	6.53062	6.93494	5.35656	5.80042	5.7378	6.53271	6.88949	6.5134	6.52474	6.23728
EPC1__Q9H2F5	Q9H2F5	EPC1	Enhancer of polycomb homolog 1	3	10.965	9.99268	11.213	10.3533	9.32285	5.12036	5.04376	5.16315	5.22739	5.04603	4.77556	4.72549	3.25603	3.17596	3.89083
ARHGEF1__M0QZR4	M0QZR4	ARHGEF1	Isoform of Q92888, Rho guanine nucleotide exchange factor 1	56	8.84472	8.31248	7.91222	8.16594	8.27551	5.1833	4.81916	4.2835	4.50931	4.21451	8.37546	5.26213	7.6356	4.67752	7.1301
ASCC3__Q8N3C0	Q8N3C0	ASCC3	Activating signal cointegrator 1 complex subunit 3	32	4.53947	4.53185	4.80703	4.60532	4.48637	7.69929	8.87188	6.98841	7.04043	7.42374	6.556	6.72492	6.83906	7.1037	6.84805
MLYCD__O95822	O95822	MLYCD	Malonyl-CoA decarboxylase, mitochondrial	3	7.7953	7.92012	8.84112	8.30551	8.20585	4.98722	5.4826	5.43944	5.1857	5.33151	7.17378	6.44547	6.6861	6.02954	6.17074
SLC3A2__P08195_4	P08195-4	SLC3A2	Isoform of P08195, Isoform 4 of 4F2 cell-surface antigen heavy chain	21	2.63055	2.34591	2.2656	2.2272	2.36986	6.6769	6.74944	9.72737	8.61417	7.27513	5.96756	6.60773	7.53403	8.51087	8.4913
ECSIT__Q9BQ95	Q9BQ95	ECSIT	Evolutionarily conserved signaling intermediate in Toll pathway, mitochondrial	5	4.11176	4.22319	4.15256	3.99486	3.63291	7.0337	7.75001	6.49883	6.54732	6.42569	7.06036	7.54107	6.64899	7.09326	5.97793
ITGAL__P20701_2	P20701-2	ITGAL	Isoform of P20701, Isoform 2 of Integrin alpha-L	27	3.47139	3.63946	4.04065	4.25776	3.97598	3.95639	3.48323	4.53104	3.83302	4.34096	12.6437	12.151	11.5836	11.4834	11.8581
UQCRC1__P31930	P31930	UQCRC1	Cytochrome b-c1 complex subunit 1, mitochondrial	31	4.71495	4.80016	5.95093	5.36341	5.35256	5.82757	6.20813	6.49998	6.0523	5.85467	6.35562	6.64192	6.98273	7.03017	6.33963
PMPCB__O75439	O75439	PMPCB	Mitochondrial-processing peptidase subunit beta	29	4.26888	4.01873	4.03624	4.21961	4.08539	7.23582	7.76966	8.11421	7.53885	7.79681	7.00979	7.31839	7.14334	7.29015	6.82472
XPO4__Q9C0E2	Q9C0E2	XPO4	Exportin-4	25	5.93161	5.97199	5.26475	5.6493	5.46678	6.94402	6.83278	6.95813	6.42997	7.69071	6.6444	6.57892	6.83155	6.76479	6.82345
RAP1GDS1__P52306_5	P52306-5	RAP1GDS1	Isoform of P52306, Isoform 5 of Rap1 GTPase-GDP dissociation stimulator 1	23	5.50156	5.19848	4.95314	4.93946	5.25533	6.08291	6.1397	8.10507	7.27654	7.53833	6.38314	5.82992	7.05075	6.70407	6.34854
DNAJC13__O75165	O75165	DNAJC13	DnaJ homolog subfamily C member 13	53	5.80708	5.81769	5.99331	6.16321	6.13622	6.55396	6.62471	6.6226	6.37393	6.72294	7.28478	6.67096	6.63962	6.2038	6.07956
IARS2__Q9NSE4	Q9NSE4	IARS2	Isoleucine--tRNA ligase, mitochondrial	39	6.87993	6.81658	7.69191	7.84342	7.58432	5.25532	5.40991	5.47002	5.2917	5.46015	6.36908	6.11034	6.72031	6.28129	5.91805
TARS1__P26639	P26639	TARS1	Threonine--tRNA ligase 1, cytoplasmic	49	3.90122	3.76779	3.92553	3.88114	3.7178	8.12327	8.20606	8.65038	8.54322	7.8257	5.89777	5.9047	6.55362	6.99364	6.55916
TARS3__A2RTX5	A2RTX5	TARS3	Threonine--tRNA ligase 2, cytoplasmic	5	5.0976	4.96615	5.47136	5.21485	5.37878	9.45316	8.95398	2.81115	5.01498	9.07182	4.90318	6.21667	7.39353	7.89304	7.30182
TXLNG__Q9NUQ3	Q9NUQ3	TXLNG	Gamma-taxilin	10	4.98907	4.97296	6.11571	5.77926	5.3978	5.49116	6.23747	7.80669	6.69221	6.56036	3.84641	4.4135	4.72675	4.78855	4.7669
UGGT1__Q9NYU2	Q9NYU2	UGGT1	UDP-glucose:glycoprotein glucosyltransferase 1	61	6.06504	5.85232	6.40709	6.57796	6.39087	5.83706	5.91435	5.7811	5.38482	5.68199	7.03869	7.50097	7.73833	7.12463	8.28397
STAT6__P42226	P42226	STAT6	Signal transducer and activator of transcription 6	27	6.63385	6.43448	6.34429	6.60302	6.7459	6.32508	6.41591	6.77854	6.78993	6.87079	7.59083	6.72152	6.89306	6.19771	6.05553
STAT5A__P42229	P42229	STAT5A	Signal transducer and activator of transcription 5A	18	5.9857	6.04213	5.56646	5.9112	5.87198	6.81165	7.24465	8.27886	8.23463	8.09677	6.74422	5.81511	6.42101	6.22585	5.7705
STAT5B__P51692	P51692	STAT5B	Signal transducer and activator of transcription 5B	4	5.78947	5.46523	5.5626	5.99742	6.44045	6.02906	5.97168	5.88313	5.82274	6.54237	8.04535	7.01798	7.38997	7.17977	6.87159
PGM1__P36871	P36871	PGM1	Phosphoglucomutase-1	35	6.83105	6.27921	6.4406	6.2371	6.5856	7.12651	6.2606	5.47038	5.32444	5.17009	5.87284	5.37814	5.62649	5.45169	5.56746
CPEB4__Q17RY0	Q17RY0	CPEB4	Cytoplasmic polyadenylation element-binding protein 4	3	4.52976	5.26679	4.49767	4.3611	4.61192	6.90745	7.08499	5.10786	5.96084	4.96787	7.27923	7.94732	7.14547	7.59941	6.7514
CPEB2__Q7Z5Q1_9	Q7Z5Q1-9	CPEB2	Isoform of Q7Z5Q1, Isoform 8 of Cytoplasmic polyadenylation element-binding protein 2	4	24.5351	11.0928	0.91281	1.12949	1.07301	16.9039	9.45196	2.25715	2.72609	2.03518	9.6826	5.99365	3.38393	3.39998	3.34049
ISYNA1__Q9NPH2	Q9NPH2	ISYNA1	Inositol-3-phosphate synthase 1	6	4.52862	4.94033	4.25786	4.09095	4.05711	7.17804	7.6536	5.44721	6.38447	7.34292	3.24023	3.31956	3.0045	3.77463	3.32402
FES__P07332	P07332	FES	Tyrosine-protein kinase Fes/Fps	7	4.23789	6.56595	4.00684	3.6661	4.14455	4.60214	3.75306	2.95735	2.59881	3.24725	15.7902	13.9546	11.2871	7.27378	9.01438
FER__P16591_3	P16591-3	FER	Isoform of P16591, Isoform 3 of Tyrosine-protein kinase Fer	2	4.6111	4.35962	3.99202	3.77166	3.94436	7.18216	7.9013	8.94174	7.39447	9.65747	7.74947	6.81014	5.59675	5.03021	6.00691
CR2__P20023_3	P20023-3	CR2	Isoform of P20023, Isoform C of Complement receptor type 2	20	8.03175	8.08318	7.2952	8.12486	6.97665	5.15896	6.27554	6.74054	6.47327	6.89528	7.26258	5.94802	5.64797	5.12917	5.493
SMARCC2__Q8TAQ2	Q8TAQ2	SMARCC2	SWI/SNF complex subunit SMARCC2	45	9.64625	8.61236	9.5826	9.38317	8.94787	5.45962	5.26815	5.74319	6.18824	5.60966	5.08147	4.81148	4.08999	4.11453	4.57768
SMARCC1__Q92922	Q92922	SMARCC1	SWI/SNF complex subunit SMARCC1	24	5.68554	5.47523	5.43104	5.49776	5.13541	7.00993	6.75429	7.44419	7.74153	7.64296	5.12168	5.59912	4.53447	4.81176	4.83136
LENG8__Q96PV6	Q96PV6	LENG8	Leukocyte receptor cluster member 8	13	7.86748	7.20567	7.67837	7.85064	7.0831	5.63561	5.57832	6.16889	6.04493	5.91787	6.76464	6.23527	5.93993	6.21373	5.84758
NHP2__Q9NX24	Q9NX24	NHP2	H/ACA ribonucleoprotein complex subunit 2	10	8.70854	7.91855	9.5418	8.68409	8.30364	5.90281	5.50853	6.79943	6.51028	6.27196	4.30575	4.16837	3.64671	3.57413	3.9915
UBA2__Q9UBT2	Q9UBT2	UBA2	SUMO-activating enzyme subunit 2	37	8.73767	8.02997	8.11508	8.24922	8.66056	5.57449	5.48011	5.45301	5.22318	5.60525	5.27421	4.82763	4.86905	5.03561	5.06311
ZMYND8__Q9ULU4_19	Q9ULU4-19	ZMYND8	Isoform of Q9ULU4, Isoform 19 of Protein kinase C-binding protein 1	15	7.79888	6.91698	7.28218	7.47455	6.95714	5.54103	5.19455	6.0185	5.85904	6.24141	5.71523	5.92571	5.09434	5.34852	5.91909
ZMYND8__Q9ULU4_10	Q9ULU4-10	ZMYND8_1	Isoform of Q9ULU4, Isoform 10 of Protein kinase C-binding protein 1	1	5.32257	2.45427	8.52202	5.50075	6.31332	7.76963	6.10355	7.912	7.83919	7.2355	6.96581	7.83523	6.81401	6.20685	7.2053
SIPA1L3__O60292	O60292	SIPA1L3	Signal-induced proliferation-associated 1-like protein 3	9	8.53581	8.09475	7.71438	7.72017	7.32691	6.91802	6.66803	7.17498	7.18702	7.74596	4.61998	4.2224	3.5057	3.31114	4.07355
ALDH1L2__Q3SY69	Q3SY69	ALDH1L2	Mitochondrial 10-formyltetrahydrofolate dehydrogenase	8	3.56388	3.83677	3.49312	3.18252	3.34239	4.19917	4.5302	9.46698	5.95075	5.3115	3.92825	4.6324	9.47403	8.32055	10.6603
MTIF2__P46199	P46199	MTIF2	Translation initiation factor IF-2, mitochondrial	11	5.55328	5.98313	6.18009	6.9928	6.27452	6.81787	6.97876	6.42648	6.25303	6.58706	7.05708	7.28476	6.25149	6.47478	6.0869
GALNT10__Q86SR1	Q86SR1	GALNT10	Polypeptide N-acetylgalactosaminyltransferase 10	2	6.01267	6.18689	6.20123	5.48107	4.61392	7.96912	9.05397	5.74891	6.35383	6.22166	7.14237	8.60443	7.44774	6.6451	6.31708
RPS6KA1__Q15418_2	Q15418-2	RPS6KA1	Isoform of Q15418, Isoform 2 of Ribosomal protein S6 kinase alpha-1	35	6.9059	6.21301	6.51296	6.60188	6.7343	5.85067	5.9942	5.89548	5.81787	5.78815	7.48933	6.59287	8.03893	7.6894	7.15676
RPS6KA3__P51812	P51812	RPS6KA3	Ribosomal protein S6 kinase alpha-3	26	7.96592	7.05241	7.26426	7.45594	7.76745	5.28073	5.0958	5.56873	5.11764	5.41271	6.77928	6.14232	6.81207	6.41048	6.37959
TLK2__Q86UE8	Q86UE8	TLK2	Serine/threonine-protein kinase tousled-like 2	2	6.31815	6.04531	6.33519	5.51683	5.68337	5.59197	5.93607	5.71609	5.33229	5.72475	5.79487	5.5652	5.40352	5.96171	5.52207
TLK1__Q9UKI8_2	Q9UKI8-2	TLK1	Isoform of Q9UKI8, Isoform 2 of Serine/threonine-protein kinase tousled-like 1	10	5.46718	5.53968	5.41444	5.50899	5.60502	7.72397	7.68737	6.57091	6.0877	7.18697	5.81578	6.39747	6.18109	6.52164	6.23072
MAST3__O60307	O60307	MAST3	Microtubule-associated serine/threonine-protein kinase 3	7	6.375	6.27195	6.92986	7.14583	6.55653	5.64428	5.64903	5.16262	5.92282	5.02679	8.09862	7.38179	8.48045	7.03788	6.64493
MASTL__Q96GX5	Q96GX5	MASTL	Serine/threonine-protein kinase greatwall	2	2.91012	3.1812	3.83564	2.86154	2.57553	7.80268	7.97297	8.48799	8.6233	8.37158	4.80067	6.10988	6.71552	8.47542	6.46996
CCDC93__Q567U6	Q567U6	CCDC93	Coiled-coil domain-containing protein 93	13	7.33338	7.04443	8.68996	8.06439	8.33239	5.41425	5.54893	4.94284	4.60742	4.89074	6.71649	6.42491	6.38551	6.03705	5.8078
EXT2__Q93063_3	Q93063-3	EXT2	Isoform of Q93063, Isoform 3 of Exostosin-2	1	5.77507	8.81383	4.13946	4.84503	5.10599	8.31192	8.14605	3.51809	4.10551	4.47269	9.06152	9.58655	7.84171	8.61946	7.65712
POLR2H__P52434	P52434	POLR2H	DNA-directed RNA polymerases I, II, and III subunit RPABC3	10	3.73376	3.64859	4.10801	3.89341	4.05761	6.60579	6.00548	8.03518	7.08564	7.42152	6.82397	7.30449	8.50949	9.43339	7.80759
EML4__Q9HC35	Q9HC35	EML4	Echinoderm microtubule-associated protein-like 4	27	10.3874	9.52404	10.2645	10.4039	9.13521	4.07038	3.8312	3.20217	2.99807	2.95073	6.36726	5.90774	6.76931	5.6423	5.25615
EHD3__Q9NZN3	Q9NZN3	EHD3	EH domain-containing protein 3	23	6.42225	6.00738	6.9534	6.72658	6.56701	5.33511	4.89232	5.2	5.12958	4.81982	7.72869	7.33617	8.46639	8.03112	8.14412
EHD1__Q9H4M9	Q9H4M9	EHD1	EH domain-containing protein 1	36	4.90938	4.5669	5.53585	5.69347	5.70502	7.04362	6.59399	7.04589	7.4817	6.87636	6.92515	6.37992	8.21699	7.88072	7.83263
EHD4__Q9H223	Q9H223	EHD4	EH domain-containing protein 4	38	3.73621	3.52089	3.57266	3.46392	3.50676	9.18012	8.44954	9.94125	11.2848	12.0821	5.17485	5.79156	5.44139	6.91911	6.18441
THOC2__Q8NI27	Q8NI27	THOC2	THO complex subunit 2	32	6.82862	6.17827	7.13769	7.04338	6.61276	6.29443	5.88644	5.8443	5.80543	5.91082	6.03546	5.78484	5.66017	6.20507	5.74832
EFEMP1__Q12805	Q12805	EFEMP1	EGF-containing fibulin-like extracellular matrix protein 1	9	7.53211	7.60959	5.79203	5.44589	7.03118	10.2627	10.714	3.16036	3.57389	3.87886	6.35463	8.53007	6.46202	6.69015	6.15551
RPS14__P62263	P62263	RPS14	40S ribosomal protein S14	14	4.20466	3.84041	4.61443	4.29997	4.17789	6.49383	6.22945	6.98256	6.2459	6.61744	6.61892	6.68689	6.57267	7.45218	6.87788
TCF20__Q9UGU0	Q9UGU0	TCF20	Transcription factor 20	4	7.198	7.42735	7.40051	7.0414	7.18711	6.30059	6.60998	6.94911	6.84777	6.94496	5.05314	5.11397	4.2983	4.26252	4.47259
RAI1__Q7Z5J4	Q7Z5J4	RAI1	Retinoic acid-induced protein 1	1	4.68583	5.11662	6.13837	5.56837	5.86191	8.12957	6.30596	7.11892	8.84265	9.47245	4.44332	3.91029	4.11561	3.94027	3.57553
OSBPL2__Q9H1P3	Q9H1P3	OSBPL2	Oxysterol-binding protein-related protein 2	2	6.82826	5.95511	6.31702	6.4315	6.58125	5.02211	4.75694	5.47311	5.69697	5.32794	6.50932	6.62505	6.13426	6.33547	6.21623
DDX59__Q5T1V6	Q5T1V6	DDX59	Probable ATP-dependent RNA helicase DDX59	7	5.98769	5.40475	6.16783	5.88416	5.84064	6.0839	5.69219	5.94823	6.08421	5.83694	6.09632	5.49138	6.65941	6.36384	5.99785
SAFB2__Q14151	Q14151	SAFB2	Scaffold attachment factor B2	30	7.68479	7.3502	7.94518	8.13006	7.73127	5.87022	5.61423	6.70868	6.84915	6.34736	4.82008	4.93099	4.29549	4.62159	4.93404
SAFB__Q15424_3	Q15424-3	SAFB	Isoform of Q15424, Isoform 3 of Scaffold attachment factor B1	27	8.95161	8.40949	8.39328	8.45283	7.90081	5.75045	5.67799	6.3661	5.85487	6.35503	4.66246	4.57466	3.69802	3.7972	4.3707
CMTR1__Q8N1G2	Q8N1G2	CMTR1	Cap-specific mRNA (nucleoside-2'-O-)-methyltransferase 1	27	6.15558	6.02765	6.08913	6.3536	5.94394	7.90589	7.84069	7.9218	8.75041	8.34323	4.42639	4.354	4.44883	5.92382	4.63975
VAC14__Q08AM6	Q08AM6	VAC14	Protein VAC14 homolog	20	8.88831	6.72251	9.24562	8.32636	7.38663	5.05265	5.39127	5.706	5.26359	5.60206	5.37005	5.11493	5.9543	5.69167	5.78415
MCM7__P33993	P33993	MCM7	DNA replication licensing factor MCM7	53	1.94648	2.01015	1.88338	1.90278	1.67483	6.58397	7.05013	6.57207	6.09448	7.22391	7.66389	8.53022	10.7298	11.957	9.51426
NCBP3__Q53F19	Q53F19	NCBP3	Nuclear cap-binding protein subunit 3	6	8.73852	7.9373	7.97546	8.16967	7.57084	5.84753	6.10982	6.08183	6.06289	5.86833	6.12524	5.70198	5.12046	4.97085	5.17489
UPF1__Q92900	Q92900	UPF1	Regulator of nonsense transcripts 1	59	5.22564	4.90512	4.96827	4.92518	4.94661	6.90848	6.96105	6.70786	6.8291	6.70875	6.70028	6.7691	7.14529	7.62939	7.26201
TTF2__Q9UNY4	Q9UNY4	TTF2	Transcription termination factor 2	8	3.12124	3.41744	3.39182	3.57312	3.27669	6.92418	7.22426	6.63843	7.03492	7.18202	5.54447	6.43216	6.11665	7.51369	6.30134
MELTF__P08582	P08582	MELTF	Melanotransferrin	5	2.93872	3.21992	3.93683	3.35859	2.74873	10.9588	9.87349	8.77569	8.12475	8.5492	9.10254	8.4967	5.88933	5.7194	6.23264
MBD1__Q9UIS9_12	Q9UIS9-12	MBD1	Isoform of Q9UIS9, Isoform 12 of Methyl-CpG-binding domain protein 1	7	8.0674	7.40029	9.50287	9.02209	8.76195	4.60171	4.35315	4.45061	4.44387	4.33408	5.58059	5.64894	5.7508	5.165	5.65073
ERI1__Q8IV48	Q8IV48	ERI1	3'-5' exoribonuclease 1	5	5.17081	4.57215	5.59402	4.99346	5.32501	6.98799	6.76495	6.74898	6.31919	6.83258	6.44672	6.68203	6.67804	6.95127	6.85734
MRE11__P49959_3	P49959-3	MRE11	Isoform of P49959, Isoform 3 of Double-strand break repair protein MRE11	28	7.25801	6.9449	7.23139	7.38525	6.99154	5.93682	6.08046	6.63431	6.43723	6.0278	5.93403	5.77327	5.89662	5.94508	5.91271
PSMC4__P43686	P43686	PSMC4	26S proteasome regulatory subunit 6B	30	4.5903	4.4235	4.34144	4.46694	4.46038	6.5389	6.37911	7.52782	7.467	6.91157	7.60019	7.31846	7.73482	7.85264	7.43494
ACOT1__Q86TX2	Q86TX2	ACOT1	Acyl-coenzyme A thioesterase 1	15	6.5131	6.30398	6.18491	6.8712	7.12274	6.59942	6.2072	5.38681	5.94974	5.86229	6.6766	5.75953	4.83734	5.38025	5.7443
BATF__Q16520	Q16520	BATF	Basic leucine zipper transcriptional factor ATF-like	1	4.23184	5.31684	4.63109	3.66146	4.93577	6.8422	7.88889	6.84651	7.23033	6.0658	8.44003	9.32144	8.8973	8.49734	7.19316
SEPTIN2__Q15019_2	Q15019-2	SEPTIN2	Isoform of Q15019, Isoform 2 of Septin-2	30	5.78588	5.42287	5.91922	6.14068	6.35965	7.6799	7.33715	7.92091	8.48559	7.62275	5.7333	5.04273	5.62094	5.39469	5.3901
TGOLN2__O43493_7	O43493-7	TGOLN2	Isoform of O43493, Isoform 7 of Trans-Golgi network integral membrane protein 2	5	5.60096	5.59167	5.88598	5.74235	5.28165	5.70652	6.27654	5.50129	5.55198	5.53389	7.94253	7.8275	7.74361	6.90293	7.8678
STXBP2__Q15833_3	Q15833-3	STXBP2	Isoform of Q15833, Isoform 3 of Syntaxin-binding protein 2	28	5.32277	5.22884	6.33515	6.10022	6.02752	6.25963	6.64015	6.99798	6.92248	6.6904	6.9818	6.64227	7.60067	7.74774	6.91905
ERH__P84090	P84090	ERH	Enhancer of rudimentary homolog	5	6.30797	7.50978	6.69922	9.17125	5.88089	7.22447	5.54755	9.33901	6.00319	5.32024	4.13416	4.08388	4.4184	3.8608	4.64455
ZFAND5__O76080	O76080	ZFAND5	AN1-type zinc finger protein 5	2	4.1963	5.06682	3.92391	4.47567	4.96313	8.16032	7.38239	7.72595	7.86248	6.78166	4.28476	4.84368	4.63084	4.95812	4.42265
NCKAP1L__P55160	P55160	NCKAP1L	Nck-associated protein 1-like	44	8.1408	7.82174	7.59137	7.76768	7.85885	5.91258	5.87775	5.42937	5.37434	5.33067	6.96913	6.00367	6.22945	5.60127	5.5331
NUFIP2__Q7Z417	Q7Z417	NUFIP2	Nuclear fragile X mental retardation-interacting protein 2	7	4.70085	4.19217	4.64017	4.67882	4.23999	7.10304	7.45724	7.2164	7.43695	7.28428	4.43598	4.9511	3.81411	4.20116	4.67804
PTPRC__P08575	P08575	PTPRC	Receptor-type tyrosine-protein phosphatase C	93	6.71215	6.56849	6.55504	7.2428	7.07885	3.43318	3.09552	3.48992	3.22615	3.31156	11.2485	8.74506	10.0922	8.28932	7.52091
C19orf47__Q8N9M1	Q8N9M1	C19orf47	Uncharacterized protein C19orf47	2	5.91006	5.88503	5.7357	5.55935	5.7615	7.44807	8.12255	6.99853	6.45365	7.04744	5.92468	6.00039	5.49726	5.84859	5.94016
LGALS8__O00214_2	O00214-2	LGALS8	Isoform of O00214, Isoform 2 of Galectin-8	5	5.03989	4.35204	4.09596	4.4283	4.92166	6.57221	6.04911	5.70201	6.47027	6.94876	9.57402	8.5589	8.72777	9.913	8.44587
GPHN__Q9NQX3_2	Q9NQX3-2	GPHN	Isoform of Q9NQX3, Isoform 2 of Gephyrin	14	3.36298	4.17328	4.23346	4.07067	4.26079	7.58875	8.28786	7.21696	10.4265	11.5394	3.4385	4.06724	4.04089	4.84767	4.79144
SSRP1__Q08945	Q08945	SSRP1	FACT complex subunit SSRP1	23	4.99302	4.61648	5.32392	4.95357	4.94118	6.65666	6.86634	7.40164	6.9547	7.02898	6.10323	6.15374	6.3223	7.35498	6.55103
NCSTN__Q92542	Q92542	NCSTN	Nicastrin	7	4.39822	4.26017	4.19281	4.4022	3.97287	5.74835	6.08925	5.69652	6.12023	6.1446	8.78615	7.67277	6.21177	6.00809	6.41472
BZW2__Q9Y6E2	Q9Y6E2	BZW2	Basic leucine zipper and W2 domain-containing protein 2	21	4.87752	4.53791	4.69525	4.82873	4.75776	4.4166	4.87977	4.18724	3.58393	4.46732	8.83764	8.96202	9.45875	9.23179	9.34696
BZW1__Q7L1Q6_3	Q7L1Q6-3	BZW1	Isoform of Q7L1Q6, Isoform 3 of Basic leucine zipper and W2 domain-containing protein 1	24	4.56977	4.49381	4.18091	4.3304	4.27159	7.6168	7.47428	6.80512	6.87371	6.96312	7.4198	7.17553	8.45076	8.71618	7.91652
CAT__P04040	P04040	CAT	Catalase	39	9.65195	9.60455	7.62885	8.80733	10.2937	4.20759	3.97538	4.71748	4.55692	5.10588	6.65572	6.46752	5.0768	4.55494	5.56944
CRYBG1__Q9Y4K1	Q9Y4K1	CRYBG1	Beta/gamma crystallin domain-containing protein 1	14	6.27639	6.56388	6.34347	6.68748	6.04019	5.23411	5.42276	6.71254	6.5544	9.97134	6.77065	6.35993	6.10929	5.45706	5.94299
DDX24__Q9GZR7	Q9GZR7	DDX24	ATP-dependent RNA helicase DDX24	29	5.22178	5.01891	5.39385	4.91748	4.6235	6.68758	6.76974	6.61568	6.39242	6.73921	6.73085	7.112	6.7683	7.34803	6.72143
NCOA3__Q9Y6Q9	Q9Y6Q9	NCOA3	Nuclear receptor coactivator 3	12	6.75036	6.62309	6.37707	6.51009	6.91004	5.96605	6.04525	5.90011	6.14035	6.1205	6.44624	6.52851	7.03961	6.90704	6.60793
EIF2D__P41214	P41214	EIF2D	Eukaryotic translation initiation factor 2D	19	5.22096	5.07994	5.2143	5.15354	4.98593	7.61979	8.26538	7.41232	7.5194	7.34772	5.49266	5.94568	5.34297	5.86183	5.83004
DCAF1__Q9Y4B6	Q9Y4B6	DCAF1	DDB1- and CUL4-associated factor 1	22	5.69292	5.96642	5.78439	5.82565	5.61234	8.30509	7.91369	7.41832	7.47613	8.06767	5.10639	5.55167	5.44989	6.16377	6.11971
FEM1B__Q9UK73	Q9UK73	FEM1B	Protein fem-1 homolog B	1	8.67967	7.06325	4.21969	2.95129	4.58483	8.93825	9.14782	7.1703	5.87224	6.27241	7.43633	8.34876	6.02076	6.90902	6.38536
SPTAN1__Q13813_2	Q13813-2	SPTAN1	Isoform of Q13813, Isoform 2 of Spectrin alpha chain, non-erythrocytic 1	143	10.2986	9.8034	7.95827	9.14327	8.67719	6.59072	5.93002	5.90004	5.90411	6.93543	3.16544	3.13369	2.84256	3.05602	3.7948
SPTAN1__Q13813_3	Q13813-3	SPTAN1_1	Isoform of Q13813, Isoform 3 of Spectrin alpha chain, non-erythrocytic 1	1	7.02246	7.90996	8.66692	6.23956	5.06749	8.68294	7.68216	4.9767	4.68679	5.64979	7.58138	7.61007	5.95597	6.16602	6.10179
ABHD17B__Q5VST6	Q5VST6	ABHD17B	Alpha/beta hydrolase domain-containing protein 17B	6	6.75149	6.89143	7.14213	7.02339	6.62909	5.99703	5.68067	4.87785	5.53465	5.21387	7.97057	7.33892	6.93926	7.24747	6.61398
PRPF8__Q6P2Q9	Q6P2Q9	PRPF8	Pre-mRNA-processing-splicing factor 8	117	6.44615	6.09391	6.15967	6.18087	6.19651	6.22899	6.1995	5.6343	5.40252	5.98381	6.61974	6.35953	6.694	6.67358	6.54379
LUC7L2__Q9Y383	Q9Y383	LUC7L2	Putative RNA-binding protein Luc7-like 2	27	7.77188	7.11166	7.74988	7.2694	7.58982	5.81793	5.71839	6.2981	6.18403	5.9269	4.67727	4.6286	4.59541	4.52195	4.76107
LUC7L__Q9NQ29	Q9NQ29	LUC7L	Putative RNA-binding protein Luc7-like 1	5	5.64892	4.97263	5.06446	4.499	4.49336	6.62613	7.12679	6.26239	6.46928	6.16089	4.27941	4.76068	4.15211	4.42432	4.48158
LIMD1__Q9UGP4	Q9UGP4	LIMD1	LIM domain-containing protein 1	17	5.73298	5.84006	5.76837	5.94226	6.18024	6.49068	6.24279	7.93001	7.74998	6.86035	6.60239	6.28199	6.97902	6.02844	5.95978
CHMP2A__O43633	O43633	CHMP2A	Charged multivesicular body protein 2a	10	5.6784	5.31802	5.2935	5.42371	5.55609	7.19898	7.13136	6.80703	7.04901	6.93087	7.71213	7.33967	7.34552	6.7269	7.00612
URB1__O60287	O60287	URB1	Nucleolar pre-ribosomal-associated protein 1	23	4.22889	4.26015	4.63953	4.78994	4.49751	6.87294	6.94596	7.035	6.58406	7.58927	6.34289	6.87825	7.19789	7.7357	7.35568
SELENOH__Q8IZQ5	Q8IZQ5	SELENOH	Selenoprotein H	7	14.7424	12.6487	14.9312	14.1952	13.7937	3.26572	3.27215	3.10894	2.78942	2.65454	3.13032	2.66962	2.84057	2.27694	2.67828
RALGAPB__Q86X10	Q86X10	RALGAPB	Ral GTPase-activating protein subunit beta	5	5.57661	6.28698	7.16622	5.93847	6.38612	6.14699	6.53811	5.7565	5.9702	5.7922	6.38948	6.1297	6.77764	6.735	6.1969
RACGAP1__Q9H0H5	Q9H0H5	RACGAP1	Rac GTPase-activating protein 1	17	1.37605	1.42158	1.31911	1.33689	1.08044	8.30946	8.31961	9.55915	9.13821	8.92836	10.4888	9.66841	8.6515	10.2461	8.63069
RBM26__Q5T8P6_2	Q5T8P6-2	RBM26	Isoform of Q5T8P6, Isoform 2 of RNA-binding protein 26	22	6.59509	6.06922	6.40248	6.1153	6.11615	6.26247	6.45687	6.73833	6.60581	6.30209	4.72995	5.07861	4.32495	4.62565	5.09176
RBM26__Q5T8P6_3	Q5T8P6-3	RBM26_1	Isoform of Q5T8P6, Isoform 3 of RNA-binding protein 26	1	6.4706	6.68183	7.67166	6.60123	7.43161	8.1039	7.1712	5.05256	5.5461	5.56319	5.67896	5.96541	5.60754	5.84121	5.58963
RBM27__Q9P2N5	Q9P2N5	RBM27	RNA-binding protein 27	17	7.55725	6.81895	7.24851	7.22297	7.105	6.1839	6.21314	6.87302	6.99402	6.61777	5.7306	5.65234	4.78701	4.92212	5.34497
PKN1__Q16512_2	Q16512-2	PKN1	Isoform of Q16512, Isoform 2 of Serine/threonine-protein kinase N1	24	6.09468	5.79666	5.90958	5.76163	5.91648	6.72033	6.43607	6.33787	6.31646	6.53143	7.62669	6.98965	7.08771	6.45605	6.65341
PKN2__Q16513	Q16513	PKN2	Serine/threonine-protein kinase N2	6	5.46762	5.38899	5.18858	5.01606	4.87676	5.22595	5.67004	4.84021	4.68306	4.92081	5.90597	5.67472	5.74407	5.4531	5.34647
OPTN__Q96CV9	Q96CV9	OPTN	Optineurin	10	4.93617	4.75062	3.93058	3.79658	3.38671	5.84362	5.89887	7.01673	7.64688	6.96277	10.2598	9.51596	7.43894	6.93787	8.03704
VAV1__P15498	P15498	VAV1	Proto-oncogene vav	46	6.0345	5.68934	6.07516	6.13712	6.17427	4.55448	4.21843	4.61378	4.60531	4.63198	10.2187	8.7758	9.82954	8.34365	8.35966
VAV3__Q9UKW4_4	Q9UKW4-4	VAV3	Isoform of Q9UKW4, Isoform 4 of Guanine nucleotide exchange factor VAV3	5	9.7436	9.67699	9.99397	10.2816	10.7244	3.85957	4.03583	2.85533	2.7221	2.63725	7.12637	6.218	7.13566	6.36592	5.69042
ZZEF1__O43149	O43149	ZZEF1	Zinc finger ZZ-type and EF-hand domain-containing protein 1	39	6.0781	6.2187	6.21114	6.38964	6.16573	6.31232	6.33039	5.91008	5.98183	5.99412	7.27648	6.8387	7.27472	6.92417	6.83245
WBP2__Q969T9	Q969T9	WBP2	WW domain-binding protein 2	7	4.81323	4.82243	4.67428	5.36422	5.20149	4.05087	4.15126	5.65751	5.82472	5.27429	8.16166	7.5701	7.19151	7.25181	7.28315
DNAJB2__P25686	P25686	DNAJB2	DnaJ homolog subfamily B member 2	3	5.90682	5.53145	6.07887	6.55131	5.93316	5.50193	6.30364	5.76193	6.07108	5.73908	8.55097	7.92825	8.03596	6.69129	6.82631
DNAJB6__O75190	O75190	DNAJB6	DnaJ homolog subfamily B member 6	6	5.3292	5.47921	5.87099	6.12129	5.68693	5.67493	6.03453	5.42425	5.83156	5.64432	6.5952	6.58213	6.31877	6.43786	6.2478
TBC1D15__Q8TC07	Q8TC07	TBC1D15	TBC1 domain family member 15	22	4.92122	4.8281	5.02244	4.93339	4.89992	5.61383	5.63571	5.62287	5.54623	5.66736	8.66668	8.28949	8.4347	9.08659	8.68301
MRPS9__P82933	P82933	MRPS9	28S ribosomal protein S9, mitochondrial	22	4.01812	4.44058	5.1761	5.21553	4.53186	7.01178	8.14495	7.09774	6.81094	7.12673	6.47557	7.27983	7.1764	6.96184	6.64077
ARMC1__Q9NVT9	Q9NVT9	ARMC1	Armadillo repeat-containing protein 1	4	6.24057	6.9154	6.47994	7.27217	7.24802	6.80378	6.23928	5.48564	5.21513	6.0193	5.86982	6.00107	6.5191	6.68069	6.52146
RAD51C__O43502	O43502	RAD51C	DNA repair protein RAD51 homolog 3	1	3.61623	4.20024	4.72252	4.48295	4.83989	5.68782	6.96224	5.95215	7.23728	6.81865	5.82584	5.98983	7.68493	8.74046	6.71093
NCF4__Q15080	Q15080	NCF4	Neutrophil cytosol factor 4	14	5.58733	4.81175	5.17826	5.52802	4.95144	6.35515	5.92353	6.30111	5.80103	6.63635	8.99494	8.66657	8.61811	7.42241	9.22399
POLR3A__O14802	O14802	POLR3A	DNA-directed RNA polymerase III subunit RPC1	19	6.19563	6.03429	6.33924	6.09991	6.25533	5.82212	6.4589	5.64619	5.24244	5.94541	5.12832	5.14279	5.61212	5.7695	5.64124
POLR1A__O95602	O95602	POLR1A	DNA-directed RNA polymerase I subunit RPA1	30	4.40707	4.43582	5.23598	4.9338	4.92302	6.64347	7.03158	6.00098	6.08713	6.50452	6.42527	6.87595	6.82005	7.5427	6.79495
SPATS2__Q86XZ4	Q86XZ4	SPATS2	Spermatogenesis-associated serine-rich protein 2	4	3.13839	3.93781	3.20887	2.80117	3.06618	7.78174	9.3012	7.48567	7.4755	7.625	6.08911	8.12701	8.82591	10.1905	10.946
GOT2__P00505	P00505	GOT2	Aspartate aminotransferase, mitochondrial	48	5.36286	5.46756	4.49406	4.97376	4.79887	6.7686	7.33574	7.46537	7.3759	6.43277	6.07598	6.31511	6.04277	6.61074	6.23355
SAE1__Q9UBE0	Q9UBE0	SAE1	SUMO-activating enzyme subunit 1	24	8.17639	7.79998	7.39927	7.72129	8.2709	5.51686	5.36462	6.13459	5.87446	6.12666	5.00647	4.68906	4.73369	4.97455	5.06785
UBA7__P41226	P41226	UBA7	Ubiquitin-like modifier-activating enzyme 7	25	6.01745	5.98096	4.6148	4.68412	4.78605	6.97735	5.81027	7.5398	9.44311	7.92413	6.71694	6.34061	5.38453	5.41927	5.92139
FKBP4__Q02790	Q02790	FKBP4	Peptidyl-prolyl cis-trans isomerase FKBP4	51	4.59952	4.45541	4.38252	4.38033	4.50732	6.31414	6.59704	6.43213	6.43317	6.26343	5.36324	5.53169	5.98455	6.84807	6.21149
MCM6__Q14566	Q14566	MCM6	DNA replication licensing factor MCM6	59	2.47796	2.56149	2.45415	2.32891	2.22393	7.45936	7.70399	7.84769	7.15916	8.49609	6.86841	7.68603	9.41495	10.8059	8.80824
HNRNPUL1__Q9BUJ2	Q9BUJ2	HNRNPUL1	Heterogeneous nuclear ribonucleoprotein U-like protein 1	35	7.47484	6.91238	7.23342	7.56948	7.20792	5.28944	5.21614	5.92193	6.14718	5.41798	6.78484	6.36572	6.16468	6.11198	6.21563
FBXL18__Q96ME1_4	Q96ME1-4	FBXL18	Isoform of Q96ME1, Isoform 4 of F-box/LRR-repeat protein 18	9	4.42748	4.51973	4.80336	4.81212	4.74387	5.71345	6.15407	6.87707	7.29065	6.53843	7.89836	7.85344	8.43448	7.65552	6.82838
SMG8__Q8ND04_2	Q8ND04-2	SMG8	Isoform of Q8ND04, Isoform 2 of Protein SMG8	14	5.89211	5.85938	6.25099	6.00518	6.03673	6.33561	6.73412	5.65933	5.56984	5.6732	7.19911	7.43605	7.2887	7.1176	6.94853
TBCA__O75347	O75347	TBCA	Tubulin-specific chaperone A	12	6.22219	5.7126	4.82131	5.2376	4.79494	5.79436	5.22987	6.93895	7.66868	8.04493	6.08284	5.99223	4.62344	4.79687	6.14213
ANXA2__P07355_2	P07355-2	ANXA2	Isoform of P07355, Isoform 2 of Annexin A2	60	5.49889	5.5237	7.38146	7.35319	7.38727	4.81406	5.08697	5.93572	5.61121	5.71754	7.18583	6.60711	9.03391	7.1708	7.65215
ATAD2B__Q9ULI0	Q9ULI0	ATAD2B	ATPase family AAA domain-containing protein 2B	16	5.61121	5.02869	5.39768	5.1984	5.02072	6.49738	6.50938	5.81798	5.6744	6.13322	7.95448	8.33759	7.99837	8.49305	7.30236
ATAD2__Q6PL18	Q6PL18	ATAD2	ATPase family AAA domain-containing protein 2	12	4.63171	4.45416	4.91971	4.68152	4.3859	5.86423	5.99438	5.61389	5.67126	6.12176	7.5053	8.50598	8.47196	9.58957	8.16886
ADO__Q96SZ5	Q96SZ5	ADO	2-aminoethanethiol dioxygenase	4	8.13701	8.33755	8.75767	8.47213	8.41162	5.22091	5.44176	5.94867	5.75505	5.47296	4.80018	5.06864	5.10874	4.83598	4.5377
TICAM2__Q86XR7_2	Q86XR7-2	TICAM2	Isoform of Q86XR7, Isoform 2 of TIR domain-containing adapter molecule 2	10	4.61623	4.94148	5.6184	5.75427	5.68261	5.30782	4.98357	5.05025	4.7443	5.05469	7.60754	8.18442	8.92659	8.44513	8.89106
ESYT1__Q9BSJ8_2	Q9BSJ8-2	ESYT1	Isoform of Q9BSJ8, Isoform 2 of Extended synaptotagmin-1	47	5.54591	4.95554	5.12963	5.29972	5.03947	5.83775	5.64498	6.91223	6.09543	6.58541	8.07349	8.21499	8.57897	7.91136	7.61351
ESYT1__Q9BSJ8	Q9BSJ8	ESYT1_1	Extended synaptotagmin-1	1	5.90093	4.92908	5.56172	5.3832	4.86154	5.99914	5.40597	5.78095	5.97641	6.35491	8.93819	8.21898	10.1049	8.45363	8.13046
TRMT2A__Q8IZ69	Q8IZ69	TRMT2A	tRNA (uracil-5-)-methyltransferase homolog A	12	4.12654	3.77623	3.8243	3.94039	3.52487	6.22591	6.66184	5.72738	5.59124	6.1196	7.05418	7.40322	7.5094	8.14721	7.6013
PCNA__P12004	P12004	PCNA	Proliferating cell nuclear antigen	39	2.21306	2.19076	2.08909	1.95075	1.84006	7.86744	8.2395	8.29196	8.26616	8.82404	5.56012	6.47861	6.84557	8.30481	7.39422
DYNC1LI1__Q9Y6G9	Q9Y6G9	DYNC1LI1	Cytoplasmic dynein 1 light intermediate chain 1	31	5.41613	5.36196	5.53752	5.38081	5.55788	5.83755	5.86007	5.98662	5.95712	5.84199	6.89458	6.54001	6.68653	6.70859	6.44433
DYNC1LI2__O43237	O43237	DYNC1LI2	Cytoplasmic dynein 1 light intermediate chain 2	4	4.5852	5.16058	5.87624	5.01441	4.50681	6.50929	7.12437	6.50152	6.87397	6.74922	5.38403	5.00939	4.53904	5.20992	5.84577
GON4L__Q3T8J9	Q3T8J9	GON4L	GON-4-like protein	2	5.19262	4.74471	4.66968	5.06755	4.605	7.35972	6.88761	5.08163	5.85228	6.0482	6.08428	5.83282	6.4476	6.83435	6.04145
IGHV3_9__P01782	P01782	IGHV3-9	Immunoglobulin heavy variable 3-9	2	4.1074	3.71958	3.25692	3.55418	3.52565	6.43528	6.17235	5.06585	5.1103	5.43973	11.5769	10.758	8.68912	7.04383	12.5263
P0DOX2__P0DOX2	P0DOX2	P0DOX2	Immunoglobulin alpha-2 heavy chain	12	2.15751	2.30961	2.11851	2.33334	3.4308	3.33375	3.19456	7.43299	5.14758	4.93338	5.18037	9.05264	15.4101	13.8697	18.0456
IGHV3_30__P01768	P01768	IGHV3-30	Immunoglobulin heavy variable 3-30	3	2.22858	2.1524	1.68303	2.21402	2.35813	5.96827	5.8829	4.39575	4.84333	6.45903	9.54272	12.2591	9.20619	10.8706	19.9359
IGHV3_74__A0A0B4J1X5	A0A0B4J1X5	IGHV3-74	Immunoglobulin heavy variable 3-74	2	3.01496	2.69399	2.27137	2.42966	2.40093	6.26086	5.39041	6.43293	5.14331	6.195	9.0984	12.4923	7.63039	9.83608	18.7094
IGHV3_7__P01780	P01780	IGHV3-7	Immunoglobulin heavy variable 3-7	3	2.55332	2.9424	2.50698	2.97772	3.00672	7.23961	5.21541	5.69779	5.12047	7.03081	7.83988	8.99445	10.6109	11.944	15.5444
IGHA1__P01876	P01876	IGHA1	Immunoglobulin heavy constant alpha 1	16	3.42595	3.05801	1.99846	2.71427	9.30219	1.56053	2.0358	6.02509	3.96831	3.82894	4.02712	6.49479	14.2852	12.5866	16.8051
IGHV3OR16_12__A0A075B7B8	A0A075B7B8	IGHV3OR16-12	Immunoglobulin heavy variable 3/OR16-12 (non-functional) (Fragment)	1	2.04947	1.77924	1.52553	1.7996	1.47551	4.95807	2.44342	8.23028	4.10642	3.45706	5.94198	12.3137	14.8314	14.5805	20.5078
CHURC1__Q8WUH1_2	Q8WUH1-2	CHURC1	Isoform of Q8WUH1, Isoform 2 of Protein Churchill	1	3.05962	4.02231	3.67184	3.52286	2.60217	8.41594	7.9625	9.82383	9.79525	8.44409	7.46159	7.40385	7.7431	8.2785	7.79255
CHURC1_FNTB__B4DL54	B4DL54	CHURC1-FNTB	CHURC1-FNTB readthrough, Protein farnesyltransferase subunit beta	4	4.66102	4.69653	5.11946	4.97654	4.53411	7.1585	6.88525	6.74392	7.40879	7.38416	6.29475	6.1452	6.24072	6.43767	6.16178
ROCK2__O75116	O75116	ROCK2	Rho-associated protein kinase 2	31	5.89511	5.68729	7.10052	6.72026	6.62563	6.20273	6.28946	6.34672	6.42731	6.2357	5.87199	5.70388	6.00205	6.17744	5.69877
ROCK1__Q13464	Q13464	ROCK1	Rho-associated protein kinase 1	47	7.93663	7.16897	7.82946	7.62556	7.50441	5.699	5.58414	5.6985	5.83581	5.76658	6.71726	6.03832	6.15195	5.74689	5.57494
KIF23__Q02241	Q02241	KIF23	Kinesin-like protein KIF23	39	2.14997	2.21111	2.09758	2.06893	2.03224	7.46363	7.59085	8.47753	8.29359	7.9211	9.92503	9.49204	8.40609	9.46932	8.5037
ARHGAP45__Q92619	Q92619	ARHGAP45	Rho GTPase-activating protein 45	44	9.21989	8.25511	8.14593	8.27246	8.21384	5.18276	4.6809	4.65289	4.65722	4.43442	7.61988	6.5996	6.58247	5.90916	6.1499
PLXNB2__O15031	O15031	PLXNB2	Plexin-B2	42	2.33046	2.34265	2.32888	2.39372	2.25499	4.94366	5.4926	4.15135	4.40955	4.10025	15.2398	13.613	12.1652	11.3997	11.1184
PLXNC1__O60486	O60486	PLXNC1	Plexin-C1	2	6.61531	6.45104	6.92912	7.36571	5.76134	6.12348	6.0735	7.64972	7.42192	7.97519	4.72262	5.03555	5.10504	4.93601	4.81152
MED24__O75448	O75448	MED24	Mediator of RNA polymerase II transcription subunit 24	11	5.12254	6.68918	5.65779	5.01891	5.10166	6.50291	6.25819	5.55023	5.64023	5.81042	7.0703	7.26272	7.25609	7.08825	6.82887
CANX__P27824_2	P27824-2	CANX	Isoform of P27824, Isoform 2 of Calnexin	64	3.80511	3.51835	3.61812	3.77938	3.63823	6.33695	6.57948	6.08004	6.02605	5.96077	8.38617	8.50366	9.42247	9.64224	9.95121
DBNL__Q9UJU6	Q9UJU6	DBNL	Drebrin-like protein	35	8.12004	7.4316	6.49161	7.22683	6.9534	4.77805	4.44834	5.70605	5.92671	5.05176	8.04995	7.1312	7.29771	6.23689	6.9367
ATP6V1E1__P36543	P36543	ATP6V1E1	V-type proton ATPase subunit E 1	16	6.08025	5.92849	5.91829	5.90119	5.94786	5.59502	5.92396	6.15312	5.9764	5.59348	7.74529	7.18198	7.18466	6.93117	6.71589
BIN2__Q9UBW5	Q9UBW5	BIN2	Bridging integrator 2	12	8.91208	8.80138	11.0243	11.0845	10.8389	4.90267	4.78397	4.96576	5.5535	4.79776	5.6664	5.23961	4.23489	3.9018	5.0491
GIMAP4__Q9NUV9	Q9NUV9	GIMAP4	GTPase IMAP family member 4	3	6.16182	8.92463	9.62715	9.16479	9.43817	8.66258	9.47307	2.82989	3.61217	3.53942	5.53507	7.16067	4.86677	5.33316	4.95159
EP400__Q96L91	Q96L91	EP400	E1A-binding protein p400	16	7.0625	7.99426	7.48441	7.21741	7.71772	7.69645	8.00701	3.85543	4.24468	4.37875	5.94888	6.26634	5.36265	5.55877	5.36055
IFIH1__Q9BYX4	Q9BYX4	IFIH1	Interferon-induced helicase C domain-containing protein 1	21	4.1993	4.56857	4.20482	4.32245	4.14116	9.29211	9.28423	11.0796	12.5521	10.0047	4.97995	5.11888	4.48166	5.01102	4.71738
TFIP11__Q9UBB9	Q9UBB9	TFIP11	Tuftelin-interacting protein 11	21	6.38474	6.47725	6.71687	6.66731	6.39937	5.40902	5.65178	5.24117	5.15782	5.34562	5.99849	6.42677	6.44881	6.54794	6.23224
AARS1__P49588	P49588	AARS1	Alanine--tRNA ligase, cytoplasmic	79	3.18504	3.22995	2.97867	3.12404	3.16419	6.47305	6.39632	9.69422	8.27114	8.02859	6.74261	6.9952	8.39849	9.37689	9.34556
PCNT__O95613	O95613	PCNT	Pericentrin	10	7.1893	6.78882	7.21245	6.58182	6.2559	6.19937	6.76055	5.20678	5.30051	5.27036	6.16491	6.3193	5.81065	5.94824	5.68452
LETM1__O95202	O95202	LETM1	Mitochondrial proton/calcium exchanger protein	35	4.69105	4.31723	4.80798	4.90894	4.62577	6.52069	6.80928	6.89743	6.84465	6.71755	7.75862	7.53898	7.82017	7.82883	7.30917
RPL11__P62913	P62913	RPL11	60S ribosomal protein L11	10	4.30041	3.90791	4.78517	4.41313	4.58289	7.15582	7.03761	6.71769	7.24308	7.08978	6.19345	6.10608	7.10645	7.06731	6.76388
TRRAP__Q9Y4A5	Q9Y4A5	TRRAP	Transformation/transcription domain-associated protein	45	7.00539	7.01889	6.58719	6.90754	6.92989	5.62374	5.54145	4.87126	4.88261	5.20518	6.84123	6.52462	6.43815	6.69311	6.23379
UBTF__P17480	P17480	UBTF	Nucleolar transcription factor 1	40	8.54689	8.17465	8.7902	9.0644	8.81251	5.2969	5.25314	5.25985	4.48138	5.19934	5.65599	5.63995	4.78427	4.99551	5.28841
CASP4__P49662	P49662	CASP4	Caspase-4	11	6.35364	6.66108	6.59782	6.54502	6.58619	5.8965	5.71001	6.87728	6.82163	6.57751	6.56476	6.5	7.2951	6.87619	6.70127
UBXN1__Q04323_2	Q04323-2	UBXN1	Isoform of Q04323, Isoform 2 of UBX domain-containing protein 1	11	5.18924	4.81156	4.05157	4.87001	4.83088	6.03315	5.51637	6.64228	7.1677	7.19411	8.73687	8.5481	6.46	7.47955	7.82236
ITSN2__Q9NZM3	Q9NZM3	ITSN2	Intersectin-2	41	7.3524	6.93957	7.64689	7.69396	7.01602	4.90415	4.88556	5.00774	5.24794	4.82555	8.27107	7.64119	7.0578	6.58892	6.48908
SETD3__Q86TU7	Q86TU7	SETD3	Actin-histidine N-methyltransferase	14	4.56665	4.62786	5.65857	5.26194	4.82244	7.23518	7.60292	7.57596	7.5209	8.0254	5.97655	6.20314	6.11483	6.2619	6.38722
CASP6__P55212	P55212	CASP6	Caspase-6	10	4.2608	4.18856	3.88291	3.7777	3.69059	9.17341	9.32291	8.90463	8.35156	9.44124	5.28491	5.47275	5.68635	5.8469	6.01848
CASP3__P42574	P42574	CASP3	Caspase-3	12	4.16045	3.8549	3.34798	3.6406	3.33903	8.00732	8.37598	10.9191	9.48894	10.096	5.54207	6.38554	5.86442	6.18859	7.4846
DNM1L__O00429_6	O00429-6	DNM1L	Isoform of O00429, Isoform 6 of Dynamin-1-like protein	33	4.8289	4.39635	4.88333	4.78234	5.01446	6.08335	5.99354	6.76088	6.71436	6.29049	7.41498	7.20527	7.22492	7.27954	7.03467
DNM1L__O00429_8	O00429-8	DNM1L_1	Isoform of O00429, Isoform 8 of Dynamin-1-like protein	2	7.5697	7.29634	5.53965	7.79881	7.39514	7.05959	6.02283	6.70197	6.58749	6.13471	6.6007	6.71673	6.59893	5.5563	6.4211
PPFIBP2__Q8ND30	Q8ND30	PPFIBP2	Liprin-beta-2	7	4.98514	4.83426	4.68839	4.55495	4.57364	7.66013	7.89697	7.65177	7.94824	8.44323	6.88339	6.84674	6.46349	5.63806	7.22433
PPFIBP1__Q86W92	Q86W92	PPFIBP1	Liprin-beta-1	3	4.98533	4.36769	5.02737	4.89966	4.65797	7.4895	8.39846	7.72453	8.0202	8.01642	6.57682	6.36882	6.55933	6.56392	6.87833
SLA__Q13239_5	Q13239-5	SLA	Isoform of Q13239, Isoform 5 of Src-like-adapter	2	3.44671	3.8119	3.8461	4.1626	3.27102	2.97481	3.4809	2.16815	1.75525	2.1516	12.6621	11.3505	14.4088	11.2432	11.1432
ZNF622__Q969S3	Q969S3	ZNF622	Zinc finger protein 622	8	5.45791	5.11281	5.25257	5.00112	5.12869	8.35104	8.66535	8.65442	9.28232	8.55691	5.20953	4.97054	4.53655	4.54693	5.16108
GRB2__P62993	P62993	GRB2	Growth factor receptor-bound protein 2	22	5.62786	5.93894	6.95219	7.17547	6.8019	4.6953	3.97218	5.62825	5.67724	5.48209	8.46906	7.92068	7.3265	6.9488	7.29224
IFIT1__P09914	P09914	IFIT1	Interferon-induced protein with tetratricopeptide repeats 1	31	2.6127	2.66824	2.34942	2.36101	2.07193	11.8814	10.3113	17.1008	19.5453	17.6123	1.60237	1.59367	1.14749	1.91073	1.76652
IFIT5__Q13325	Q13325	IFIT5	Interferon-induced protein with tetratricopeptide repeats 5	12	5.44067	5.49238	4.95491	5.20638	5.27811	8.76527	8.25408	10.9614	11.6273	10.4507	4.59213	3.82421	4.22368	4.59666	4.56911
SFT2D3__Q587I9	Q587I9	SFT2D3	Vesicle transport protein SFT2C	3	4.77049	4.37452	5.70808	5.08771	4.80338	6.85331	6.54274	6.94246	6.93014	6.01247	7.02746	6.34523	6.3049	6.66976	5.69618
PLEKHO1__Q53GL0	Q53GL0	PLEKHO1	Pleckstrin homology domain-containing family O member 1	12	8.43804	8.69918	9.12986	8.47621	8.19993	4.93251	4.68756	5.41419	5.74971	5.40737	7.04694	7.27089	5.07595	4.28687	5.14357
NKAP__Q8N5F7	Q8N5F7	NKAP	NF-kappa-B-activating protein	4	5.08472	4.75689	5.84576	6.02487	5.76109	4.89677	4.90713	5.32758	5.10079	5.31563	6.74635	6.76319	7.24102	7.41056	6.82869
EIF3A__Q14152	Q14152	EIF3A	Eukaryotic translation initiation factor 3 subunit A	86	5.64332	5.07808	6.07233	5.84633	5.69687	7.51199	7.09262	7.26324	7.03097	7.88617	4.36532	4.59072	4.59707	5.14458	5.35761
ANKLE2__Q86XL3	Q86XL3	ANKLE2	Ankyrin repeat and LEM domain-containing protein 2	11	5.0062	5.1087	5.08156	5.19576	5.19765	7.43399	7.10606	6.68832	6.70492	6.23768	7.08865	7.30606	6.91079	6.7625	6.17794
TOP1__P11387	P11387	TOP1	DNA topoisomerase 1	54	5.45934	4.81523	5.19443	5.32285	4.96517	7.00533	6.45124	6.09496	7.5539	5.89673	8.54205	7.31938	5.85259	7.08061	7.70885
FUNDC2__Q9BWH2	Q9BWH2	FUNDC2	FUN14 domain-containing protein 2	2	8.88037	8.42623	7.44422	8.14197	8.65383	6.91884	8.10736	5.51353	5.87297	5.69741	5.85902	4.9674	5.55908	5.01065	4.9471
FUNDC2__H7C0K8	H7C0K8	FUNDC2_1	Isoform of Q9BWH2, FUN14 domain-containing protein 2 (Fragment)	1	8.75659	7.26038	7.44953	7.10663	7.21352	5.947	6.63782	3.73586	3.94966	3.87699	5.94181	6.01516	7.97948	7.87825	7.64807
RALB__P11234_2	P11234-2	RALB	Isoform of P11234, Isoform 2 of Ras-related protein Ral-B	12	6.90442	5.95271	5.42972	5.62798	5.37526	6.34349	6.07139	5.47514	5.69745	5.49971	6.72116	6.38294	5.48307	5.44627	5.43034
RALA__P11233	P11233	RALA	Ras-related protein Ral-A	4	5.30802	4.77402	4.37843	4.1529	3.93219	6.38762	6.22567	6.69583	7.0448	6.60307	8.67498	8.81763	6.98228	7.69683	7.25058
ARHGDIA__P52565	P52565	ARHGDIA	Rho GDP-dissociation inhibitor 1	15	6.80801	6.0489	6.44511	6.50906	6.96481	6.10078	6.05549	6.93643	6.9238	6.83334	6.13972	5.5059	5.99162	5.35989	6.30897
EXOSC8__Q96B26	Q96B26	EXOSC8	Exosome complex component RRP43	9	5.73666	5.87994	5.77476	5.6665	5.6082	5.92281	6.1264	6.11165	5.95639	5.87735	5.04965	5.07132	5.02827	5.37925	5.47358
PAG1__Q9NWQ8	Q9NWQ8	PAG1	Phosphoprotein associated with glycosphingolipid-enriched microdomains 1	3	5.84716	6.20191	6.34427	5.51432	5.66433	7.82964	7.78001	7.08602	6.77393	7.69116	7.15193	7.60621	5.45649	5.31685	5.97463
MIOS__Q9NXC5	Q9NXC5	MIOS	GATOR complex protein MIOS	21	6.76865	6.65995	7.00789	7.26501	7.02288	5.57722	5.69239	5.8371	5.63161	5.66267	7.33366	6.49599	7.11973	6.71801	6.26423
ENOPH1__Q9UHY7	Q9UHY7	ENOPH1	Enolase-phosphatase E1	8	4.75264	4.92008	5.95144	5.20907	5.06452	5.67734	5.42317	7.28753	7.20808	6.77429	5.12941	5.25524	5.0063	4.84997	4.8337
C1GALT1C1__Q96EU7	Q96EU7	C1GALT1C1	C1GALT1-specific chaperone 1	5	3.93731	3.85244	3.91897	4.55898	4.34715	7.34223	7.64542	6.14079	6.87134	6.66925	8.05095	8.62944	7.94381	8.61524	8.29388
PHF6__Q8IWS0	Q8IWS0	PHF6	PHD finger protein 6	14	4.37824	4.02178	4.89992	4.42317	4.20517	6.85395	6.61828	6.40328	6.98946	6.47702	6.56608	6.61981	7.04561	7.81744	6.94426
RNPEP__Q9H4A4	Q9H4A4	RNPEP	Aminopeptidase B	35	7.36738	7.4618	5.44647	5.80276	5.88257	6.48461	6.25126	5.83607	5.74972	5.90948	6.62496	6.18906	5.59496	5.41939	5.68002
TAF6__P49848_3	P49848-3	TAF6	Isoform of P49848, Isoform 3 of Transcription initiation factor TFIID subunit 6	12	7.42974	7.10896	7.48511	7.7671	7.32381	6.05192	5.89754	6.00198	6.05564	5.77023	5.83147	6.00478	6.04719	6.22112	5.65573
APBB1IP__Q7Z5R6	Q7Z5R6	APBB1IP	Amyloid beta A4 precursor protein-binding family B member 1-interacting protein	22	9.08304	8.22426	8.61581	8.81518	8.53491	6.38787	6.05928	5.872	6.35569	5.66052	6.01425	5.135	5.08258	4.34791	4.52892
NIPBL__Q6KC79	Q6KC79	NIPBL	Nipped-B-like protein	33	7.35933	6.36237	8.46934	8.28897	7.44908	5.82215	5.62536	5.64935	5.79532	5.93157	6.10764	5.77632	5.48034	5.48115	5.36308
ARL6IP6__Q8N6S5	Q8N6S5	ARL6IP6	ADP-ribosylation factor-like protein 6-interacting protein 6	3	6.1637	7.44502	7.62307	7.07322	5.79255	6.33408	6.87179	6.59327	6.76676	6.69083	7.24124	6.65235	5.93261	6.4033	5.60755
FIP1L1__Q6UN15	Q6UN15	FIP1L1	Pre-mRNA 3'-end-processing factor FIP1	12	7.90098	7.01641	7.51356	7.52117	7.02394	5.90612	5.54042	6.97083	7.3002	6.73262	5.16183	5.34616	4.09148	4.2072	4.96379
MAPK1__P28482	P28482	MAPK1	Mitogen-activated protein kinase 1	23	6.98643	6.70834	6.77095	6.70248	6.96917	6.29821	6.35826	6.1405	6.15349	6.04967	6.69228	6.13016	6.6087	6.22912	5.86237
MAPK3__P27361	P27361	MAPK3	Mitogen-activated protein kinase 3	17	6.44179	6.38251	6.70258	6.64718	6.67892	5.04106	4.92659	5.42182	5.10736	5.34696	7.69476	6.80655	8.13503	7.67304	7.06112
KIT__P10721	P10721	KIT	Mast/stem cell growth factor receptor Kit	4	6.64133	7.05688	6.68444	6.3471	6.71432	6.12254	5.6173	6.33875	5.78492	5.94307	7.13287	6.83984	7.76064	7.62257	6.89976
PRKCD__Q05655	Q05655	PRKCD	Protein kinase C delta type	30	6.73459	8.74542	6.62877	6.08559	6.748	7.93718	7.73929	8.06012	8.38004	7.61929	4.38326	4.3145	4.72054	4.68044	4.6953
PRKCB__P05771_2	P05771-2	PRKCB	Isoform of P05771, Isoform Beta-II of Protein kinase C beta type	35	10.1557	8.81675	10.5091	9.88813	10.8714	4.30356	3.96436	4.57658	4.18162	4.41999	6.37932	5.18199	5.70183	4.95656	5.22461
PRKCB__P05771	P05771	PRKCB_1	Protein kinase C beta type	1	7.31957	6.72662	12.028	13.4834	11.9558	2.67186	2.78002	3.42877	5.18835	4.21581	7.17474	5.13006	5.55861	7.22744	5.11097
PRKCE__Q02156	Q02156	PRKCE	Protein kinase C epsilon type	9	9.15012	7.75026	9.03179	8.19074	9.34178	5.29366	4.7539	4.997	5.02404	5.06077	6.52707	5.94018	6.16288	5.51554	5.98164
PRKCG__P05129	P05129	PRKCG	Protein kinase C gamma type	4	8.47379	7.46727	8.39835	7.34224	8.77918	5.86948	5.46348	5.41648	5.10345	5.21045	7.65311	6.04309	6.85687	5.533	5.78649
HMGN2__P05204	P05204	HMGN2	Non-histone chromosomal protein HMG-17	3	16.3192	7.26836	20.924	2.20521	31.7664	3.14469	1.14919	3.09468	2.53342	2.56406	1.85964	1.49739	1.72857	1.24454	1.73777
HMGN4__O00479	O00479	HMGN4	High mobility group nucleosome-binding domain-containing protein 4	8	14.284	11.1173	18.7409	18.7541	11.9614	2.12393	2.41041	3.49692	3.18968	2.73614	2.21308	1.77951	2.22849	1.64151	1.91545
TPM4__P67936	P67936	TPM4	Tropomyosin alpha-4 chain	23	4.3173	4.7127	5.08908	5.803	4.64374	6.12556	5.59419	6.99719	9.22692	8.83248	7.97177	7.74658	7.15589	6.41605	7.83604
TPM3__P06753_2	P06753-2	TPM3	Isoform of P06753, Isoform 2 of Tropomyosin alpha-3 chain	21	7.07766	7.36513	6.97963	7.97784	6.75426	5.38745	4.90285	6.42953	7.39563	7.93837	7.05591	6.67126	6.06107	4.77522	6.17539
TPM3__P06753	P06753	TPM3_1	Tropomyosin alpha-3 chain	24	5.75694	6.74999	6.68033	7.27595	6.09642	5.45083	4.99034	6.1398	7.35812	7.56326	6.75288	6.53244	5.70214	4.82795	5.89072
TPM3__P06753_4	P06753-4	TPM3_2	Isoform of P06753, Isoform 4 of Tropomyosin alpha-3 chain	1	5.03513	5.88722	4.21754	5.25815	4.02241	6.71008	5.23323	8.4623	9.06509	9.82038	7.10639	6.64864	5.84121	4.88314	6.32437
TPM1__P09493_4	P09493-4	TPM1	Isoform of P09493, Isoform 4 of Tropomyosin alpha-1 chain	1	3.67971	4.23128	12.9315	10.3116	8.6911	2.9125	3.49041	2.14213	2.23263	2.4812	2.4155	2.93962	2.61354	2.57572	2.82688
BCLAF1__Q9NYF8_3	Q9NYF8-3	BCLAF1	Isoform of Q9NYF8, Isoform 3 of Bcl-2-associated transcription factor 1	32	6.42335	5.898	6.19777	6.0995	5.66732	6.58862	6.22279	7.4841	7.44016	6.9598	5.28921	5.25028	4.24712	4.52822	5.0984
THRAP3__Q9Y2W1	Q9Y2W1	THRAP3	Thyroid hormone receptor-associated protein 3	46	8.08749	7.46211	7.7067	7.90014	7.80014	6.22236	6.12533	6.51169	6.52075	6.98568	4.96104	5.29738	4.64164	4.73101	5.16102
CPSF1__Q10570	Q10570	CPSF1	Cleavage and polyadenylation specificity factor subunit 1	30	7.08987	6.95508	6.37449	6.60743	6.43199	5.63502	5.84163	5.66571	5.20829	5.75059	6.30784	6.16813	6.10304	6.3925	6.70417
HNRNPU__Q00839	Q00839	HNRNPU	Heterogeneous nuclear ribonucleoprotein U	84	7.55235	6.83775	7.59065	7.39108	7.39218	6.04439	5.57721	4.48677	6.3127	4.19644	6.61236	5.25434	7.17814	6.60221	5.94623
HNRNPU__Q00839_2	Q00839-2	HNRNPU_1	Isoform of Q00839, Isoform 2 of Heterogeneous nuclear ribonucleoprotein U	2	7.22163	6.99981	7.39498	8.40237	6.59132	6.75718	6.14028	6.89083	4.01382	6.81701	5.26659	6.3198	4.64806	5.95691	5.09427
ITGA2B__P08514	P08514	ITGA2B	Integrin alpha-IIb	11	1.54307	1.56221	29.1499	23.6461	19.3014	0.858736	1.01899	3.72707	2.73567	2.59076	0.987386	1.1297	4.78888	3.24867	3.16611
PARP4__Q9UKK3	Q9UKK3	PARP4	Protein mono-ADP-ribosyltransferase PARP4	24	2.90277	3.07901	2.86649	2.99555	3.07635	6.33644	6.48834	6.58224	6.98399	6.29801	10.6567	9.73157	10.6027	10.3422	10.0524
TKFC__Q3LXA3	Q3LXA3	TKFC	Triokinase/FMN cyclase	24	8.8409	8.72822	9.36749	9.58061	9.96766	4.96708	5.0135	5.39748	5.08114	5.06445	4.99134	4.60087	4.59105	4.18207	4.48213
HINT2__Q9BX68	Q9BX68	HINT2	Adenosine 5'-monophosphoramidase HINT2	2	5.16025	4.59315	5.2889	7.77322	5.82667	5.38171	5.0843	8.81687	6.64367	6.78859	8.07534	7.08672	8.85151	7.34307	7.28603
PTPRE__P23469	P23469	PTPRE	Receptor-type tyrosine-protein phosphatase epsilon	9	5.14366	5.13744	5.15799	4.81857	5.25497	6.23512	6.37294	6.29979	6.50511	6.47751	8.77619	7.49742	7.41393	7.14226	6.52474
PARP2__Q9UGN5	Q9UGN5	PARP2	Poly [ADP-ribose] polymerase 2	5	4.70237	4.33283	5.29102	4.52827	4.6043	6.51531	6.51319	5.92682	5.43721	6.12122	5.80188	6.55996	6.81268	7.59624	7.19427
ATXN2L__Q8WWM7	Q8WWM7	ATXN2L	Ataxin-2-like protein	28	5.44839	5.22895	5.16549	5.38097	5.16788	7.65048	7.9285	8.12995	8.86625	7.99872	4.76315	5.17341	4.125	4.7235	5.07447
ATXN2__Q99700	Q99700	ATXN2	Ataxin-2	7	4.96657	4.53151	4.47827	4.45936	4.12374	6.73995	7.0645	6.55698	7.0215	6.33018	4.34995	4.89581	4.00496	4.53723	4.70055
NOMO3__P69849	P69849	NOMO3	Nodal modulator 3	32	4.45754	4.60802	4.46001	4.71889	4.41122	6.33374	6.58123	5.1278	5.12829	5.31431	8.21726	8.77377	8.16232	8.28042	8.32795
IDE__P14735	P14735	IDE	Insulin-degrading enzyme	33	3.72764	4.91529	3.4502	3.41044	3.735	6.41718	6.40281	6.28493	6.18671	6.27854	8.0593	8.01887	7.66452	7.78136	8.07733
NOTCH1__P46531	P46531	NOTCH1	Neurogenic locus notch homolog protein 1	6	4.44822	4.64817	4.45968	4.55057	4.63758	6.98615	7.0944	7.19768	8.03239	7.43272	9.06526	8.07156	7.65505	6.05289	6.59493
NDUFV3__P56181_2	P56181-2	NDUFV3	Isoform of P56181, Isoform 2 of NADH dehydrogenase [ubiquinone] flavoprotein 3, mitochondrial	12	6.21995	4.30749	7.35241	7.554	6.92418	5.89793	4.97603	6.93316	7.08215	5.78199	6.61933	5.32091	6.89487	6.57297	6.37867
PKM__P14618	P14618	PKM	Pyruvate kinase PKM	140	4.27224	4.32532	4.22732	4.20218	4.31089	8.02788	7.84648	7.59899	8.57605	7.8018	5.95701	5.9595	6.54885	6.79983	6.57436
PKM__P14618_2	P14618-2	PKM_1	Isoform of P14618, Isoform M1 of Pyruvate kinase PKM	8	4.89097	4.74272	5.44176	5.1825	4.86821	6.20501	6.53903	6.89968	7.00689	6.90205	6.18208	5.67241	6.91353	6.19532	6.11362
PKLR__P30613	P30613	PKLR	Pyruvate kinase PKLR	6	4.01401	3.91629	3.65607	3.70436	4.14713	8.29672	8.06815	8.76516	9.46568	8.34675	6.02231	5.64526	7.11957	7.17728	7.30295
GIMAP2__Q9UG22	Q9UG22	GIMAP2	GTPase IMAP family member 2	1	6.74993	6.64148	5.95077	5.81608	6.36246	9.3143	9.35555	5.62707	6.61845	7.16244	6.63774	6.92139	5.16098	5.36627	5.03474
COX6B1__P14854	P14854	COX6B1	Cytochrome c oxidase subunit 6B1	8	5.28496	6.70153	6.9861	8.22516	5.74399	5.75147	5.34982	9.01249	6.95833	6.46675	4.96643	5.51753	5.83589	5.35662	5.50044
AP3D1__O14617_5	O14617-5	AP3D1	Isoform of O14617, Isoform 5 of AP-3 complex subunit delta-1	33	4.9288	4.55287	6.36997	5.51898	5.32958	6.66451	6.54531	6.4198	6.54686	6.44101	6.43314	6.10531	6.39345	6.17992	6.48988
PML__P29590	P29590	PML	Protein PML	37	8.19295	8.29099	7.18362	7.58897	6.85695	5.76796	5.37794	7.81138	8.56102	7.1301	5.92098	5.13589	4.96683	4.67382	4.70642
PML__P29590_11	P29590-11	PML_1	Isoform of P29590, Isoform PML-11 of Protein PML	1	6.35035	10.0333	6.25291	7.13177	6.76855	7.43082	7.40678	7.09156	6.57145	6.25874	6.04651	6.58459	4.94256	5.70417	5.42596
PRRC2C__Q9Y520_7	Q9Y520-7	PRRC2C	Isoform of Q9Y520, Isoform 7 of Protein PRRC2C	53	5.6253	5.27939	5.93475	5.72376	5.52145	7.18224	7.01096	8.03646	8.84657	8.12467	4.4102	4.80521	3.47916	3.91448	4.4157
PRRC2A__P48634	P48634	PRRC2A	Protein PRRC2A	15	4.75772	4.42865	5.08459	4.8286	4.40131	6.81263	6.8994	6.58892	7.46458	6.53103	4.90241	5.42946	3.95306	4.3524	4.75476
RANBP2__P49792	P49792	RANBP2	E3 SUMO-protein ligase RanBP2	119	6.90225	6.73393	6.79742	6.84681	6.5657	5.66241	5.56209	5.81625	5.89768	5.96681	6.37752	6.36983	6.02121	6.20698	6.16535
PPID__Q08752	Q08752	PPID	Peptidyl-prolyl cis-trans isomerase D	26	4.62974	4.34709	4.34164	4.28893	4.52175	7.23628	7.67125	7.89948	7.88086	7.69959	6.17772	6.07649	6.25489	6.5123	6.33895
WWC3__Q9ULE0	Q9ULE0	WWC3	Protein WWC3	5	5.83704	6.71312	7.77122	7.95502	7.65606	3.25877	3.69701	4.00619	3.82855	3.70643	8.7572	8.76222	8.74598	9.51898	9.7862
PPIF__P30405	P30405	PPIF	Peptidyl-prolyl cis-trans isomerase F, mitochondrial	11	3.13074	3.0618	4.53746	4.60351	4.28386	5.92917	6.23293	7.33796	7.73151	6.79176	7.58869	8.41232	8.88685	9.53794	8.58873
GCC2__Q8IWJ2	Q8IWJ2	GCC2	GRIP and coiled-coil domain-containing protein 2	23	5.25911	5.4377	4.73526	4.80553	4.77511	6.25986	6.45536	6.17312	6.15507	6.02496	7.03534	7.27852	6.76529	6.82221	7.14141
GTF3C2__Q8WUA4	Q8WUA4	GTF3C2	General transcription factor 3C polypeptide 2	7	5.84263	5.61155	6.222	5.7131	5.54038	5.94741	6.07532	5.86267	5.81422	6.10677	6.39506	6.47307	6.69804	7.08783	6.49225
OLA1__Q9NTK5	Q9NTK5	OLA1	Obg-like ATPase 1	38	4.7925	4.53276	4.79063	4.63903	4.66134	7.36193	7.59238	8.11312	7.53249	7.50789	5.51859	5.39459	5.85266	5.65154	5.52943
RNASEL__Q05823	Q05823	RNASEL	2-5A-dependent ribonuclease	5	5.53816	5.43237	5.45029	5.08947	4.81061	5.08408	5.24234	4.972	4.91242	5.1211	9.86057	9.53775	8.56345	9.18517	8.79951
SUN2__Q9UH99	Q9UH99	SUN2	SUN domain-containing protein 2	22	7.82131	6.94769	6.48443	7.19127	7.00207	5.01218	5.06084	4.66205	4.34476	4.46545	8.58918	7.88656	8.02522	6.98139	6.66006
GIT1__Q9Y2X7_3	Q9Y2X7-3	GIT1	Isoform of Q9Y2X7, Isoform 3 of ARF GTPase-activating protein GIT1	13	6.3109	6.07365	7.64946	7.27313	7.53588	4.9206	4.47203	8.12826	7.07357	7.56285	5.83624	5.34294	5.82238	5.65384	6.28167
GIT2__Q14161	Q14161	GIT2	ARF GTPase-activating protein GIT2	19	9.18151	8.49215	7.57035	8.22542	7.96415	5.35837	5.30568	5.68648	6.10982	5.56999	6.77481	6.05762	5.6136	5.18056	5.6442
GIT2__Q14161_5	Q14161-5	GIT2_1	Isoform of Q14161, Isoform 5 of ARF GTPase-activating protein GIT2	2	8.24092	7.78229	7.56177	9.59463	8.02059	6.47089	7.00423	5.48955	5.73007	5.68479	5.05183	5.76365	4.81971	4.90679	5.26285
MORC3__Q14149	Q14149	MORC3	MORC family CW-type zinc finger protein 3	15	11.4209	10.1093	9.41973	9.0183	8.62195	4.64614	4.03444	3.98908	4.1788	4.33297	5.41237	5.1058	4.76622	4.77053	4.60374
TM9SF2__Q99805	Q99805	TM9SF2	Transmembrane 9 superfamily member 2	13	4.50734	4.54557	4.63296	4.88979	5.02751	5.61666	5.90152	4.82473	4.68804	4.95282	8.83214	8.83554	8.62356	8.52929	8.85791
SELL__P14151_2	P14151-2	SELL	Isoform of P14151, Isoform 2 of L-selectin	8	4.26787	4.98771	3.92843	4.11151	4.01943	6.90638	6.26714	9.08093	8.81387	8.30754	6.67929	7.80388	6.6177	7.15273	7.86083
ATP2A2__P16615	P16615	ATP2A2	Sarcoplasmic/endoplasmic reticulum calcium ATPase 2	47	4.34056	4.34803	4.21945	4.49056	4.03344	6.16298	6.28182	5.42385	5.41456	5.42759	8.37318	8.73845	8.84444	8.55535	8.94426
ATP2A3__Q93084	Q93084	ATP2A3	Sarcoplasmic/endoplasmic reticulum calcium ATPase 3	49	8.37333	8.04861	7.9982	8.43727	7.97906	4.02547	3.83634	3.05304	2.98049	3.10998	10.3701	8.57771	8.45988	6.45576	7.29843
ATP2A3__Q93084_4	Q93084-4	ATP2A3_1	Isoform of Q93084, Isoform SERCA3G of Sarcoplasmic/endoplasmic reticulum calcium ATPase 3	1	6.71853	6.73947	7.76512	7.76941	6.62604	3.4838	3.11194	2.8061	2.59394	2.7759	9.54348	7.47501	8.02088	5.63743	7.52299
SRRT__Q9BXP5_3	Q9BXP5-3	SRRT	Isoform of Q9BXP5, Isoform 3 of Serrate RNA effector molecule homolog	51	7.22818	6.52449	6.81198	6.92598	6.99827	5.87752	5.70762	5.72277	5.9119	5.62903	6.43409	6.42418	6.42288	6.76255	6.35718
CLASRP__Q8N2M8	Q8N2M8	CLASRP	CLK4-associating serine/arginine rich protein	1	10.1716	6.63514	8.01138	9.48577	7.11039	4.85292	6.06423	6.80056	5.89423	6.17727	7.15852	5.93701	5.01476	5.8299	4.85633
RABEP1__Q15276	Q15276	RABEP1	Rab GTPase-binding effector protein 1	12	6.94064	7.71493	8.52905	9.19563	7.53167	5.66924	5.54779	7.25849	7.23381	7.20339	4.36499	5.05983	4.23348	4.20769	4.32761
STK17B__O94768	O94768	STK17B	Serine/threonine-protein kinase 17B	11	6.8204	6.42625	6.52334	6.44529	6.29114	3.91483	4.23365	4.98509	4.77211	5	8.34835	8.50614	9.19533	9.34197	8.51404
MCM4__P33991	P33991	MCM4	DNA replication licensing factor MCM4	39	2.21375	2.25412	2.03339	2.03599	1.91203	7.34614	7.68239	7.83327	7.32981	7.91292	7.45683	8.09288	10.3819	11.6973	9.29942
POLR2A__P24928	P24928	POLR2A	DNA-directed RNA polymerase II subunit RPB1	56	7.46818	6.87473	7.02541	7.2044	6.93956	5.85987	5.68162	5.26322	5.40942	5.76701	6.56523	6.49074	6.38838	6.82827	6.56719
ACAD10__Q6JQN1_5	Q6JQN1-5	ACAD10	Isoform of Q6JQN1, Isoform 5 of Acyl-CoA dehydrogenase family member 10	2	7.59789	6.75633	5.3149	5.17586	5.45472	8.60389	8.19238	8.80918	7.7739	8.40786	5.58083	5.07107	5.65979	4.68709	5.17353
DCTN1__Q14203	Q14203	DCTN1	Dynactin subunit 1	54	5.70696	5.50597	6.31686	6.21628	6.24946	6.0963	5.99474	5.87298	6.27328	5.80416	7.48775	7.21184	6.79997	6.665	6.6057
TMPPE__Q6ZT21	Q6ZT21	TMPPE	Transmembrane protein with metallophosphoesterase domain	4	6.43996	7.04122	5.35816	6.38827	6.1729	5.86706	5.90957	5.42146	5.23579	5.79151	8.2461	7.71481	6.3407	5.71546	5.26778
TSC22D4__Q9Y3Q8	Q9Y3Q8	TSC22D4	TSC22 domain family protein 4	8	6.22851	7.07121	6.97097	6.80805	6.51853	5.07098	4.84545	7.10559	6.91221	6.56155	6.81631	7.02311	6.22616	6.21893	6.80301
AP4M1__O00189	O00189	AP4M1	AP-4 complex subunit mu-1	6	5.33219	4.98929	5.66439	5.54881	4.92271	6.50065	7.45975	6.31616	6.14897	6.63887	8.17587	7.1587	7.82159	7.72631	7.06687
RNF31__Q96EP0	Q96EP0	RNF31	E3 ubiquitin-protein ligase RNF31	8	6.7395	6.59499	6.49184	6.52535	6.30296	7.10734	7.50174	7.64812	8.00894	7.41591	5.75512	5.65297	6.31356	5.72813	5.47338
GTPBP6__O43824	O43824	GTPBP6	Putative GTP-binding protein 6	4	5.79241	6.01819	6.41386	6.16467	5.83548	8.21999	8.62249	8.17169	7.83043	7.67006	5.18563	5.12571	4.74321	5.18975	5.03438
DTNBP1__Q96EV8	Q96EV8	DTNBP1	Dysbindin	3	6.15169	6.43695	7.67496	7.51784	7.7468	4.73453	4.57565	5.88376	5.70385	5.62243	7.10732	6.47939	6.19478	5.42806	5.72852
PRPF4B__Q13523	Q13523	PRPF4B	Serine/threonine-protein kinase PRP4 homolog	10	7.10379	5.46441	7.04318	6.66019	6.43378	5.9517	5.38297	6.52931	6.23888	6.28245	5.90295	5.33838	5.74062	5.75967	5.53029
TMEM199__Q8N511	Q8N511	TMEM199	Transmembrane protein 199	3	4.27364	3.54665	3.78154	3.73609	3.54205	7.84576	8.31034	6.39104	7.2616	6.64903	9.39492	9.55829	8.65934	8.27136	8.46138
HIRIP3__Q9BW71	Q9BW71	HIRIP3	HIRA-interacting protein 3	5	5.8033	5.64432	7.14432	6.99189	6.40979	6.51552	6.62136	6.18719	6.10435	6.44554	4.77148	5.34508	5.07363	5.63003	5.4907
CCDC6__Q16204	Q16204	CCDC6	Coiled-coil domain-containing protein 6	26	5.49887	6.25163	6.45703	6.36277	5.9861	6.43976	6.52472	7.73787	8.63781	7.30183	4.74246	4.65225	4.69314	5.16228	4.41542
DENND4B__O75064	O75064	DENND4B	DENN domain-containing protein 4B	11	5.44988	5.15194	5.77522	6.08964	5.77814	5.56319	5.06077	5.47275	5.79892	5.15158	9.51363	8.85188	9.19646	8.04155	7.57202
SPTBN1__Q01082	Q01082	SPTBN1	Spectrin beta chain, non-erythrocytic 1	154	11.0908	10.0163	9.34516	9.79579	9.8172	6.5102	6.21757	5.80611	4.95955	6.26598	3.05529	2.90977	2.81541	2.92433	3.49494
SPTBN1__Q01082_3	Q01082-3	SPTBN1_1	Isoform of Q01082, Isoform 2 of Spectrin beta chain, non-erythrocytic 1	2	7.71348	8.43634	7.15688	8.11184	8.13599	8.50392	6.50125	6.54367	7.39713	7.0291	4.29617	5.73774	3.32544	4.38988	6.72118
ACTN1__P12814	P12814	ACTN1	Alpha-actinin-1	18	2.58724	2.6833	13.9496	10.6931	10.933	4.59189	5.1821	5.30543	5.96078	4.82845	1.85144	2.02909	3.03787	2.75452	2.54341
ACTN4__O43707	O43707	ACTN4	Alpha-actinin-4	97	6.38849	6.30375	6.03779	6.19927	6.05693	6.6937	6.52105	7.50189	7.89032	7.49981	6.25997	5.6699	5.63296	5.03626	5.6272
ACTN4__F5GXS2	F5GXS2	ACTN4_1	Isoform of O43707, Actinin, alpha 4, isoform CRA_a	2	6.85991	6.27909	4.04743	4.58066	3.92463	10.1586	10.4311	7.03688	6.82101	7.44291	6.72429	6.31434	4.3454	4.26597	4.56299
NLN__Q9BYT8	Q9BYT8	NLN	Neurolysin, mitochondrial	13	3.9225	3.78866	4.36974	4.24903	4.07227	7.97986	8.46305	8.20669	8.01843	8.26877	4.45571	4.82007	4.3196	4.48741	4.32105
SMC3__Q9UQE7	Q9UQE7	SMC3	Structural maintenance of chromosomes protein 3	70	8.28235	7.71395	8.03217	8.28431	8.13749	5.47393	5.42252	5.49494	5.18768	5.5206	5.39507	5.1988	5.60678	5.96676	5.62156
HPS3__Q969F9	Q969F9	HPS3	Hermansky-Pudlak syndrome 3 protein	6	6.47586	6.07111	7.03361	7.00163	7.29015	5.74736	5.46658	5.23514	5.27475	5.97266	7.1932	6.98484	7.73545	7.6962	7.21296
DHX32__Q7L7V1	Q7L7V1	DHX32	Putative pre-mRNA-splicing factor ATP-dependent RNA helicase DHX32	1	4.22647	4.60892	4.55752	5.24337	4.56559	6.75528	6.60561	6.18659	5.29116	6.05715	7.66443	7.71191	8.84985	8.79069	7.66877
BNIP1__Q12981	Q12981	BNIP1	Vesicle transport protein SEC20	5	5.24307	5.1296	5.14117	5.29778	5.06639	7.36896	7.48664	6.51672	6.56124	6.66478	7.60735	7.42087	6.61731	6.51742	5.9276
STRN__O43815	O43815	STRN	Striatin	24	10.8361	10.4546	8.9651	9.61001	9.10234	4.72724	4.72991	5.22528	5.06395	4.64139	5.25632	5.08788	4.38651	4.21954	4.35178
STRN3__Q13033	Q13033	STRN3	Striatin-3	8	7.98599	7.81783	7.20953	7.78314	7.2713	5.01701	4.85365	5.37217	5.43128	4.95718	6.48182	6.2227	6.18403	6.20355	5.88776
STRN4__Q9NRL3_3	Q9NRL3-3	STRN4	Isoform of Q9NRL3, Isoform 3 of Striatin-4	5	7.73148	7.44908	6.99953	7.09479	7.13218	5.88149	6.70298	5.93202	5.73759	5.53603	5.94626	5.27669	5.65286	5.35358	5.33604
PSMD11__O00231_2	O00231-2	PSMD11	Isoform of O00231, Isoform 2 of 26S proteasome non-ATPase regulatory subunit 11	37	4.33016	4.15411	4.16271	4.08168	4.14909	6.52322	6.48475	7.27502	6.91188	6.7528	7.45172	7.2426	7.82339	8.02988	7.84049
MON2__Q7Z3U7	Q7Z3U7	MON2	Protein MON2 homolog	20	4.71212	4.98018	4.8579	4.88152	4.88475	6.96081	6.98329	6.01273	6.21745	6.4426	7.61625	7.60461	7.59921	7.93361	8.06771
EPS15__P42566	P42566	EPS15	Epidermal growth factor receptor substrate 15	26	4.84798	5.54497	6.23632	5.62301	5.15585	6.12697	6.79618	8.86557	7.59966	7.64599	5.30906	6.27319	5.46052	5.7059	5.8039
TLE1__Q04724	Q04724	TLE1	Transducin-like enhancer protein 1	4	8.18117	7.40176	7.43334	7.7164	7.83509	2.90289	3.47928	3.83678	3.45002	3.347	4.76034	4.99658	4.84779	4.38182	5.74233
TLE3__Q04726	Q04726	TLE3	Transducin-like enhancer protein 3	16	6.24889	6.02424	6.36777	6.51916	6.1063	4.56556	4.62364	5.15186	4.79086	5.04936	6.67335	6.82294	7.34025	6.91117	7.12459
DDX60__Q8IY21	Q8IY21	DDX60	Probable ATP-dependent RNA helicase DDX60	37	5.80104	5.66362	5.50967	5.43508	5.45379	9.28201	8.92896	12.1346	13.6206	12.8259	2.7179	2.56886	2.54321	2.81202	2.78002
DDX60L__Q5H9U9	Q5H9U9	DDX60L	Probable ATP-dependent RNA helicase DDX60-like	1	6.05484	7.49949	7.4939	6.38078	3.87317	8.18357	11.8138	7.96739	8.75063	8.41729	4.93821	5.95352	4.61251	3.63757	4.42329
LHPP__Q9H008	Q9H008	LHPP	Phospholysine phosphohistidine inorganic pyrophosphate phosphatase	7	12.4388	10.693	15.9109	15.9988	16.8985	2.10324	1.63816	2.80324	2.63596	3.00259	2.66227	2.24836	2.97361	2.17358	2.68933
RASAL3__Q86YV0	Q86YV0	RASAL3	RAS protein activator like-3	53	5.72158	5.18478	5.47113	5.19533	5.08627	7.84279	7.45271	6.62131	7.47984	6.84796	7.83745	7.27453	7.33342	6.99612	6.8325
INTS13__Q9NVM9	Q9NVM9	INTS13	Integrator complex subunit 13	22	6.31582	8.58502	6.07318	6.09795	5.64217	6.02947	6.15056	6.61016	5.85679	6.16529	5.84116	5.7898	5.44593	5.87001	6.12721
ALDH6A1__Q02252	Q02252	ALDH6A1	Methylmalonate-semialdehyde dehydrogenase [acylating], mitochondrial	19	8.58939	8.4158	9.5143	9.96816	9.86905	4.71689	5.06669	5.70132	5.17503	5.59937	3.84392	3.6129	4.01246	3.86319	4.26843
IRAG2__Q12912	Q12912	IRAG2	Inositol 1,4,5-triphosphate receptor associated 2	27	4.99116	5.28605	5.20092	5.57858	4.49334	4.1366	3.46595	4.90091	5.13511	4.50361	11.3611	10.5421	10.0206	9.77604	8.47106
USO1__O60763_2	O60763-2	USO1	Isoform of O60763, Isoform 2 of General vesicular transport factor p115	49	5.56111	5.3637	5.18603	5.26609	5.25527	6.59891	6.4828	7.26262	7.00831	6.93602	6.23291	6.29642	7.1492	7.00551	8.10089
SLC38A5__Q8WUX1	Q8WUX1	SLC38A5	Sodium-coupled neutral amino acid transporter 5	4	2.22235	2.39518	2.57858	2.17194	1.97034	10.9342	9.51246	11.9434	13.0554	10.2421	5.20047	6.253	6.17809	7.75212	6.87096
CCZ1__P86791	P86791	CCZ1	Vacuolar fusion protein CCZ1 homolog	15	5.50299	5.3667	5.86939	5.71676	5.71281	6.02079	6.12938	5.69875	5.89496	5.46697	7.30443	7.16118	7.52682	7.83917	6.8281
CEP290__O15078	O15078	CEP290	Centrosomal protein of 290 kDa	4	8.00998	7.96538	8.1305	8.08163	7.24033	5.37812	5.40374	6.53274	6.57408	6.31457	6.1883	6.29666	5.48283	5.63485	5.7545
UBE2D3__P61077_3	P61077-3	UBE2D3	Isoform of P61077, Isoform 3 of Ubiquitin-conjugating enzyme E2 D3	2	2.77895	2.59503	4.15134	3.63943	3.73866	5.37654	5.02383	6.66978	6.03925	7.00563	6.85256	6.93037	7.06898	6.90408	6.54067
LSG1__Q9H089	Q9H089	LSG1	Large subunit GTPase 1 homolog	12	5.38902	5.20434	5.45413	5.13244	4.76943	7.9247	8.37122	6.9153	7.0433	7.18044	6.43892	7.01185	6.39457	6.93281	6.67785
ATP13A1__Q9HD20	Q9HD20	ATP13A1	Endoplasmic reticulum transmembrane helix translocase	32	4.33835	4.28573	4.21201	4.30602	4.1495	6.71187	6.48167	6.26343	5.87991	6.37383	7.73821	8.19319	8.80514	8.64649	10.1277
ARID2__Q68CP9	Q68CP9	ARID2	AT-rich interactive domain-containing protein 2	8	5.89927	6.31372	6.01407	6.06528	5.8865	5.34618	5.5541	4.66048	4.62303	5.10585	7.26101	7.8965	7.40874	7.81106	8.01531
JUNB__P17275	P17275	JUNB	Transcription factor jun-B	3	8.70866	7.44525	4.73204	4.4691	4.97691	6.96319	7.56865	10.7393	9.71596	8.09247	5.40557	6.42671	4.59909	5.29337	4.56378
JUND__P17535	P17535	JUND	Transcription factor jun-D	4	7.9599	7.93735	8.57168	7.90478	8.35755	6.05801	6.23424	7.02742	7.02453	6.5024	5.52927	5.43783	4.24324	4.45912	4.18683
ZC3H4__Q9UPT8	Q9UPT8	ZC3H4	Zinc finger CCCH domain-containing protein 4	9	7.41084	6.06349	7.76528	7.6337	7.1733	5.39438	5.11525	7.33645	7.8248	7.10436	5.058	5.34486	3.94899	4.1704	5.21025
ARPC4__P59998_3	P59998-3	ARPC4	Isoform of P59998, Isoform 3 of Actin-related protein 2/3 complex subunit 4	21	7.69963	7.05502	6.76798	6.84124	7.06716	5.26179	5.15929	5.62226	5.35284	5.50804	8.01768	7.12057	7.66473	6.68089	6.816
DOCK11__Q5JSL3	Q5JSL3	DOCK11	Dedicator of cytokinesis protein 11	52	8.97942	8.37968	8.81826	9.03163	9.21592	4.96835	4.5736	4.48668	4.35651	4.37744	7.10059	5.92068	6.10739	5.50967	5.35571
DOCK9__Q9BZ29_4	Q9BZ29-4	DOCK9	Isoform of Q9BZ29, Isoform 4 of Dedicator of cytokinesis protein 9	7	7.63742	7.72861	7.01209	7.08746	7.13998	5.51975	6.53585	4.94592	4.94446	5.54359	5.83674	6.03174	5.51161	5.80913	5.07582
DOCK10__Q96BY6	Q96BY6	DOCK10	Dedicator of cytokinesis protein 10	45	6.38277	6.25116	6.86593	6.95574	6.6176	7.90853	7.55584	8.5711	8.68865	8.26635	4.66236	4.29536	5.19233	4.8851	4.88606
TM9SF4__Q92544	Q92544	TM9SF4	Transmembrane 9 superfamily member 4	9	4.68289	4.65792	4.68402	4.75899	4.73091	6.21586	6.44172	5.94849	5.92672	5.90513	7.69495	7.75257	8.03133	7.87455	7.73568
MARK2__Q7KZI7	Q7KZI7	MARK2	Serine/threonine-protein kinase MARK2	22	5.89848	5.56771	5.83699	5.8555	5.65889	5.10745	4.92446	5.30021	5.09132	5.00791	7.49503	7.49974	7.30696	7.10599	7.05189
MARK3__P27448_7	P27448-7	MARK3	Isoform of P27448, Isoform 6 of MAP/microtubule affinity-regulating kinase 3	10	5.50473	5.9685	5.88167	5.30952	5.53319	6.10899	6.25078	5.74489	5.93022	5.67077	6.88962	6.76776	6.56187	6.84326	6.52776
LPCAT4__Q643R3	Q643R3	LPCAT4	Lysophospholipid acyltransferase LPCAT4	5	10.6801	9.52407	10.5176	9.57196	8.90308	5.31794	5.00604	5.48142	4.88042	5.31972	4.91007	4.81533	4.59179	4.24671	4.78023
SAMD9__Q5K651	Q5K651	SAMD9	Sterile alpha motif domain-containing protein 9	31	6.66797	6.16304	6.30912	6.4185	6.29401	8.0982	7.939	8.31652	8.90149	8.56122	5.4407	4.67248	4.79321	4.54522	4.69351
SAMD9L__Q8IVG5	Q8IVG5	SAMD9L	Sterile alpha motif domain-containing protein 9-like	25	5.77705	5.98733	5.16988	5.0978	4.68058	8.32409	8.44318	10.9488	12.2265	8.98061	4.12635	4.21024	4.33509	4.11835	4.17543
BCAP31__P51572_2	P51572-2	BCAP31	Isoform of P51572, Isoform 2 of B-cell receptor-associated protein 31	19	8.86218	8.4036	9.40193	9.57654	9.39711	4.63481	4.85607	5.27862	5.49708	5.4022	4.44761	4.22351	3.97245	3.63902	4.27285
HMOX2__P30519	P30519	HMOX2	Heme oxygenase 2	15	5.76248	5.55049	5.02736	5.08863	5.02626	7.07864	7.16812	8.15689	7.42454	7.84679	5.61099	5.62084	5.46776	5.28842	5.64875
TNK2__Q07912_3	Q07912-3	TNK2	Isoform of Q07912, Isoform 3 of Activated CDC42 kinase 1	7	4.07396	4.15393	4.9104	4.59992	4.57043	6.68402	6.43479	8.59708	10.8907	8.94927	7.39496	6.86975	7.31281	7.37339	6.87587
IRF8__Q02556	Q02556	IRF8	Interferon regulatory factor 8	20	9.75316	9.16961	8.91324	9.68309	9.70436	4.63012	4.48722	5.44198	5.43677	5.1812	4.97366	5.00221	4.55513	5.28107	4.97077
UBE2NL__Q5JXB2	Q5JXB2	UBE2NL	Putative ubiquitin-conjugating enzyme E2 N-like	6	5.56494	5.91782	6.73045	6.3804	6.33335	5.72749	5.89066	10.0468	7.49175	8.43609	4.67015	4.96897	5.3768	4.9829	5.46853
UBE2N__P61088	P61088	UBE2N	Ubiquitin-conjugating enzyme E2 N	10	5.16138	5.50179	6.0015	5.60982	5.89813	6.00221	6.16765	9.89707	7.08588	7.92404	4.89685	5.33375	5.41106	5.39902	5.70252
IARS1__P41252	P41252	IARS1	Isoleucine--tRNA ligase, cytoplasmic	74	3.77113	3.72815	3.63691	3.61681	3.61704	6.66622	6.80269	7.86648	7.05334	7.27622	7.02366	6.88644	7.62623	7.94538	7.67681
MSL3__Q8N5Y2	Q8N5Y2	MSL3	Male-specific lethal 3 homolog	2	10.8637	9.81478	9.53339	8.80356	8.85785	4.88221	4.04758	5.32858	5.05182	4.69279	5.19177	4.93215	4.23292	4.31521	4.47841
ACTR3__P61158	P61158	ACTR3	Actin-related protein 3	63	6.94436	6.78431	6.56229	6.62995	6.53932	5.29603	5.32659	5.78445	5.59817	5.66685	8.0134	7.25834	7.47087	6.48138	6.64147
EIF3B__P55884_2	P55884-2	EIF3B	Isoform of P55884, Isoform 2 of Eukaryotic translation initiation factor 3 subunit B	62	5.30973	5.21035	5.32431	5.45204	5.46578	7.36479	7.20399	7.64947	7.18451	7.5758	5.21013	5.42699	5.54995	6.15345	5.91813
SQOR__Q9Y6N5	Q9Y6N5	SQOR	Sulfide:quinone oxidoreductase, mitochondrial	37	5.87024	6.03378	8.12269	7.87719	7.65345	5.19912	5.41415	6.11295	6.07358	5.92922	6.47237	5.97203	7.67921	6.83808	6.84954
LSM8__O95777	O95777	LSM8	U6 snRNA-associated Sm-like protein LSm8	3	4.26901	4.46863	5.25172	4.79715	4.46228	6.16373	5.39283	10.0775	9.64239	8.75347	5.27009	5.24526	5.89573	5.33275	5.98457
CHORDC1__Q9UHD1	Q9UHD1	CHORDC1	Cysteine and histidine-rich domain-containing protein 1	24	5.32222	4.96123	5.64081	5.75802	5.90061	6.63527	6.65931	5.69687	6.2855	5.87679	6.43482	6.00487	5.57164	6.35394	6.10291
ILF3__Q12906_7	Q12906-7	ILF3	Isoform of Q12906, Isoform 7 of Interleukin enhancer-binding factor 3	73	7.07915	6.47508	7.26728	7.14399	6.80209	6.06365	5.9207	6.65873	6.73482	6.25576	4.66477	4.71847	3.86335	3.86615	4.72922
ILF3__Q12906	Q12906	ILF3_1	Interleukin enhancer-binding factor 3	1	8.28654	6.43191	10.3704	7.52808	9.33354	6.89832	7.81038	5.79573	6.99624	6.57183	5.51994	4.73165	3.8578	4.81983	5.04786
STRBP__Q96SI9	Q96SI9	STRBP	Spermatid perinuclear RNA-binding protein	26	8.02509	6.98733	8.19286	8.4476	8.00555	5.94406	5.70655	6.66814	6.40515	6.21039	4.9905	4.81186	5.06112	5.25696	5.1682
RACK1__P63244	P63244	RACK1	Receptor of activated protein C kinase 1	46	4.91192	4.43817	4.71307	4.72429	4.77275	7.16135	7.21818	7.58915	7.05499	7.5333	5.56525	5.65044	6.12209	6.72455	6.72256
RACK1__D6RF23	D6RF23	RACK1_1	Isoform of P63244, Receptor of-activated protein C kinase 1	2	5.88431	5.77627	6.20893	6.74163	6.34073	7.87918	8.68884	6.21222	5.94947	6.90001	5.96779	6.04135	6.42745	6.54702	6.32597
SP100__P23497_4	P23497-4	SP100	Isoform of P23497, Isoform Sp100-C of Nuclear autoantigen Sp-100	28	7.56507	7.18516	7.24272	7.084	6.44659	5.27293	4.74554	6.50285	6.22914	6.21262	7.08466	7.47142	6.95057	6.11622	6.90312
SP140__Q13342_3	Q13342-3	SP140	Isoform of Q13342, Isoform Sp140 of Nuclear body protein SP140	23	9.24855	8.64792	8.51977	8.59102	7.21698	4.02553	3.60808	4.20768	3.80066	3.29303	8.5438	7.9879	8.07906	7.0786	6.23575
SP140L__Q9H930	Q9H930	SP140L	Nuclear body protein SP140-like protein	1	8.80385	8.77327	7.66595	8.63509	9.82328	4.72587	7.20959	5.81666	5.62774	6.27864	5.72208	6.35144	4.84626	5.26019	4.46009
SP110__Q9HB58_7	Q9HB58-7	SP110	Isoform of Q9HB58, Isoform 7 of Sp110 nuclear body protein	15	9.68298	9.01094	9.4811	9.22554	8.73645	4.93644	4.76329	6.48436	6.418	5.91364	5.60405	5.20198	4.94067	4.26391	4.73542
HMGB1__P09429	P09429	HMGB1	High mobility group protein B1	29	10.5604	8.78447	9.76964	9.92173	10.0359	3.45164	3.24116	5.53092	3.93733	4.16236	4.18545	4.75158	3.06004	3.53484	4.25443
HMGB2__P26583	P26583	HMGB2	High mobility group protein B2	18	11.4679	9.93867	8.21643	9.0456	8.36624	4.98595	4.15855	4.02995	6.92192	3.42703	8.32834	5.23774	3.4162	4.52968	5.36583
PYCARD__Q9ULZ3	Q9ULZ3	PYCARD	Apoptosis-associated speck-like protein containing a CARD	6	6.44016	7.19088	7.83781	8.06259	7.53932	5.02704	4.93528	10.1561	7.60572	8.18637	4.88206	5.17224	5.67169	4.35616	5.49018
TRANK1__O15050	O15050	TRANK1	TPR and ankyrin repeat-containing protein 1	33	5.61928	5.82949	5.62313	5.70644	5.07204	7.20541	7.01063	8.21395	8.83965	8.38222	6.66923	6.12138	5.51282	6.27632	6.08923
PI4K2B__Q8TCG2	Q8TCG2	PI4K2B	Phosphatidylinositol 4-kinase type 2-beta	6	3.38657	3.44769	3.69857	3.52724	3.23216	7.82826	8.10562	9.24101	9.38646	9.78245	6.11488	6.18563	5.77727	6.60484	6.25656
LRRFIP2__Q9Y608	Q9Y608	LRRFIP2	Leucine-rich repeat flightless-interacting protein 2	7	6.13581	5.88513	6.66476	6.50799	5.82718	6.4369	6.69569	7.06165	7.39	6.78265	5.27398	5.48118	4.83527	5.13166	5.57975
LRRFIP1__Q32MZ4	Q32MZ4	LRRFIP1	Leucine-rich repeat flightless-interacting protein 1	37	7.43609	6.9703	7.6053	7.36901	7.17537	7.011	6.33365	7.46188	10.555	10.4054	3.67541	4.61656	3.42154	3.1428	4.05602
LRRFIP1__Q32MZ4_4	Q32MZ4-4	LRRFIP1_1	Isoform of Q32MZ4, Isoform 4 of Leucine-rich repeat flightless-interacting protein 1	1	6.3416	5.45857	5.48184	5.6677	5.33678	3.31042	2.92751	5.69571	5.78984	3.62307	7.29502	5.2244	5.96243	4.31512	4.09591
MRPL38__Q96DV4	Q96DV4	MRPL38	39S ribosomal protein L38, mitochondrial	16	4.47975	4.50597	5.2417	5.1621	4.66831	6.53288	7.24583	7.05758	6.62174	6.96524	6.93096	7.12759	6.99771	6.75817	6.75985
MYO1E__Q12965	Q12965	MYO1E	Unconventional myosin-Ie	42	5.0343	5.66369	6.79449	6.8235	6.98029	9.48603	8.64981	8.66227	10.2904	10.4266	3.38295	3.40802	4.05733	3.90437	3.28952
MYO1F__O00160	O00160	MYO1F	Unconventional myosin-If	18	5.81836	5.68532	9.14107	8.5684	8.11061	3.40173	3.09962	4.1068	3.94706	3.84338	8.75362	7.88968	10.2016	8.40802	8.0411
LRBA__P50851_2	P50851-2	LRBA	Isoform of P50851, Isoform 2 of Lipopolysaccharide-responsive and beige-like anchor protein	55	6.99278	7.04738	6.85816	6.92019	7.03439	6.81656	6.83258	6.85234	6.95482	7.22801	5.47296	5.46786	5.36113	5.42446	5.54068
LRBA__A0A494BZW2	A0A494BZW2	LRBA_1	Isoform of P50851, Lipopolysaccharide-responsive and beige-like anchor protein (Fragment)	1	6.69633	5.49042	6.67769	6.03086	5.19015	7.54026	5.81798	6.32031	7.01899	7.8453	7.67273	6.99706	6.42631	6.67817	7.59745
NBEA__Q8NFP9	Q8NFP9	NBEA	Neurobeachin	7	5.457	5.71511	6.33481	6.04963	6.79861	7.82945	8.26435	5.34298	5.38489	5.87728	5.76229	6.26839	7.21032	6.61247	6.04346
FMNL1__O95466_3	O95466-3	FMNL1	Isoform of O95466, Isoform 3 of Formin-like protein 1	57	7.4378	7.19096	7.36396	6.9507	7.48981	5.04627	4.77653	4.78832	4.93054	4.53832	8.61832	7.75086	8.2364	6.76734	6.92601
OGDH__Q02218	Q02218	OGDH	2-oxoglutarate dehydrogenase, mitochondrial	44	6.6198	7.01834	7.51625	7.62878	7.22054	5.67489	5.98946	6.01138	5.66197	5.73853	6.58608	6.40345	7.11477	6.36116	6.10025
STOML2__Q9UJZ1	Q9UJZ1	STOML2	Stomatin-like protein 2, mitochondrial	17	3.53097	3.65023	4.47242	4.01162	3.50653	5.91783	7.34495	8.46607	6.68613	7.06702	7.33221	8.1998	9.64928	8.90447	7.96394
ATR__Q13535	Q13535	ATR	Serine/threonine-protein kinase ATR	13	4.08128	4.33876	4.13951	4.05606	4.16935	7.37584	8.37409	6.90755	6.79712	7.19892	7.60174	7.79619	8.74868	9.7431	7.82632
SP2__Q02086	Q02086	SP2	Transcription factor Sp2	4	9.9451	8.16371	10.5357	9.79665	8.76801	5.24419	4.64663	4.68924	4.972	4.61736	5.62299	5.57718	5.25728	4.91031	5.29342
STIM1__Q13586	Q13586	STIM1	Stromal interaction molecule 1	16	7.72756	7.66475	6.61297	6.85589	6.48659	7.05991	6.73595	7.86443	8.31834	7.50321	5.29321	4.54365	4.8672	4.68509	4.74735
CLIP1__P30622	P30622	CLIP1	CAP-Gly domain-containing linker protein 1	26	5.34438	5.33769	5.63496	5.65967	5.31254	5.66169	5.6808	5.91347	6.23486	5.73729	8.41247	8.37834	7.19913	7.04739	7.28062
CLIP2__Q9UDT6_2	Q9UDT6-2	CLIP2	Isoform of Q9UDT6, Isoform 2 of CAP-Gly domain-containing linker protein 2	11	7.31298	6.8537	6.55152	6.60875	5.96628	6.66689	7.03013	7.74905	8.28425	7.04382	5.39972	6.00106	5.60804	5.06911	4.67323
RMDN1__Q96DB5	Q96DB5	RMDN1	Regulator of microtubule dynamics protein 1	12	5.20845	4.82628	5.02875	5.295	5.12779	7.73577	7.45869	8.22759	7.36266	8.4422	6.84255	6.28083	5.86066	5.27959	5.96483
TEP1__Q99973	Q99973	TEP1	Telomerase protein component 1	14	5.32277	5.77757	5.35449	5.20788	5.02991	6.79136	6.929	5.30521	5.28448	4.98196	9.89357	9.01022	9.2974	7.31925	7.52834
CDS2__O95674	O95674	CDS2	Phosphatidate cytidylyltransferase 2	6	8.32197	8.97278	8.02157	8.47573	7.48266	5.68253	5.6206	5.21841	5.11425	5.12579	6.44228	6.2623	5.84048	5.2305	5.21249
GBP1__P32455	P32455	GBP1	Guanylate-binding protein 1	32	3.73778	4.66814	2.91172	3.05874	2.65698	8.62409	9.37092	11.6483	14.4711	11.7375	5.65116	6.13998	4.30841	4.5115	4.60481
GBP2__P32456	P32456	GBP2	Guanylate-binding protein 2	20	4.46287	6.46103	3.21207	3.15866	2.93009	7.05976	8.37535	8.31607	10.4884	6.80583	8.99782	8.28604	7.68796	7.15293	6.27664
GBP5__Q96PP8	Q96PP8	GBP5	Guanylate-binding protein 5	8	3.45153	4.48473	3.48502	3.31214	3.00829	4.10903	5.4738	6.29798	7.44765	4.71601	10.6111	11.1349	10.5656	10.4826	8.98308
PPP4R3B__Q5MIZ7	Q5MIZ7	PPP4R3B	Serine/threonine-protein phosphatase 4 regulatory subunit 3B	12	5.56429	5.57134	5.29025	5.13481	5.32331	6.97197	7.0226	5.75585	5.72369	6.37731	6.61031	6.97183	6.68413	7.30135	6.6837
PPP4R3A__Q6IN85	Q6IN85	PPP4R3A	Serine/threonine-protein phosphatase 4 regulatory subunit 3A	9	6.85035	6.3855	6.56448	6.62919	6.67994	5.80546	5.71533	5.52212	5.71867	5.88962	5.44878	5.36269	5.6417	5.73817	5.55598
SKA2__Q8WVK7	Q8WVK7	SKA2	Spindle and kinetochore-associated protein 2	3	3.36104	3.66535	3.27395	3.57775	3.41883	6.96917	7.91031	4.91358	4.97559	5.45617	7.29909	9.33625	10.9582	12.4471	9.83399
SEC23B__Q15437	Q15437	SEC23B	Protein transport protein Sec23B	29	3.39851	3.39714	3.38189	3.43805	3.34932	7.30577	7.09508	6.9346	6.83892	7.21144	7.16846	8.08162	9.30931	9.5091	10.8946
SEC23A__Q15436	Q15436	SEC23A	Protein transport protein Sec23A	16	6.4159	6.29386	6.7588	6.79924	6.72562	5.68198	6.06024	5.7117	5.84423	5.9994	5.97523	5.85519	6.42283	6.29878	6.76966
CEP170__Q5SW79	Q5SW79	CEP170	Centrosomal protein of 170 kDa	20	7.82159	7.43198	7.78591	7.56879	6.84404	5.48645	5.29886	5.87744	6.12636	5.57653	5.22993	5.32274	4.85186	4.80048	4.64045
APEH__P13798	P13798	APEH	Acylamino-acid-releasing enzyme	29	5.55295	5.48866	5.9823	5.83825	5.33135	7.97395	8.36354	9.62987	9.50163	8.61687	5.61272	5.05126	4.84967	4.84404	5.59358
MTAP__Q13126	Q13126	MTAP	S-methyl-5'-thioadenosine phosphorylase	24	7.22165	7.28874	6.52492	7.24664	6.87301	5.9078	5.68947	7.44483	7.75666	6.6428	5.06209	4.95181	4.51654	4.89113	4.76972
PUS10__Q3MIT2	Q3MIT2	PUS10	tRNA pseudouridine synthase Pus10	3	4.23808	4.79465	4.98996	5.11373	4.76787	6.81432	7.49507	6.60828	6.13655	7.135	7.55223	7.09678	7.53632	7.63147	6.35694
CNOT10__Q9H9A5_6	Q9H9A5-6	CNOT10	Isoform of Q9H9A5, Isoform 6 of CCR4-NOT transcription complex subunit 10	11	5.70076	5.83178	5.49255	5.5682	5.49786	6.2074	6.26388	5.84483	6.11846	6.33062	6.96318	6.6869	6.60053	6.72482	6.78735
HTATSF1__O43719	O43719	HTATSF1	HIV Tat-specific factor 1	20	8.07933	7.55432	8.00281	8.07929	7.87865	5.07328	5.13657	5.80475	5.48715	5.55703	4.90175	4.94256	4.94814	5.19018	5.20054
UBP1__Q9NZI7	Q9NZI7	UBP1	Upstream-binding protein 1	7	5.23226	4.86725	4.90328	4.74877	4.69025	6.28873	6.20083	7.21192	6.67309	6.90058	8.29058	7.54238	8.03149	7.57535	7.42922
TFCP2__Q12800	Q12800	TFCP2	Alpha-globin transcription factor CP2	5	5.53829	4.99713	5.2631	5.22637	4.91565	5.82962	5.95304	7.32284	6.07449	6.20936	8.03969	8.28241	7.47938	7.56679	6.96072
COMMD10__Q9Y6G5	Q9Y6G5	COMMD10	COMM domain-containing protein 10	4	5.04636	9.04464	5.80291	6.12084	5.87143	6.19891	5.81434	6.56709	5.52806	5.60849	7.51818	7.47281	7.6429	6.95568	7.27721
UPF3B__Q9BZI7	Q9BZI7	UPF3B	Regulator of nonsense transcripts 3B	10	5.6167	5.33417	6.84409	6.27854	6.04886	6.65928	6.56415	7.23796	7.17288	6.92002	5.04632	4.8672	4.0787	4.08032	4.56845
WDR76__Q9H967	Q9H967	WDR76	WD repeat-containing protein 76	3	2.75425	2.9803	3.29242	2.85304	2.70373	6.92431	6.70063	4.51302	4.95629	5.96685	8.36703	10.0356	10.5852	14.1249	9.70307
USP47__Q96K76	Q96K76	USP47	Ubiquitin carboxyl-terminal hydrolase 47	38	6.43859	6.15085	6.26199	6.58373	6.54465	6.335	6.46436	6.09435	6.11711	6.33559	6.76426	6.49433	6.84621	6.66492	6.50527
ARHGEF18__Q6ZSZ5_5	Q6ZSZ5-5	ARHGEF18	Isoform of Q6ZSZ5, Isoform 2 of Rho guanine nucleotide exchange factor 18	31	12.0345	10.916	11.9165	12.0777	11.9268	4.89935	4.4381	4.56842	4.43973	4.74484	3.49474	3.00617	2.98244	2.98201	2.94514
PLOD1__Q02809_2	Q02809-2	PLOD1	Isoform of Q02809, Isoform 2 of Procollagen-lysine,2-oxoglutarate 5-dioxygenase 1	1	3.28628	2.83772	3.22715	3.16588	11.2611	4.65982	3.95484	3.09436	3.25646	3.95189	7.67146	8.91687	6.7234	7.43394	6.55902
DNMBP__Q6XZF7	Q6XZF7	DNMBP	Dynamin-binding protein	9	5.76599	5.85375	6.29833	5.83935	6.29324	8.35953	8.41573	6.99648	8.42581	8.1444	4.44913	4.2399	4.74816	4.39053	4.20808
SEH1L__Q96EE3_1	Q96EE3-1	SEH1L	Isoform of Q96EE3, Isoform B of Nucleoporin SEH1	18	6.24833	6.04596	6.35037	6.54525	6.37268	5.83654	5.89224	5.6968	5.41362	5.9614	7.23347	7.24157	7.29118	7.72291	7.13488
EIF5B__O60841	O60841	EIF5B	Eukaryotic translation initiation factor 5B	65	3.71609	3.25533	3.71608	3.43902	3.46129	7.6955	7.13069	8.57213	8.57416	8.26603	6.96925	6.75871	7.29799	7.8146	7.40877
LIG1__P18858	P18858	LIG1	DNA ligase 1	31	3.21054	3.62132	3.27186	3.1244	2.95094	7.94845	8.77063	6.48228	6.07064	7.52559	7.6913	9.01667	8.95951	10.6866	9.07394
COG8__Q96MW5	Q96MW5	COG8	Conserved oligomeric Golgi complex subunit 8	7	4.87062	5.01524	4.63801	4.95961	4.71383	6.78819	6.96957	6.65012	6.68389	7.03423	8.05375	8.00761	8.10563	8.01288	8.02818
PPIE__Q9UNP9	Q9UNP9	PPIE	Peptidyl-prolyl cis-trans isomerase E	6	5.8319	6.76533	5.61363	6.65488	5.54933	5.70934	5.3774	7.74365	7.25377	7.57783	6.02237	6.23401	5.42833	5.8193	5.91869
UBA3__Q8TBC4	Q8TBC4	UBA3	NEDD8-activating enzyme E1 catalytic subunit	17	7.18924	6.81868	6.37882	6.872	6.55813	5.92859	6.13743	6.46981	6.28128	6.45432	5.25398	4.87936	4.97018	4.95771	5.11191
NPLOC4__Q8TAT6_2	Q8TAT6-2	NPLOC4	Isoform of Q8TAT6, Isoform 2 of Nuclear protein localization protein 4 homolog	26	6.00846	6.06801	5.97367	6.14169	6.13925	6.05713	6.44457	6.68517	6.696	6.14883	7.19892	6.84789	7.32289	6.99805	6.97713
SAC3D1__A6NKF1	A6NKF1	SAC3D1	SAC3 domain-containing protein 1	3	3.16621	4.11871	4.76092	4.4551	3.5746	7.31479	9.22111	5.28902	7.0587	8.80754	7.80598	9.5372	6.01855	8.44971	10.4219
POT1__Q9NUX5	Q9NUX5	POT1	Protection of telomeres protein 1	6	6.67348	7.17888	7.1545	7.32017	6.99809	5.93847	5.92101	4.51082	4.52006	4.80131	7.09004	6.68642	7.2979	6.93356	6.66598
SCLY__Q96I15	Q96I15	SCLY	Selenocysteine lyase	5	8.33262	8.8818	9.29667	8.8679	8.8307	4.89326	5.58577	7.17332	6.08047	6.2304	3.88196	3.87895	4.1476	3.7087	4.46941
ARHGAP4__P98171_2	P98171-2	ARHGAP4	Isoform of P98171, Isoform 2 of Rho GTPase-activating protein 4	27	11.0696	9.73905	10.3455	10.6116	10.7662	4.67337	4.30914	4.98204	4.75144	4.78789	5.62838	4.64794	4.87972	4.07568	4.45507
RBM28__Q9NW13	Q9NW13	RBM28	RNA-binding protein 28	19	5.44518	5.03845	5.76853	5.68528	5.16626	6.24073	6.66165	6.9682	6.34176	6.66237	4.63288	5.24511	5.22624	5.89129	5.22748
GSDMD__P57764	P57764	GSDMD	Gasdermin-D	12	5.26133	5.80002	5.0614	5.02034	4.9521	5.85714	6.12574	7.58402	7.29821	7.59355	6.9979	7.79666	7.28549	6.80056	7.73117
CISD3__P0C7P0	P0C7P0	CISD3	CDGSH iron-sulfur domain-containing protein 3, mitochondrial	2	11.1223	7.81256	7.49385	7.91923	7.35964	5.32533	5.40393	5.81464	5.37056	5.39459	5.34927	5.21565	5.37921	5.29055	5.19756
ACOX1__Q15067_2	Q15067-2	ACOX1	Isoform of Q15067, Isoform 2 of Peroxisomal acyl-coenzyme A oxidase 1	5	3.09428	3.91384	3.54729	3.35271	3.588	6.49542	7.05771	5.40003	5.09266	5.85169	9.17721	9.31049	9.60622	8.52537	9.18701
INTS9__Q9NV88	Q9NV88	INTS9	Integrator complex subunit 9	12	5.70451	5.5816	5.71757	5.5494	5.6105	7.14977	7.12513	6.48687	6.43778	7.34142	6.13139	6.35998	5.98043	6.32551	6.07705
MYEF2__A0A0A0MR39	A0A0A0MR39	MYEF2	Isoform of Q9P2K5, Myelin expression factor 2	9	5.76262	5.59787	6.18734	5.45034	4.82243	6.31975	6.73568	5.3948	5.49712	5.08412	6.70543	6.56262	5.51688	5.80972	5.39473
NTAN1__Q96AB6	Q96AB6	NTAN1	Protein N-terminal asparagine amidohydrolase	4	5.9683	6.03938	6.78866	7.36891	6.3957	5.68343	5.51604	6.72371	7.11702	6.71303	6.564	6.55382	6.57551	6.4634	7.06951
GHITM__Q9H3K2	Q9H3K2	GHITM	Growth hormone-inducible transmembrane protein	9	5.62084	5.64576	5.63002	6.19486	5.60285	7.24318	7.43119	7.00285	6.84311	7.46171	5.86013	6.08568	6.56293	6.18817	6.07102
NUP98__P52948	P52948	NUP98	Nuclear pore complex protein Nup98-Nup96	49	5.8314	6.05411	5.8726	5.82479	5.33335	5.97881	5.93003	6.18356	6.17221	6.0834	6.84952	7.15179	6.45627	6.54459	6.60238
THOC5__Q13769	Q13769	THOC5	THO complex subunit 5 homolog	23	7.3907	6.68442	7.19706	7.06977	6.91343	6.27193	6.35455	5.33145	5.34343	5.45798	6.47871	6.2827	6.16364	6.38814	5.83853
KCNAB2__Q13303_2	Q13303-2	KCNAB2	Isoform of Q13303, Isoform 2 of Voltage-gated potassium channel subunit beta-2	18	6.4045	6.75714	6.49428	6.90073	7.46219	5.43053	5.08034	6.50883	6.26163	6.27043	7.68595	6.94584	7.0795	6.89974	7.01349
ANKRD13A__Q8IZ07	Q8IZ07	ANKRD13A	Ankyrin repeat domain-containing protein 13A	13	6.62249	7.07437	6.24273	6.86705	6.50011	5.53734	5.30281	5.49712	5.3199	5.68916	7.72554	7.03286	6.85891	6.4409	6.60572
ANKRD13D__Q6ZTN6_3	Q6ZTN6-3	ANKRD13D	Isoform of Q6ZTN6, Isoform 3 of Ankyrin repeat domain-containing protein 13D	2	6.33488	8.06243	6.02331	6.50748	6.53505	4.64723	6.86054	7.06357	5.42263	7.0356	7.4931	7.53715	6.78358	6.98577	6.70769
CCDC86__Q9H6F5	Q9H6F5	CCDC86	Coiled-coil domain-containing protein 86	10	5.97563	5.33437	5.63806	5.71416	5.19132	6.58109	6.69843	6.76185	7.07755	6.49703	3.3843	3.66705	2.78606	2.99794	3.3186
ANKHD1__Q8IWZ3_6	Q8IWZ3-6	ANKHD1	Isoform of Q8IWZ3, Isoform 6 of Ankyrin repeat and KH domain-containing protein 1	22	5.26311	5.09132	5.36195	4.91785	4.61077	6.93722	7.10469	6.99059	6.94946	7.07373	5.99829	6.43658	6.10031	6.33457	6.14765
ANKRD17__O75179	O75179	ANKRD17	Ankyrin repeat domain-containing protein 17	20	4.25623	4.15481	3.95479	3.55363	3.67378	7.32157	7.35981	7.06589	7.46416	7.04081	5.80448	6.32542	5.26639	6.24152	6.1388
ANKHD1__Q8IWZ3_2	Q8IWZ3-2	ANKHD1_1	Isoform of Q8IWZ3, Isoform 2 of Ankyrin repeat and KH domain-containing protein 1	1	6.31695	5.60734	5.93176	5.82353	4.95497	7.22494	7.8207	8.34479	6.39599	7.30093	6.06972	6.95226	7.23581	7.32904	6.69127
CANT1__Q8WVQ1	Q8WVQ1	CANT1	Soluble calcium-activated nucleotidase 1	8	4.67996	5.17997	4.62382	4.84085	4.49153	6.15417	6.64415	5.40361	5.14158	5.55242	9.48139	9.74299	8.52919	9.01822	8.93749
AASDHPPT__Q9NRN7	Q9NRN7	AASDHPPT	L-aminoadipate-semialdehyde dehydrogenase-phosphopantetheinyl transferase	10	5.32648	5.16569	4.90956	4.90848	5.11148	5.80404	6.34479	6.11282	5.50992	5.94757	6.22421	6.21583	6.66089	6.61968	6.36574
TFAM__Q00059	Q00059	TFAM	Transcription factor A, mitochondrial	24	8.19855	7.44979	8.85854	9.20753	8.9496	5.087	4.80841	6.03082	5.44775	5.24518	5.39997	5.30797	6.0445	5.95039	5.40089
HLA_E__P13747	P13747	HLA-E	HLA class I histocompatibility antigen, alpha chain E	13	15.0592	12.4642	3.97168	4.27268	3.55746	8.27568	6.88237	4.95616	4.88412	3.90682	11.0224	7.99603	4.49666	3.63027	3.8003
HLA_A__A0A0G2JL56	A0A0G2JL56	HLA-A	Isoform of P04439, HLA class I histocompatibility antigen, A alpha chain	4	1.46077	1.67764	5.0326	6.93986	6.02114	1.21761	0.847467	13.6153	17.9738	14.1219	0.675907	0.533665	8.41449	9.88145	8.36358
HLA_A__A0A0G2JPD3	A0A0G2JPD3	HLA-A_1	Isoform of P04439, HLA class I histocompatibility antigen, A alpha chain	14	7.01596	5.29172	1.7914	2.56211	0.800331	15.1555	10.793	3.83521	5.60081	0.754208	20.0102	13.3824	4.78445	6.81483	1.03246
HLA_A__B0UXQ0	B0UXQ0	HLA-A_2	Isoform of P04439, HLA class I histocompatibility antigen, A alpha chain	2	9.81818	5.03949	1.15826	1.20116	1.43041	21.9548	12.2131	0.559838	0.614371	0.690537	26.48	11.6474	0.490465	0.512934	0.712531
HLA_A__A0A140T913	A0A140T913	HLA-A_3	Isoform of P04439, HLA class I histocompatibility antigen, A alpha chain	18	1.51152	1.53424	5.02775	5.37769	6.08297	1.15196	1.19076	13.0231	14.9544	18.671	0.685462	0.633786	7.67595	7.20748	13.0213
HLA_A__P04439_2	P04439-2	HLA-A_4	Isoform of P04439, Isoform 2 of HLA class I histocompatibility antigen, A alpha chain	41	4.55324	5.90891	3.02712	2.93174	2.51738	8.8069	10.122	8.06245	7.05225	5.55357	10.0329	11.7269	6.41072	6.13504	5.78785
HLA_A__P04439	P04439	HLA-A_5	HLA class I histocompatibility antigen, A alpha chain	2	1.51233	1.38778	1.30608	5.87498	3.5786	1.03562	0.68113	0.60447	19.7635	22.526	0.0885075	0.0583694	0.261495	20.6429	20.6782
HLA_B__P01889	P01889	HLA-B	HLA class I histocompatibility antigen, B alpha chain	21	3.36541	3.95356	4.2108	5.19966	3.4726	4.87944	5.8973	7.99255	10.2701	6.39132	6.18988	7.6952	8.4567	12.4906	6.82467
HLA_B__S6AU73	S6AU73	HLA-B_1	Isoform of P01889, HLA class I histocompatibility antigen	2	5.75807	5.31964	3.14507	2.47354	2.28435	9.41908	9.31521	6.37516	4.71835	4.54372	15.2063	13.8646	8.0058	4.61166	4.95947
HLA_B__Q5SS57	Q5SS57	HLA-B_2	Isoform of P01889, HLA class I antigen	1	1.65649	1.6226	7.44764	8.80029	9.05302	0.828895	0.117805	11.4306	15.2715	13.005	0.612737	0.558001	9.94083	9.87714	9.77751
HLA_B__A0A140T997	A0A140T997	HLA-B_3	Isoform of P01889, HLA class I histocompatibility antigen, B alpha chain (Fragment)	10	6.97807	5.57122	2.42004	2.05201	1.81464	12.3936	9.60555	6.43432	4.39038	2.30137	21.1321	13.9127	3.4722	3.63265	2.95518
HLA_C__P10321	P10321	HLA-C	HLA class I histocompatibility antigen, C alpha chain	16	3.51323	2.94741	4.08022	4.70326	4.675	5.57321	4.50931	9.70693	10.7531	11.1333	6.10683	4.26065	6.28479	6.914	8.7359
HLA_C__A0A140T9M0	A0A140T9M0	HLA-C_1	Isoform of P10321, HLA class I histocompatibility antigen, C alpha chain	6	3.90628	5.26411	3.90482	4.2901	2.82426	4.86327	8.2141	8.4576	8.0167	4.98323	6.01948	11.8307	8.61911	8.55529	5.67562
HLA_C__A0A140T9H5	A0A140T9H5	HLA-C_2	Isoform of P10321, HLA class I histocompatibility antigen, C alpha chain	2	1.29078	1.35569	7.27467	4.28435	1.43036	3.04275	3.20032	19.6288	11.4029	5.19687	2.45122	2.5043	21.1533	10.4399	5.34387
HLA_F__P30511_3	P30511-3	HLA-F	Isoform of P30511, Isoform 3 of HLA class I histocompatibility antigen, alpha chain F	9	4.92268	5.44105	4.59451	4.01081	3.49969	7.94471	8.0486	8.50533	7.76686	6.83647	9.61885	9.49822	8.11448	5.30019	5.57588
CAMK1D__Q8IU85	Q8IU85	CAMK1D	Calcium/calmodulin-dependent protein kinase type 1D	14	9.70666	9.72621	8.46872	8.99312	9.62087	5.6091	5.49321	5.91109	5.79516	5.71339	4.88217	4.21135	4.54193	4.21772	4.29084
MOV10__Q9HCE1	Q9HCE1	MOV10	Helicase MOV-10	20	3.94797	4.37647	3.9044	3.53039	3.71288	7.73472	8.32471	8.32773	8.6702	8.96942	4.8531	5.22095	5.37944	5.53361	5.53263
TRIO__O75962	O75962	TRIO	Triple functional domain protein	15	6.6366	6.35372	7.66171	7.71825	7.87832	5.25559	5.5802	5.05795	5.1875	5.6736	6.12587	6.15061	6.41263	6.57458	6.70111
ECHS1__P30084	P30084	ECHS1	Enoyl-CoA hydratase, mitochondrial	24	7.75913	7.81308	8.01749	8.02755	7.74224	5.5996	5.58635	5.89974	5.59077	5.41536	5.09659	4.97276	5.25545	4.76571	5.14458
RDX__P35241_5	P35241-5	RDX	Isoform of P35241, Isoform 5 of Radixin	40	7.82828	6.73727	6.86365	6.93028	7.22845	5.79608	5.76654	8.01301	5.79751	6.60225	5.1131	5.35196	4.62181	4.50096	5.47459
MSN__P26038	P26038	MSN	Moesin	75	10.0798	8.93801	9.3363	9.30848	9.55484	5.30511	4.81974	5.88981	6.34826	6.2465	4.9181	4.65646	4.80358	4.04515	4.84765
EZR__P15311	P15311	EZR	Ezrin	32	8.00004	7.45752	7.75635	7.789	8.24612	5.8632	4.95522	4.45163	6.69533	4.10253	8.99664	4.84714	5.66466	5.67099	6.54528
SPECC1L__Q69YQ0	Q69YQ0	SPECC1L	Cytospin-A	2	5.06933	5.01072	5.21424	4.51518	4.54177	6.69283	8.4009	6.67798	7.62034	6.53849	3.39027	3.52463	3.50256	3.53677	4.84953
CROCC__Q5TZA2	Q5TZA2	CROCC	Rootletin	9	7.35024	7.73313	7.96478	7.22247	8.15575	6.77595	6.83519	5.29437	5.24502	5.31614	6.36569	6.29113	5.55282	5.20982	5.48516
CCT5__P48643	P48643	CCT5	T-complex protein 1 subunit epsilon	83	5.11573	4.71267	4.75562	4.73901	4.85585	6.37089	6.4068	7.31704	6.96142	6.78017	5.93292	5.81912	6.39612	6.60849	6.26543
CCT4__P50991	P50991	CCT4	T-complex protein 1 subunit delta	66	4.80782	4.44807	4.75881	4.63525	4.87669	6.53615	6.60847	7.03069	6.75582	6.88205	5.95683	5.75791	6.52717	6.6418	6.24627
NAA35__Q5VZE5	Q5VZE5	NAA35	N-alpha-acetyltransferase 35, NatC auxiliary subunit	6	4.32724	4.16127	4.94801	4.77936	4.52262	5.95475	6.32857	5.91257	5.59859	6.08878	5.58587	5.96068	5.79856	6.0543	5.78676
TTLL12__Q14166	Q14166	TTLL12	Tubulin--tyrosine ligase-like protein 12	24	4.00791	4.01364	3.76465	3.66002	3.5774	7.40549	7.0728	8.72074	7.95749	7.99629	6.26333	6.16802	6.72754	7.17139	6.23589
PCBP2__Q15366_2	Q15366-2	PCBP2	Isoform of Q15366, Isoform 2 of Poly(rC)-binding protein 2	41	5.77261	5.39047	5.16858	5.26526	5.66722	6.56647	6.37018	5.72839	5.50885	6.63368	6.50144	6.41811	7.19255	7.58938	7.20429
PCBP2__Q15366_3	Q15366-3	PCBP2_1	Isoform of Q15366, Isoform 3 of Poly(rC)-binding protein 2	2	4.60067	5.75066	4.75374	4.67623	5.07805	5.75316	6.34843	6.26978	5.87513	6.19417	6.38474	6.22555	7.08673	6.38873	6.62662
PCBP1__Q15365	Q15365	PCBP1	Poly(rC)-binding protein 1	31	6.78466	6.31018	5.92349	6.29684	6.59193	7.23301	6.15841	4.59897	9.87947	9.32241	3.60173	5.29922	5.32957	5.94761	5.928
PCBP2__F8W0G4	F8W0G4	PCBP2_2	Isoform of Q15366, Poly(rC)-binding protein 2 (Fragment)	2	4.93103	4.4586	3.97422	4.5581	4.99033	4.67965	5.81446	5.22119	5.27385	5.72096	5.78744	5.36152	5.33521	6.51747	5.8604
ZNF143__P52747	P52747	ZNF143	Zinc finger protein 143	4	7.16485	5.96781	7.43063	7.68272	7.17658	5.10543	5.00435	4.62745	4.9189	4.65213	5.6514	5.15518	5.44681	5.90959	5.55257
IPO7__O95373	O95373	IPO7	Importin-7	20	3.6182	3.67395	3.62059	3.26267	3.31743	6.2326	5.86858	6.28424	6.31826	6.37794	6.59595	6.511	7.00327	7.53597	6.98034
BMS1__Q14692	Q14692	BMS1	Ribosome biogenesis protein BMS1 homolog	15	4.51464	4.13904	5.43563	4.97797	4.98742	6.82041	6.73029	7.76146	7.41599	7.64273	5.63332	5.94945	5.56461	5.99025	5.88829
HIBCH__Q6NVY1	Q6NVY1	HIBCH	3-hydroxyisobutyryl-CoA hydrolase, mitochondrial	19	7.97869	7.45243	8.0892	8.79538	8.95707	5.49499	5.48835	5.88908	6.19065	6.81933	5.13054	4.55839	5.30581	5.52594	5.73222
YARS1__P54577	P54577	YARS1	Tyrosine--tRNA ligase, cytoplasmic	55	4.3193	4.1143	4.00817	4.16058	4.05995	6.23433	6.36928	8.92404	7.62522	7.40838	6.03783	6.02338	6.43927	6.78096	6.63671
NSUN6__Q8TEA1	Q8TEA1	NSUN6	tRNA (cytosine(72)-C(5))-methyltransferase NSUN6	6	5.04324	5.87598	4.90683	4.76385	4.97835	7.72582	7.82195	6.74583	6.84348	6.94734	6.25603	6.50826	5.86024	6.66582	6.02088
NEPRO__Q6NW34	Q6NW34	NEPRO	Nucleolus and neural progenitor protein	3	5.5043	5.48984	5.67128	5.12582	5.52317	6.87595	7.67276	6.93761	6.71698	6.3469	6.09542	6.94166	6.26321	6.13094	6.13189
RDH14__Q9HBH5	Q9HBH5	RDH14	Retinol dehydrogenase 14	8	8.45512	7.67913	8.99225	9.45894	8.92017	5.17443	4.77349	4.98147	4.90488	4.5918	6.03072	5.52009	6.14205	5.73705	5.22125
PRDM10__Q9NQV6_6	Q9NQV6-6	PRDM10	Isoform of Q9NQV6, Isoform 6 of PR domain zinc finger protein 10	3	8.30497	8.26682	8.37438	8.01998	7.48256	4.62324	5.4955	7.44172	5.21549	4.91168	4.21878	4.05462	4.09657	4.52227	4.2963
TG__P01266	P01266	TG	Thyroglobulin	2	5.10296	8.00688	7.62333	6.16411	6.86335	10.9635	9.98572	2.86708	3.31833	4.34021	6.36439	7.66001	5.55049	5.74846	5.73771
ZNF330__Q9Y3S2	Q9Y3S2	ZNF330	Zinc finger protein 330	5	4.173	3.74191	4.64311	4.79429	4.19168	6.56253	6.49154	7.78301	7.36643	7.25704	6.13242	6.55774	7.40953	7.42209	7.43473
NRDC__O43847_2	O43847-2	NRDC	Isoform of O43847, Isoform 2 of Nardilysin	25	3.58887	3.66806	3.42955	3.53736	3.50957	7.83746	7.56549	7.78209	7.93335	8.22736	7.03477	7.01067	7.20597	7.57585	7.59966
SPAG9__O60271_2	O60271-2	SPAG9	Isoform of O60271, Isoform 2 of C-Jun-amino-terminal kinase-interacting protein 4	25	4.86575	4.89422	5.09272	5.12309	5.07956	7.27606	7.17257	7.84958	8.46599	7.8974	4.38578	4.48524	4.25021	4.70599	4.83464
PUS3__Q9BZE2	Q9BZE2	PUS3	tRNA pseudouridine(38/39) synthase	3	4.4291	4.54283	9.19717	5.36524	4.98899	6.77608	7.12443	5.34894	5.53197	5.6111	7.42066	7.21659	7.49315	8.26962	7.82779
NUP93__Q8N1F7	Q8N1F7	NUP93	Nuclear pore complex protein Nup93	54	5.4922	5.2092	5.04984	5.22262	4.9992	6.24803	6.44479	6.06874	5.92292	6.20871	7.35196	7.50126	7.71407	7.76107	7.17024
MRPS23__Q9Y3D9	Q9Y3D9	MRPS23	28S ribosomal protein S23, mitochondrial	9	3.39238	3.45673	4.03248	4.25691	3.88779	7.00939	7.38668	8.5356	7.92584	7.7435	6.17538	6.84944	6.62379	6.60089	6.46111
NDUFB10__O96000	O96000	NDUFB10	NADH dehydrogenase [ubiquinone] 1 beta subcomplex subunit 10	12	6.44354	6.2724	6.94884	7.14838	6.47691	5.34932	5.98323	5.83883	5.95635	5.54199	6.35161	6.09292	6.88934	6.59434	6.23128
UQCR10__Q9UDW1	Q9UDW1	UQCR10	Cytochrome b-c1 complex subunit 9	2	4.62337	4.41117	5.79124	5.62664	5.0848	6.23355	5.74613	5.87384	6.08254	5.0389	6.31164	7.18966	7.00431	6.49279	6.26183
ACLY__P53396	P53396	ACLY	ATP-citrate synthase	100	5.73696	5.69069	5.30041	5.33198	5.55246	5.4682	5.57257	5.9759	5.93152	6.0553	7.15195	6.71581	7.31994	7.40781	6.87006
DPH2__Q9BQC3	Q9BQC3	DPH2	2-(3-amino-3-carboxypropyl)histidine synthase subunit 2	4	5.08456	5.09422	5.15909	5.13593	4.95018	6.76628	7.03823	6.93802	7.03994	6.95528	6.09004	6.29844	5.75975	6.22519	6.27679
DNAJC8__O75937	O75937	DNAJC8	DnaJ homolog subfamily C member 8	13	8.85134	7.93924	8.48165	8.72171	8.71847	5.53101	5.23627	6.77234	6.48537	6.02819	4.04424	4.07512	3.33342	3.49311	4.0362
PA2G4__Q9UQ80	Q9UQ80	PA2G4	Proliferation-associated protein 2G4	48	4.40782	3.90096	4.35156	4.26794	4.28987	7.63598	7.38959	7.56425	9.27896	8.83895	4.87477	5.88731	5.19033	5.68707	6.13787
ARFGAP1__Q8N6T3_2	Q8N6T3-2	ARFGAP1	Isoform of Q8N6T3, Isoform 2 of ADP-ribosylation factor GTPase-activating protein 1	9	5.15833	5.20039	5.26221	5.15011	4.77792	5.99388	6.22008	6.15269	6.48354	6.27771	6.28224	6.54687	5.98523	6.17556	6.8431
VCP__P55072	P55072	VCP	Transitional endoplasmic reticulum ATPase	99	6.08873	5.65006	5.20058	5.60273	5.50045	6.11175	5.79932	6.64258	6.54182	6.08075	7.39374	7.09718	6.91939	6.54151	7.51847
SNAPC4__Q5SXM2	Q5SXM2	SNAPC4	snRNA-activating protein complex subunit 4	2	5.10308	4.7847	5.67374	4.95163	5.31133	5.93246	5.61313	4.7721	5.67667	5.12209	5.91907	6.06774	6.28539	7.16115	5.90369
ECE1__P42892	P42892	ECE1	Endothelin-converting enzyme 1	9	3.67169	3.61333	3.86907	3.89682	3.59186	3.35868	3.5194	3.58063	3.47851	3.28148	15.7899	14.0743	12.4942	10.5438	10.371
NCOR1__O75376	O75376	NCOR1	Nuclear receptor corepressor 1	19	8.537	8.65044	8.75555	8.61486	8.42118	4.98827	4.98948	5.75884	5.71927	5.45675	4.95807	5.13441	4.56173	4.81617	4.89139
NCOR2__C9J0Q5	C9J0Q5	NCOR2	Isoform of Q9Y618, Nuclear receptor corepressor 2	6	7.12245	6.92935	6.78482	6.53232	7.17241	7.82727	8.9562	6.56245	6.58234	6.62885	4.6496	4.93738	4.92175	4.89361	4.95729
ORC4__O43929	O43929	ORC4	Origin recognition complex subunit 4	7	5.07018	5.14621	4.72229	5.13088	4.95454	5.57074	6.37088	5.30484	5.11013	5.58508	6.23076	6.48652	6.87984	7.17244	6.34976
PCCB__P05166_2	P05166-2	PCCB	Isoform of P05166, Isoform 2 of Propionyl-CoA carboxylase beta chain, mitochondrial	11	6.25076	6.68669	6.66675	7.20881	6.18908	5.8716	5.88383	5.5611	5.43176	5.38088	6.77896	7.15886	6.89356	6.66555	6.28111
GANAB__Q14697_2	Q14697-2	GANAB	Isoform of Q14697, Isoform 2 of Neutral alpha-glucosidase AB	65	6.43938	6.25598	6.77038	6.89034	6.99134	5.25564	5.1548	4.61416	4.38587	4.78922	7.39602	7.56663	7.95722	7.8684	8.38877
NPEPPS__P55786	P55786	NPEPPS	Puromycin-sensitive aminopeptidase	55	6.25206	6.09456	5.71148	5.94325	6.14696	7.10264	6.88845	7.46718	7.61361	7.40401	5.44819	5.08086	4.96664	5.26824	5.36048
PIGO__Q8TEQ8	Q8TEQ8	PIGO	GPI ethanolamine phosphate transferase 3	2	5.1896	5.69148	6.07392	5.11469	4.7034	5.48925	7.30511	6.0788	5.00054	6.03763	6.13609	7.18117	6.32731	6.57507	6.5414
PFKFB3__Q16875_4	Q16875-4	PFKFB3	Isoform of Q16875, Isoform 4 of 6-phosphofructo-2-kinase/fructose-2,6-bisphosphatase 3	20	3.77227	3.75883	3.72553	3.67414	3.78134	3.10657	3.52062	2.64658	2.64855	2.62607	14.3596	13.4187	13.1483	10.8411	12.0565
PFKFB2__O60825	O60825	PFKFB2	6-phosphofructo-2-kinase/fructose-2,6-bisphosphatase 2	7	10.1406	8.92935	8.0959	8.03633	8.05579	5.55827	5.34194	4.72542	4.45852	4.83344	6.41787	5.30695	5.10143	4.39786	4.54288
QSOX2__Q6ZRP7	Q6ZRP7	QSOX2	Sulfhydryl oxidase 2	10	5.05604	5.54517	4.96297	5.33301	5.03844	5.35509	5.59586	5.26722	5.23024	4.86207	9.75744	9.29579	8.20148	9.12346	8.38574
APPBP2__Q92624	Q92624	APPBP2	Amyloid protein-binding protein 2	2	4.53542	5.54094	5.36751	4.83248	4.5777	7.02943	6.47317	5.76887	5.37475	5.84385	6.51258	6.74047	6.34813	6.71937	6.04339
ZNF318__Q5VUA4	Q5VUA4	ZNF318	Zinc finger protein 318	19	6.05502	5.80553	6.35692	6.67737	6.01312	8.56387	8.51885	9.77025	10.0785	9.61449	3.3993	3.37609	3.11251	3.53671	3.51237
NCAPG2__Q86XI2	Q86XI2	NCAPG2	Condensin-2 complex subunit G2	13	3.29519	3.60291	3.20553	3.17084	3.06495	7.10079	6.96052	6.08582	6.06332	6.65881	6.2277	7.6222	8.53538	9.74478	8.21806
SLC38A2__Q96QD8	Q96QD8	SLC38A2	Sodium-coupled neutral amino acid transporter 2	3	3.43605	3.27806	3.81503	3.24274	3.07164	7.39113	6.60132	9.21095	10.4633	7.75837	7.84787	6.93682	6.80067	8.81181	6.27918
TBCE__Q15813_2	Q15813-2	TBCE	Isoform of Q15813, Isoform 2 of Tubulin-specific chaperone E	15	3.6337	3.4789	3.41058	3.23005	2.96397	6.9001	7.2162	6.41534	6.81539	7.20429	6.98054	6.8721	6.55556	6.8573	6.909
USP16__Q9Y5T5	Q9Y5T5	USP16	Ubiquitin carboxyl-terminal hydrolase 16	9	5.98279	5.7147	5.81059	5.79865	5.47197	6.93898	7.00758	6.55537	6.72926	6.64397	6.65772	7.30093	6.60292	7.02994	7.08222
CUL4B__Q13620	Q13620	CUL4B	Cullin-4B	38	6.69131	6.59293	6.26535	6.16755	6.25003	6.4732	6.1707	6.3142	6.45352	6.37715	5.78589	5.38616	5.14692	5.25225	5.32325
CUL4A__Q13619	Q13619	CUL4A	Cullin-4A	16	5.7718	5.78604	5.5485	5.81896	5.6174	7.32538	7.46228	6.90527	6.60041	7.38664	6.77364	6.4994	6.3795	6.52928	6.15204
SRSF3__P84103	P84103	SRSF3	Serine/arginine-rich splicing factor 3	11	8.20731	7.6498	7.30148	7.55143	7.48781	5.63408	4.99486	6.99749	6.54063	6.21502	5.19105	5.1822	4.36537	4.68264	4.92262
SRSF7__Q16629	Q16629	SRSF7	Serine/arginine-rich splicing factor 7	21	7.35551	6.88799	6.66093	7.10633	6.87366	5.50514	5.44381	6.57386	6.45532	6.12716	5.6125	5.50646	4.96125	5.12945	5.32052
ARPC5L__Q9BPX5	Q9BPX5	ARPC5L	Actin-related protein 2/3 complex subunit 5-like protein	16	5.92592	5.92137	6.1517	6.06427	5.9901	6.21569	5.71314	7.66904	7.25709	6.60079	7.37575	6.47343	7.35153	6.47718	6.40923
ARPC5__O15511	O15511	ARPC5	Actin-related protein 2/3 complex subunit 5	22	6.3643	6.47482	5.88039	6.20703	6.17195	5.68998	5.44212	6.15734	6.166	5.96694	7.95977	7.39033	7.49495	6.41738	6.92637
TCP1__P17987	P17987	TCP1	T-complex protein 1 subunit alpha	57	4.91916	4.62418	4.74647	4.75912	4.97948	6.64222	6.77403	6.89468	6.6422	6.79283	6.27745	5.95424	6.91175	7.10728	6.67595
FADS2__O95864	O95864	FADS2	Acyl-CoA 6-desaturase	5	1.43647	1.16587	1.30877	1.31863	1.3891	7.55586	7.91206	9.12674	10.0759	11.7478	7.68181	9.58429	8.12262	10.3821	8.79195
VNN1__O95497	O95497	VNN1	Pantetheinase	3	5.52058	7.95322	6.00077	5.96221	6.12047	9.98064	10.2934	3.26008	3.88826	4.16886	7.01322	8.31264	5.92915	6.15622	5.85783
AK3__Q9UIJ7	Q9UIJ7	AK3	GTP:AMP phosphotransferase AK3, mitochondrial	19	4.40331	4.67207	6.26686	6.52443	6.95569	6.01003	6.02575	7.89302	7.6922	7.36607	5.60902	6.00951	7.09741	7.25431	7.20117
ZNF791__Q3KP31	Q3KP31	ZNF791	Zinc finger protein 791	2	5.56929	5.28582	6.68866	7.23218	6.47094	6.08757	4.37857	6.45749	6.19885	5.76711	8.54368	7.32039	7.48366	7.40646	9.10935
NECAP2__Q9NVZ3	Q9NVZ3	NECAP2	Adaptin ear-binding coat-associated protein 2	10	6.9565	7.27479	6.20932	6.80745	6.51096	6.03839	5.83976	6.19798	6.55016	5.69173	7.22298	6.99189	6.42571	5.87787	6.03397
ADSL__P30566	P30566	ADSL	Adenylosuccinate lyase	21	5.42139	5.16919	4.77218	4.8666	4.97903	7.21879	6.75348	7.56507	7.41944	7.73517	5.20466	4.87816	5.15772	5.28148	5.3013
CABIN1__Q9Y6J0	Q9Y6J0	CABIN1	Calcineurin-binding protein cabin-1	3	7.16929	6.83754	7.30118	6.86399	7.99986	6.20992	6.60132	4.81102	5.04438	5.3997	7.25878	7.601	6.53376	6.85025	6.5207
EFTUD2__Q15029	Q15029	EFTUD2	116 kDa U5 small nuclear ribonucleoprotein component	57	6.19017	6.00494	5.5186	5.8941	5.80322	6.60055	6.60892	6.08575	5.82948	6.33434	6.62219	6.43527	6.32264	6.48283	6.4078
EEF2__P13639	P13639	EEF2	Elongation factor 2	125	4.42663	3.9616	4.04736	4.04469	4.1911	7.28304	7.12321	6.94107	6.44639	7.08069	5.52349	5.94779	6.78303	7.279	7.40053
NRF1__Q16656_4	Q16656-4	NRF1	Isoform of Q16656, Isoform 4 of Nuclear respiratory factor 1	6	9.18714	8.56881	8.15955	8.68688	8.77587	4.9679	4.70837	4.68928	4.62325	4.51145	6.01365	5.76811	5.96167	5.89971	5.70505
MBD2__Q9UBB5	Q9UBB5	MBD2	Methyl-CpG-binding domain protein 2	12	6.45802	5.71426	6.09809	6.44529	6.13846	6.08337	6.06195	7.03433	6.82332	6.53062	7.12566	6.94563	5.88816	6.15933	6.53309
MBD3__O95983	O95983	MBD3	Methyl-CpG-binding domain protein 3	6	6.69236	6.8689	6.48393	6.29869	6.38554	7.8145	7.87581	6.27692	5.54308	6.93652	4.03287	5.72558	4.54693	5.21962	4.91738
RPLP0__P05388	P05388	RPLP0	60S acidic ribosomal protein P0	37	5.10977	4.74374	5.02068	4.90807	5.25793	7.66058	7.54879	7.28335	7.47911	8.12796	4.83475	5.21587	5.34546	5.58023	6.06884
GSTP1__P09211	P09211	GSTP1	Glutathione S-transferase P	36	2.9643	3.20191	3.36098	3.11048	3.18443	8.18302	8.41395	10.1992	10.1461	10.1578	4.6678	5.32767	6.36194	6.80372	8.04478
PTGES2__Q9H7Z7	Q9H7Z7	PTGES2	Prostaglandin E synthase 2	11	6.49305	6.31808	6.40223	7.21612	6.86992	6.06262	6.00964	6.4122	6.43773	6.35837	5.34126	4.99986	5.44277	5.76364	5.54832
EIF4G2__P78344	P78344	EIF4G2	Eukaryotic translation initiation factor 4 gamma 2	46	4.95621	4.96562	4.97604	4.7549	4.8696	6.56593	6.66701	5.75365	5.85746	6.09829	6.67221	6.85653	6.82962	7.26566	6.7981
TXNIP__Q9H3M7	Q9H3M7	TXNIP	Thioredoxin-interacting protein	7	6.56211	6.62078	8.23326	6.51469	6.98836	5.18846	5.17168	4.65882	4.20621	4.75315	8.57996	7.05609	6.9745	5.94479	6.51016
OGT__O15294	O15294	OGT	UDP-N-acetylglucosamine--peptide N-acetylglucosaminyltransferase 110 kDa subunit	26	6.45704	6.31401	5.40909	5.6753	5.64706	6.05213	5.93162	4.95366	5.22927	5.17146	7.36891	7.55613	7.6704	8.41564	7.36516
THUMPD1__Q9NXG2	Q9NXG2	THUMPD1	THUMP domain-containing protein 1	25	10.3778	9.51572	10.3016	9.80349	10.1481	5.01535	4.93532	5.0616	4.59844	4.85008	4.93853	4.49367	4.12691	3.70764	4.36842
RRAGC__Q9HB90	Q9HB90	RRAGC	Ras-related GTP-binding protein C	14	7.98979	7.45527	7.76664	8.39865	7.64207	5.44379	5.53046	5.54904	5.60215	5.48452	6.34563	5.57832	5.98407	5.30321	5.34448
SPART__Q8N0X7	Q8N0X7	SPART	Spartin	4	4.53705	4.72211	5.11444	4.31158	4.42611	3.29378	3.95879	2.74514	2.67971	2.60433	3.74091	3.87735	3.56463	4.00254	3.6748
MPG__P29372	P29372	MPG	DNA-3-methyladenine glycosylase	10	8.91261	8.06096	9.01749	8.74145	8.20333	5.06153	4.75382	4.96947	4.4924	4.81859	5.33772	5.61492	5.51324	5.84746	6.2026
RPL34__P49207	P49207	RPL34	60S ribosomal protein L34	9	2.76642	2.21182	4.98387	3.64882	3.40618	7.50508	6.50654	10.1233	9.74676	9.65327	4.98884	4.8939	5.38587	5.43626	6.43559
VCPIP1__Q96JH7	Q96JH7	VCPIP1	Deubiquitinating protein VCPIP1	17	7.07836	7.00784	7.1064	7.07937	6.96452	5.75778	5.6603	5.98869	6.12439	5.92724	6.2916	6.15558	5.80272	5.96719	6.00838
ZNF276__Q8N554	Q8N554	ZNF276	Zinc finger protein 276	4	11.7132	10.2165	11.298	10.9794	10.2	4.38716	4.25189	4.39498	4.1316	4.00815	4.04929	3.80505	3.71599	3.5985	3.67544
LDAH__Q9H6V9_2	Q9H6V9-2	LDAH	Isoform of Q9H6V9, Isoform 2 of Lipid droplet-associated hydrolase	6	4.98622	4.76091	4.47242	4.64047	4.31395	8.88042	7.6947	6.72925	6.64445	6.94292	9.80106	8.62044	6.64531	6.73211	7.28993
ARMC9__Q7Z3E5	Q7Z3E5	ARMC9	LisH domain-containing protein ARMC9	2	3.62801	2.71371	3.02211	2.61839	2.14945	7.63459	8.33593	5.31888	5.496	5.55569	3.40501	4.41503	3.91605	3.91791	3.43851
NKTR__P30414	P30414	NKTR	NK-tumor recognition protein	7	6.17967	5.94699	7.97744	6.30259	6.18041	6.1995	6.64468	6.6831	6.6966	6.33835	6.39126	6.14515	5.16155	5.20927	5.62985
APOM__O95445	O95445	APOM	Apolipoprotein M	1	4.96065	7.48325	6.24513	5.15419	6.67607	9.83993	9.92436	3.48632	3.79273	3.70816	6.61358	8.0498	7.05565	6.93169	6.10566
CD83__Q01151	Q01151	CD83	CD83 antigen	3	4.76357	4.41578	1.90533	2.06872	2.02825	7.34047	8.25932	7.4596	7.19628	8.14514	16.3291	12.6109	5.05715	5.83057	6.58981
ATM__Q13315	Q13315	ATM	Serine-protein kinase ATM	78	10.387	10.0919	7.96322	8.87916	8.88087	4.96952	4.57509	3.63495	3.72892	3.90575	7.79357	6.90113	5.3697	6.06738	5.67653
MIA2__Q96PC5	Q96PC5	MIA2	Melanoma inhibitory activity protein 2	14	5.96988	5.99656	5.93171	6.22983	5.59784	6.37148	6.76367	5.99781	6.29119	6.04213	6.98605	7.38104	6.07734	6.23202	6.4876
RPL3__P39023	P39023	RPL3	60S ribosomal protein L3	56	4.75018	4.27256	5.22981	4.92698	4.87941	7.05661	6.81994	7.8641	7.10461	7.60886	5.43202	5.86979	6.13664	6.40418	6.58137
HSPH1__Q92598	Q92598	HSPH1	Heat shock protein 105 kDa	73	3.85819	3.88411	4.05706	4.0132	4.13917	7.49584	7.34183	7.2797	7.64757	7.28183	6.23727	6.98432	6.82408	7.70747	6.79158
HSPA4__P34932	P34932	HSPA4	Heat shock 70 kDa protein 4	88	6.21521	5.67104	5.85678	6.03379	6.2118	6.43131	6.50807	7.24947	7.35106	7.26464	5.52786	5.21544	4.93926	4.94091	5.24907
HSPA4L__O95757	O95757	HSPA4L	Heat shock 70 kDa protein 4L	1	4.08159	4.17959	4.29591	3.43832	3.5114	4.47328	5.05368	2.98593	2.90699	3.09039	1.91445	2.23369	1.84455	2.18002	2.28295
TNFAIP2__Q03169	Q03169	TNFAIP2	Tumor necrosis factor alpha-induced protein 2	2	5.25134	4.79221	5.25977	5.65612	5.12387	7.80639	8.08526	8.40847	9.46418	7.31174	5.74197	5.55319	6.28118	6.23288	5.72385
VAMP7__P51809	P51809	VAMP7	Vesicle-associated membrane protein 7	9	7.30955	6.98846	7.15281	7.67787	7.46624	6.03682	6.04032	6.07038	6.0325	6.34564	6.30958	5.64965	4.87383	4.73831	4.76817
RANGAP1__P46060	P46060	RANGAP1	Ran GTPase-activating protein 1	24	5.00504	4.51601	4.12028	4.12641	4.12783	6.62367	6.50339	6.62056	7.16679	6.98187	6.00835	5.937	5.99639	6.81613	6.21036
SEC16A__O15027_5	O15027-5	SEC16A	Isoform of O15027, Isoform 5 of Protein transport protein Sec16A	22	5.94491	5.81678	5.9622	6.09146	5.77607	6.66022	6.48887	6.42836	6.79683	6.58018	6.50416	6.68051	6.36562	6.53058	7.13563
CUL3__Q13618	Q13618	CUL3	Cullin-3	35	6.6402	6.58375	6.21068	6.38431	6.55513	6.32892	6.4716	6.07507	6.1573	6.53374	6.73215	6.51004	5.82387	6.07856	6.03143
LANCL1__O43813	O43813	LANCL1	Glutathione S-transferase LANCL1	10	7.8801	8.09262	7.46143	8.51129	8.76396	5.13708	4.91424	4.97838	4.90382	5.1215	6.37845	6.1269	6.20818	5.81871	5.68689
ZNF524__Q96C55	Q96C55	ZNF524	Zinc finger protein 524	1	10.3541	10.0909	10.9147	10.6123	10.0126	4.71839	4.9213	4.66701	4.11262	4.0798	4.33287	4.2393	4.80558	4.39011	4.28682
H0Y858__H0Y858	H0Y858	H0Y858	readthrough, Toll-like receptor 9 (Fragment)	16	4.66745	4.57586	4.13058	4.43677	4.17383	5.98517	5.6222	5.20513	5.46914	5.7039	12.513	10.6431	8.4484	7.76292	7.77508
TWF2__Q6IBS0	Q6IBS0	TWF2	Twinfilin-2	19	8.97675	9.4778	8.74296	9.01341	8.35064	4.51837	4.35416	5.02795	4.97781	4.95243	6.59467	6.06684	5.84449	5.01652	5.30469
TWF1__Q12792	Q12792	TWF1	Twinfilin-1	16	8.18468	7.71607	7.25582	7.5182	7.78092	5.19661	4.99448	5.40473	5.33713	5.3161	6.80832	6.08718	6.54106	5.97134	6.38282
GOLGB1__Q14789_2	Q14789-2	GOLGB1	Isoform of Q14789, Isoform 2 of Golgin subfamily B member 1	53	5.48313	6.01467	5.65563	5.57509	5.27057	7.31472	7.29058	6.81965	7.27977	6.78301	6.17886	6.56565	5.52565	5.92952	6.41556
PALS2__Q9NZW5	Q9NZW5	PALS2	Protein PALS2	13	5.56204	5.59273	5.57285	6.0842	5.96847	6.81352	7.21245	7.50562	7.79078	7.52395	4.8459	5.28302	5.20669	5.78742	5.59809
GNS__P15586	P15586	GNS	N-acetylglucosamine-6-sulfatase	8	4.32281	4.78602	5.3247	5.41595	5.28857	7.03439	7.87859	6.18702	6.33114	6.56857	5.72496	5.93664	5.40865	5.48216	6.28239
PLG__P00747	P00747	PLG	Plasminogen	12	4.94217	6.13636	5.36281	4.5566	5.29928	7.97506	7.59318	6.6854	5.25408	5.90704	6.08865	11.6149	5.70031	7.63102	7.17925
PRDX3__P30048	P30048	PRDX3	Thioredoxin-dependent peroxide reductase, mitochondrial	16	2.86768	2.9849	4.14124	3.57457	2.95999	5.76252	6.17827	9.30527	6.93405	6.50509	5.97872	7.20934	8.69061	7.92836	6.89825
SETX__Q7Z333_4	Q7Z333-4	SETX	Isoform of Q7Z333, Isoform 4 of Probable helicase senataxin	26	7.22314	7.05229	7.94939	7.69907	7.08102	7.05436	6.75942	6.53172	6.6938	7.21645	5.36777	5.47739	5.33843	5.23739	5.36864
CDCA7L__Q96GN5	Q96GN5	CDCA7L	Cell division cycle-associated 7-like protein	3	8.63986	8.60407	7.29978	7.32159	6.92675	4.59991	5.17914	4.41658	3.81241	4.83026	5.93947	6.91103	6.74633	7.39149	6.34652
KIF15__Q9NS87	Q9NS87	KIF15	Kinesin-like protein KIF15	27	3.15346	3.17391	3.70417	3.44619	3.50634	7.6249	7.93511	6.70593	6.8375	7.59405	7.46277	8.33625	8.07436	9.57337	8.21422
RASGRP2__Q7LDG7_2	Q7LDG7-2	RASGRP2	Isoform of Q7LDG7, Isoform 2 of RAS guanyl-releasing protein 2	18	12.2104	11.0023	11.1639	11.7226	11.7089	3.84779	3.50981	3.31631	3.26485	3.12328	5.72623	4.84044	4.80254	4.00812	4.29033
ESD__P10768	P10768	ESD	S-formylglutathione hydrolase	19	8.21142	8.15743	7.59592	8.08286	7.69482	5.89041	5.76337	6.70444	6.18338	6.28129	4.9767	4.56879	5.24612	5.20495	4.63787
SEC61A1__P61619	P61619	SEC61A1	Protein transport protein Sec61 subunit alpha isoform 1	16	3.79805	3.76287	4.03426	4.05775	4.0792	6.05356	6.30994	5.41683	5.19032	5.75722	7.05395	8.07848	9.91777	9.33895	10.6638
ZKSCAN8__Q15776	Q15776	ZKSCAN8	Zinc finger protein with KRAB and SCAN domains 8	1	8.36974	8.57435	7.97155	8.91692	7.20957	6.06723	3.51232	5.34508	5.21266	5.17649	6.92789	7.22048	6.83771	6.10918	6.54882
ELOA__Q14241	Q14241	ELOA	Elongin-A	10	7.2815	6.07312	6.43173	6.46205	7.11659	6.4304	7.05055	6.55862	6.70519	6.54006	5.3979	5.51876	4.50091	4.81153	5.26965
CIZ1__Q9ULV3	Q9ULV3	CIZ1	Cip1-interacting zinc finger protein	1	6.92225	6.23567	6.97714	7.59445	6.73474	4.36216	4.54659	5.55669	5.49456	5.22139	5.77858	5.73148	7.26979	7.01061	6.29427
LAMP1__P11279	P11279	LAMP1	Lysosome-associated membrane glycoprotein 1	5	6.3066	5.96815	6.68168	7.34229	7.11753	5.46425	5.45438	4.75789	4.78231	4.86568	9.04302	7.73316	6.71875	6.60866	6.94834
NUMB__P49757	P49757	NUMB	Protein numb homolog	15	7.09657	6.52181	6.84609	6.90715	6.64119	6.39503	6.28043	6.84627	7.04689	5.95436	5.51855	5.27591	5.61832	5.18353	5.23875
NUMBL__Q9Y6R0	Q9Y6R0	NUMBL	Numb-like protein	1	6.63051	5.9056	5.38189	5.39733	5.48148	6.03013	5.91817	5.56729	6.23066	5.80914	5.46979	5.53135	4.20264	4.99189	4.15785
NAA20__P61599	P61599	NAA20	N-alpha-acetyltransferase 20	2	3.76925	4.1328	4.91836	3.56205	4.24095	6.00769	6.14245	8.85839	7.20654	6.58972	5.06528	4.84865	5.05038	4.73825	4.645
VPS13A__Q96RL7	Q96RL7	VPS13A	Vacuolar protein sorting-associated protein 13A	10	5.72207	5.89233	7.48732	6.58127	6.58451	6.1455	7.32052	4.79088	5.22485	4.92376	7.20519	6.9782	6.65734	7.11548	6.05801
NSFL1C__Q9UNZ2_5	Q9UNZ2-5	NSFL1C	Isoform of Q9UNZ2, Isoform 3 of NSFL1 cofactor p47	20	7.52526	7.64366	8.04088	8.64598	7.56247	4.3521	4.02435	6.28375	6.51708	6.7504	5.72028	5.3432	4.77278	4.61262	6.10345
ATIC__P31939	P31939	ATIC	Bifunctional purine biosynthesis protein ATIC	57	5.71923	5.35676	5.07472	5.39437	5.33373	7.42028	7.15761	7.26144	7.46791	6.87255	5.87079	5.75867	5.56624	6.51001	5.78394
TGFBRAP1__Q8WUH2	Q8WUH2	TGFBRAP1	Transforming growth factor-beta receptor-associated protein 1	10	7.27044	6.68054	6.90842	7.25346	7.15825	6.00892	6.55956	5.72993	5.30739	5.78471	7.01814	6.22954	6.41804	5.73952	5.54204
NPC1__O15118	O15118	NPC1	NPC intracellular cholesterol transporter 1	4	4.19662	4.24464	4.9947	5.37077	4.63437	5.94386	6.5136	6.11671	6.23035	5.8813	8.52991	7.94055	8.1062	7.92259	6.89879
RTCA__O00442	O00442	RTCA	RNA 3'-terminal phosphate cyclase	11	6.04165	5.84615	5.80718	5.78008	5.98098	5.99039	6.3147	5.42617	5.27707	5.31489	6.52517	6.57582	7.11984	6.90837	6.90002
RPS2__P15880	P15880	RPS2	40S ribosomal protein S2	36	4.35043	3.90895	4.76765	4.27671	4.38788	6.89394	6.55747	6.9566	6.91763	6.82961	5.60052	5.83585	5.96045	6.43882	6.46181
C1QBP__Q07021	Q07021	C1QBP	Complement component 1 Q subcomponent-binding protein, mitochondrial	21	2.94674	3.07911	3.42207	2.88736	2.75998	4.78393	4.84856	6.43201	5.6848	5.6585	4.74481	5.59608	5.75626	5.72727	5.43025
ABR__I3L4Y1	I3L4Y1	ABR	Isoform of Q12979, Active breakpoint cluster region-related protein	19	6.62863	6.26832	6.28844	6.31061	6.44798	7.7173	7.59699	8.08792	7.97626	8.42892	5.36851	4.94836	4.91165	4.78421	5.06453
BCR__P11274	P11274	BCR	Breakpoint cluster region protein	6	5.70248	5.3874	6.37082	5.88979	6.11122	5.51975	5.85829	5.34911	4.66949	5.31994	6.64535	6.24788	6.77292	6.64083	6.55433
PREP__P48147	P48147	PREP	Prolyl endopeptidase	33	6.71809	6.62682	6.43348	6.87792	6.77431	5.94224	6.07377	6.03683	5.60689	6.23862	6.23479	5.76745	5.87805	5.81762	6.248
POLR3E__Q9NVU0	Q9NVU0	POLR3E	DNA-directed RNA polymerase III subunit RPC5	6	5.48961	5.33782	4.91336	5.38286	5.01871	6.17996	7.04859	6.34326	6.04976	6.56778	5.14856	5.60744	5.66292	5.80174	6.10851
PGM3__O95394_4	O95394-4	PGM3	Isoform of O95394, Isoform 3 of Phosphoacetylglucosamine mutase	6	3.48993	3.53421	3.49237	3.29282	3.25001	5.61485	6.14648	5.45624	4.90888	5.64407	4.50409	5.46346	5.22735	5.93461	8.30708
ANKIB1__Q9P2G1	Q9P2G1	ANKIB1	Ankyrin repeat and IBR domain-containing protein 1	4	5.53617	6.36717	6.14699	5.53464	6.00758	7.90653	7.84007	7.29292	7.99164	7.54606	6.58768	6.06217	5.2611	5.3691	5.54219
VPS45__Q9NRW7	Q9NRW7	VPS45	Vacuolar protein sorting-associated protein 45	11	5.76177	6.49364	6.12268	6.40467	6.51763	6.14278	6.31923	6.02008	6.22199	6.34769	6.33337	6.15068	6.0091	5.76708	5.86779
YY1__P25490	P25490	YY1	Transcriptional repressor protein YY1	11	9.15268	8.27631	9.10214	8.7158	8.77693	4.93429	4.74941	5.40568	5.02266	4.93171	5.06983	4.99621	5.07861	5.41244	5.10402
TUBA8__Q9NY65	Q9NY65	TUBA8	Tubulin alpha-8 chain	54	3.35419	3.42882	3.25964	3.19705	3.14151	7.06829	6.68956	5.94228	8.29386	5.96482	8.52289	5.69449	7.54777	8.89175	7.42243
TUBA1C__Q9BQE3	Q9BQE3	TUBA1C	Tubulin alpha-1C chain	78	3.12857	3.20158	2.86724	2.96571	2.72387	6.88396	6.20107	6.38679	8.30478	6.07069	8.10499	6.06675	7.47872	9.28545	7.65937
TUBA4A__P68366	P68366	TUBA4A	Tubulin alpha-4A chain	24	4.02668	4.20473	4.02515	4.16561	4.04488	6.02674	6.11758	6.59809	6.72512	6.5687	7.03553	7.33394	8.32065	8.82922	7.97142
TUBAL3__A6NHL2	A6NHL2	TUBAL3	Tubulin alpha chain-like 3	6	2.09547	3.06794	2.23134	2.01197	2.29043	6.08522	5.71334	5.12392	6.12906	6.21633	6.97153	5.66022	7.55504	8.1651	6.55047
SNX8__Q9Y5X2	Q9Y5X2	SNX8	Sorting nexin-8	14	5.67127	5.37257	6.31435	6.22093	5.86693	6.75773	6.74516	7.43711	7.34489	7.66755	7.48492	6.88128	6.48348	5.52968	6.23506
UPF2__Q9HAU5	Q9HAU5	UPF2	Regulator of nonsense transcripts 2	29	5.96793	5.56118	6.82145	6.72515	6.36298	7.18694	6.80084	7.09607	6.89945	6.87198	6.26559	5.79585	5.69736	5.85066	5.83747
ODR4__Q5SWX8	Q5SWX8	ODR4	Protein odr-4 homolog	7	5.69951	4.96503	5.28163	5.36457	5.20185	6.63916	6.95588	6.01226	6.08362	6.31633	6.11577	5.96273	6.3851	6.51278	6.8979
ZNF136__P52737	P52737	ZNF136	Zinc finger protein 136	1	5.40121	6.90162	8.68394	7.99593	6.96022	8.32821	5.7204	6.02443	5.76506	6.75579	6.60461	6.86946	6.83354	5.65251	5.50305
ATAD3A__Q9NVI7_2	Q9NVI7-2	ATAD3A	Isoform of Q9NVI7, Isoform 2 of ATPase family AAA domain-containing protein 3A	14	3.88047	3.99103	4.07443	4.1314	3.90421	6.82769	6.95156	7.34907	7.47796	7.2459	7.18453	7.26784	8.01261	8.60914	7.82075
ATAD3B__Q5T9A4	Q5T9A4	ATAD3B	ATPase family AAA domain-containing protein 3B	26	3.66419	3.52082	3.50627	3.67242	3.38301	6.71996	7.25831	8.19615	7.45344	7.74828	6.99767	7.68315	8.23884	8.38139	8.20262
STAT2__P52630	P52630	STAT2	Signal transducer and activator of transcription 2	26	4.57323	4.50791	3.69877	3.83389	3.78891	8.69435	7.52177	11.5574	12.8153	11.1463	5.27074	4.95598	5.23085	5.25839	5.7104
ACSM3__Q53FZ2	Q53FZ2	ACSM3	Acyl-coenzyme A synthetase ACSM3, mitochondrial	2	4.12487	4.23925	4.72101	3.97314	3.5492	7.64851	7.60533	5.92478	6.59615	6.27842	8.8516	8.36227	9.7015	9.6531	8.77088
PARP10__Q53GL7	Q53GL7	PARP10	Protein mono-ADP-ribosyltransferase PARP10	12	6.50583	6.62125	6.13772	6.41987	6.02398	6.85364	6.56417	8.09464	9.32492	8.44037	5.04354	5.43619	4.91125	5.08579	5.24796
HSPA1A__P0DMV8	P0DMV8	HSPA1A	Heat shock 70 kDa protein 1A	48	4.63362	4.40694	5.57213	5.10414	5.10457	3.06798	3.78354	3.19922	3.45044	2.97165	2.68716	2.58714	2.981	2.90438	3.05826
HSPA5__P11021	P11021	HSPA5	Endoplasmic reticulum chaperone BiP	108	3.55171	3.45454	3.55938	3.62167	3.69412	6.25952	6.22562	7.69164	6.63097	5.98062	7.11375	8.44572	9.44558	9.19435	10.5182
HSPA9__P38646	P38646	HSPA9	Stress-70 protein, mitochondrial	81	3.54163	3.46394	3.71982	3.65887	3.56773	6.52166	6.85551	7.57571	7.29321	6.87882	6.49681	7.32465	7.7381	8.07198	7.28346
HSPA8__P11142	P11142	HSPA8	Heat shock cognate 71 kDa protein	114	4.95641	4.61754	5.76334	5.96149	6.16263	5.95799	5.92493	7.39706	9.49331	8.0679	4.28696	4.54417	5.40309	5.4793	5.672
HSPA8__E9PN89	E9PN89	HSPA8_1	Isoform of P11142, Heat shock cognate 71 kDa protein (Fragment)	5	3.85493	4.01163	4.81561	4.56954	4.72344	6.21806	6.64078	6.59894	7.21236	6.66953	5.31459	4.80707	9.23851	7.98131	6.67857
HSPA8__E9PK54	E9PK54	HSPA8_2	Isoform of P11142, Heat shock cognate 71 kDa protein (Fragment)	1	4.0849	4.1618	4.54179	4.87329	4.10015	5.38029	5.4389	5.34826	4.48908	4.64455	5.03532	4.90268	5.11616	4.01505	4.16038
HSPA2__P54652	P54652	HSPA2	Heat shock-related 70 kDa protein 2	3	4.32251	5.39511	4.9295	4.35954	3.83687	5.27872	6.23164	4.84849	5.93564	4.96316	8.56299	9.2115	8.49556	9.78528	9.8183
ARHGAP12__Q8IWW6	Q8IWW6	ARHGAP12	Rho GTPase-activating protein 12	3	6.87935	6.6093	7.01602	7.4458	6.06594	6.14609	6.93925	7.21082	7.3521	6.40164	6.91884	5.62728	6.3007	6.51458	5.65284
ABCB7__O75027_2	O75027-2	ABCB7	Isoform of O75027, Isoform 2 of Iron-sulfur clusters transporter ABCB7, mitochondrial	9	6.36201	5.85798	6.35319	6.98743	6.75856	6.59059	7.09091	5.69619	5.47535	5.81323	6.76122	6.70022	6.94799	6.55009	5.92548
PCNP__Q8WW12	Q8WW12	PCNP	PEST proteolytic signal-containing nuclear protein	9	7.6658	6.9472	6.3443	6.87993	7.18503	5.2691	5.47997	7.03838	6.97004	6.35469	4.25248	4.54453	3.9981	4.20329	4.78461
CUSTOS__Q96C57	Q96C57	CUSTOS	Protein CUSTOS	6	5.71526	5.03614	5.713	5.53336	5.06245	7.56713	7.70673	8.60586	8.44409	8.16537	4.31332	4.80301	3.5262	3.8914	4.58634
ARHGEF2__Q92974	Q92974	ARHGEF2	Rho guanine nucleotide exchange factor 2	41	7.0676	6.41338	6.93428	7.05283	6.71978	5.66679	5.38995	5.34869	5.33343	5.24504	7.72462	7.37288	7.75877	7.49752	6.86489
ARHGEF2__V9GYF0	V9GYF0	ARHGEF2_1	Isoform of Q92974, Rho guanine nucleotide exchange factor 2 (Fragment)	1	8.68541	8.28314	9.71727	9.90415	9.74006	5.26388	5.20172	6.63409	6.71491	6.36863	3.83267	3.81608	2.79797	2.62565	3.39275
SELENOO__Q9BVL4	Q9BVL4	SELENOO	Protein adenylyltransferase SelO, mitochondrial	8	4.3628	4.19	4.60938	4.79148	4.71182	5.78628	5.1958	4.93174	5.23493	5.28637	10.1637	9.78567	10.1039	8.46515	9.16102
HACD2__Q6Y1H2	Q6Y1H2	HACD2	Very-long-chain (3R)-3-hydroxyacyl-CoA dehydratase 2	3	6.11127	5.67913	7.10872	7.63249	7.04246	4.01146	4.05397	3.9375	3.9348	3.96846	9.03297	8.70902	8.56872	8.12341	8.01491
SLTM__Q9NWH9	Q9NWH9	SLTM	SAFB-like transcription modulator	25	8.60369	7.55245	8.81924	8.61306	8.31263	5.94322	5.64494	6.54864	6.74778	6.02673	5.24965	5.02887	4.37658	4.21864	4.7575
MDH2__P40926	P40926	MDH2	Malate dehydrogenase, mitochondrial	61	5.76949	5.59021	5.61888	5.8353	5.5956	6.00999	6.1653	6.76575	6.47451	5.78031	6.12113	6.15559	6.56108	6.27317	6.0424
MYBBP1A__Q9BQG0_2	Q9BQG0-2	MYBBP1A	Isoform of Q9BQG0, Isoform 2 of Myb-binding protein 1A	50	2.98467	2.69432	4.47306	3.93836	3.71422	6.60429	6.89851	7.42539	6.98987	7.58518	5.24355	5.73631	5.60568	6.15501	5.86012
GSN__P06396	P06396	GSN	Gelsolin	43	6.26827	6.31229	6.69649	6.48058	6.75922	5.87498	6.34884	2.81732	3.06628	2.99576	10.116	9.73566	9.72869	6.99991	7.75909
MED18__Q9BUE0	Q9BUE0	MED18	Mediator of RNA polymerase II transcription subunit 18	4	4.84806	4.25782	4.65607	4.66793	4.0148	5.93706	5.74986	7.47944	6.25981	6.69482	8.17826	8.23829	7.78018	8.14093	7.64841
DCTN4__Q9UJW0	Q9UJW0	DCTN4	Dynactin subunit 4	14	5.6075	5.40246	6.03455	5.70784	5.84287	5.61424	5.97635	6.08684	6.09701	5.55434	6.07733	5.53586	5.78273	5.81567	5.6384
TMEM160__Q9NX00	Q9NX00	TMEM160	Transmembrane protein 160	1	4.80025	5.85698	5.90305	6.04671	4.92191	5.9933	6.47044	6.75777	6.22695	6.45351	7.23082	6.86871	8.25131	7.9641	7.47818
GLB1__P16278	P16278	GLB1	Beta-galactosidase	12	4.40426	4.95261	4.98642	5.13897	4.96678	6.49155	6.35118	5.48181	5.60677	5.97959	6.61871	6.78985	5.58182	6.22148	7.36165
SRPRA__P08240	P08240	SRPRA	Signal recognition particle receptor subunit alpha	38	3.35762	3.14334	3.45042	3.75413	3.42154	5.40277	5.49428	5.47585	5.47822	5.85206	7.35605	8.66357	10.9693	10.8367	12.9272
SEC11C__Q9BY50	Q9BY50	SEC11C	Signal peptidase complex catalytic subunit SEC11C	8	1.65155	1.89979	1.76494	2.18709	1.83388	5.4121	5.5255	4.89881	4.19392	4.64816	9.10764	11.5268	14.2441	13.6077	17.498
MDM1__Q8TC05	Q8TC05	MDM1	Nuclear protein MDM1	2	11.1563	10.5585	11.7717	12.335	10.9266	4.19379	4.15248	3.82454	3.69745	3.54879	5.28222	4.51616	4.9072	4.25563	4.40276
CAMK2G__Q13555_6	Q13555-6	CAMK2G	Isoform of Q13555, Isoform 6 of Calcium/calmodulin-dependent protein kinase type II subunit gamma	15	7.36302	6.60055	7.10408	6.64281	7.25441	5.36187	5.25153	4.93612	5.04295	4.90008	5.30376	4.82229	5.01817	4.80396	4.73049
CAMK2D__Q13557_11	Q13557-11	CAMK2D	Isoform of Q13557, Isoform Delta 11 of Calcium/calmodulin-dependent protein kinase type II subunit delta	18	7.35723	6.89591	7.55702	8.10743	8.33903	6.12448	5.89406	6.43546	6.65543	6.183	6.04918	4.92591	5.59035	5.16827	5.27329
DIAPH1__O60610	O60610	DIAPH1	Protein diaphanous homolog 1	63	6.08832	5.66142	6.375	6.33933	6.30099	6.30534	6.4992	6.61879	7.19341	6.84046	6.5981	6.36352	6.6128	6.30218	6.34294
CEP350__Q5VT06	Q5VT06	CEP350	Centrosome-associated protein 350	5	6.68272	6.45738	7.21965	7.58296	7.16133	5.7102	6.09798	5.4743	5.31051	5.45144	5.78411	5.80638	5.70449	5.54998	5.64759
MYO18B__Q8IUG5_3	Q8IUG5-3	MYO18B	Isoform of Q8IUG5, Isoform 3 of Unconventional myosin-XVIIIb	2	5.70816	5.23608	5.83704	5.6201	6.05659	7.70954	7.3299	7.71084	7.54388	7.66453	5.57535	5.81182	5.1419	5.5238	5.57853
TXNL1__O43396	O43396	TXNL1	Thioredoxin-like protein 1	16	4.09323	4.5766	4.24323	4.36711	4.39099	7.4515	7.12397	9.19542	8.77058	8.50526	5.9453	6.10563	6.64576	7.02816	7.37826
DMXL1__Q9Y485	Q9Y485	DMXL1	DmX-like protein 1	18	6.6442	7.22445	6.57131	6.74161	6.82338	6.06398	5.65673	5.17081	5.55519	5.55335	7.91374	7.33392	7.04301	6.28041	6.32263
DMXL2__Q8TDJ6_3	Q8TDJ6-3	DMXL2	Isoform of Q8TDJ6, Isoform 3 of DmX-like protein 2	5	5.77822	6.39704	5.60191	5.60634	5.52025	7.38146	7.59826	3.99317	4.69721	4.64116	7.37952	7.86952	6.66054	6.22437	5.90183
SCRIB__Q14160_3	Q14160-3	SCRIB	Isoform of Q14160, Isoform 3 of Protein scribble homolog	23	5.31422	5.6342	5.47407	5.24797	4.77356	6.6762	6.78851	6.93495	7.35499	7.08511	5.28732	5.44545	4.97003	5.34158	5.06944
LRRC1__Q9BTT6	Q9BTT6	LRRC1	Leucine-rich repeat-containing protein 1	2	4.82227	6.74323	5.90402	7.32028	5.44368	7.97286	10.3329	6.51365	6.86405	6.87371	5.13466	6.39819	6.40405	6.59167	6.68079
FERMT3__Q86UX7	Q86UX7	FERMT3	Fermitin family homolog 3	61	4.68376	4.5423	6.23167	5.96999	6.12127	6.23816	5.89646	6.41799	6.41781	6.2306	7.98718	7.11399	8.68369	8.25627	7.74094
HADH__Q16836_2	Q16836-2	HADH	Isoform of Q16836, Isoform 2 of Hydroxyacyl-coenzyme A dehydrogenase, mitochondrial	15	7.40061	6.88218	7.62045	7.14889	7.32536	6.05029	5.88859	6.21896	6.0308	5.94313	6.43786	6.1394	6.46893	5.76394	5.48874
GPATCH1__Q9BRR8	Q9BRR8	GPATCH1	G patch domain-containing protein 1	6	5.75761	6.1369	6.37089	5.90033	6.27251	5.83153	5.43875	5.68559	5.2012	5.68187	5.73202	5.61845	4.98097	4.64425	5.41816
HDGF__P51858	P51858	HDGF	Hepatoma-derived growth factor	25	10.561	9.31214	9.40716	9.51036	9.49981	4.85141	4.84124	6.41437	6.09253	5.77088	3.63052	3.58813	3.09202	3.23236	3.89441
HDGFL3__Q9Y3E1	Q9Y3E1	HDGFL3	Hepatoma-derived growth factor-related protein 3	3	7.00506	6.55742	8.0829	8.22125	9.07695	5.90599	6.70121	4.56317	6.00199	5.38342	3.07438	3.19058	2.95436	3.09014	3.34518
PSIP1__O75475	O75475	PSIP1	PC4 and SFRS1-interacting protein	24	8.30154	7.76181	10.8494	10.4256	9.99687	6.0622	6.05305	6.90751	6.56043	6.94132	2.843	2.963	3.0174	3.18719	3.19659
HDGFL2__Q7Z4V5	Q7Z4V5	HDGFL2	Hepatoma-derived growth factor-related protein 2	10	7.8987	7.52062	7.46351	7.33595	7.34988	5.38191	5.65602	6.34307	5.95479	5.84319	5.45927	5.47516	4.4727	4.22361	4.89291
RFTN1__Q14699	Q14699	RFTN1	Raftlin	42	3.63995	3.41562	3.14393	3.18702	3.03432	5.70322	5.62252	4.99672	5.61991	5.44309	13.3516	12.1337	10.6377	9.77809	9.72531
GTF2B__Q00403	Q00403	GTF2B	Transcription initiation factor IIB	16	7.18546	7.35651	7.04566	7.28541	7.25653	5.82481	5.95814	5.40906	5.61292	5.42607	5.64335	5.87246	5.67408	6.14263	6.04605
ERMP1__Q7Z2K6	Q7Z2K6	ERMP1	Endoplasmic reticulum metallopeptidase 1	3	6.62743	7.61351	7.23671	6.9929	6.83442	6.95781	7.04673	5.40182	5.42998	5.97723	5.68807	6.23527	6.09824	6.00204	5.90591
TLR6__Q9Y2C9	Q9Y2C9	TLR6	Toll-like receptor 6	1	5.87268	4.64385	4.77996	7.29081	5.8174	7.93602	7.3699	9.74055	9.04658	7.47619	6.86461	5.71401	5.84622	5.7711	5.83013
BAZ2A__Q9UIF9	Q9UIF9	BAZ2A	Bromodomain adjacent to zinc finger domain protein 2A	18	5.02714	4.87092	5.16648	4.93827	4.71621	6.59034	6.91039	7.00112	7.47512	6.91141	6.89758	6.84464	7.37936	8.00148	7.23771
PDLIM2__Q96JY6_5	Q96JY6-5	PDLIM2	Isoform of Q96JY6, Isoform 5 of PDZ and LIM domain protein 2	11	11.0325	10.5213	10.7673	10.3726	9.38251	4.71009	4.53541	4.80001	4.48612	4.51853	5.11037	4.56525	4.77666	3.76165	3.99904
LYSMD2__Q8IV50	Q8IV50	LYSMD2	LysM and putative peptidoglycan-binding domain-containing protein 2	4	6.1018	6.83455	6.39095	6.91763	6.368	8.4488	7.1936	13.4466	14.2891	12.4877	2.06023	1.72397	1.64132	1.99327	1.92249
CARM1__Q86X55	Q86X55	CARM1	Histone-arginine methyltransferase CARM1	15	3.71267	4.09544	4.08251	4.09802	3.53198	7.44947	7.9284	9.18816	8.69372	8.84663	5.38253	5.41289	6.69875	6.88383	6.35109
POLR2D__O15514	O15514	POLR2D	DNA-directed RNA polymerase II subunit RPB4	1	6.05078	5.2619	5.05629	5.91674	6.66411	5.68964	6.7609	6.05621	5.44931	5.56628	5.64184	4.97849	5.4499	4.99706	5.3646
ANKZF1__Q9H8Y5	Q9H8Y5	ANKZF1	Ankyrin repeat and zinc finger domain-containing protein 1	12	4.01723	3.74135	4.13269	4.17382	3.9101	6.22522	6.0566	6.72997	6.84013	6.70941	7.31792	7.59464	7.63979	8.81727	8.07594
SPATA13__Q96N96_6	Q96N96-6	SPATA13	Isoform of Q96N96, Isoform 6 of Spermatogenesis-associated protein 13	1	5.4487	7.43028	5.38364	4.93108	4.11772	6.61023	8.27647	5.61693	6.70811	6.13549	10.3954	9.2494	6.5782	6.69337	6.42499
EWSR1__Q01844_5	Q01844-5	EWSR1	Isoform of Q01844, Isoform 5 of RNA-binding protein EWS	9	5.74354	6.11424	5.88649	6.90179	5.47255	6.61241	5.17245	7.93494	8.10279	7.3154	6.75744	6.52559	5.15306	5.59575	6.23801
EWSR1__H7BY36	H7BY36	EWSR1_1	Isoform of Q01844, RNA-binding protein EWS (Fragment)	1	3.8813	3.40786	3.74136	4.2943	3.47712	6.45575	4.80138	6.37578	6.76017	7.0429	7.75884	7.88843	6.53186	6.53541	7.33909
OGFR__Q9NZT2	Q9NZT2	OGFR	Opioid growth factor receptor	18	6.55319	6.30234	6.79778	7.41455	7.47314	5.72015	5.77106	7.01885	7.07053	7.00512	6.11046	5.99981	6.02804	5.73323	6.1785
MRPL9__Q9BYD2	Q9BYD2	MRPL9	39S ribosomal protein L9, mitochondrial	15	4.64081	4.56266	4.5689	4.62387	4.71019	7.35232	7.53628	6.51544	6.27959	6.62922	6.54061	7.23527	6.18216	6.34942	6.56362
GFM1__Q96RP9	Q96RP9	GFM1	Elongation factor G, mitochondrial	29	5.94478	5.9567	5.58357	6.2276	6.01675	6.52453	7.30842	6.22233	6.44772	6.49476	6.30534	7.29224	6.46374	6.56649	6.2692
PES1__O00541	O00541	PES1	Pescadillo homolog	23	4.11148	3.87264	4.72847	4.39544	4.04171	7.08086	7.2854	7.83441	7.07488	7.7899	5.09703	5.77904	5.32979	5.9911	5.64266
TOP2A__P11388_4	P11388-4	TOP2A	Isoform of P11388, Isoform 4 of DNA topoisomerase 2-alpha	40	2.26637	2.1413	2.12225	1.92193	1.77031	5.37244	5.72266	3.80508	3.44109	4.29419	6.92846	8.67632	10.5352	14.4648	9.62014
TOP2B__Q02880_2	Q02880-2	TOP2B	Isoform of Q02880, Isoform Beta-1 of DNA topoisomerase 2-beta	82	8.78652	7.53167	7.66141	7.56826	7.33418	5.18825	4.90195	5.10486	4.72949	5.26369	6.10146	5.81081	6.08211	6.5137	6.11813
NAGK__Q9UJ70_2	Q9UJ70-2	NAGK	Isoform of Q9UJ70, Isoform 2 of N-acetyl-D-glucosamine kinase	17	9.55739	8.17991	8.50926	8.66022	7.8451	6.05192	5.22113	6.46108	6.92149	5.71856	5.59969	4.53311	5.76534	5.29704	4.92037
ECPAS__Q5VYK3	Q5VYK3	ECPAS	Proteasome adapter and scaffold protein ECM29	41	3.50061	3.82902	3.80903	3.63549	3.71132	7.39669	7.74091	7.74189	7.49433	7.85631	6.2743	6.40768	6.79631	7.08788	7.01083
DYRK1A__Q13627	Q13627	DYRK1A	Dual specificity tyrosine-phosphorylation-regulated kinase 1A	14	6.34901	6.39235	6.77199	6.59072	6.42838	6.19815	6.33558	6.0588	6.06546	5.88397	6.93223	6.61995	6.91564	6.93423	6.52276
CRYZ__Q08257	Q08257	CRYZ	Quinone oxidoreductase	22	10.1492	9.69718	7.27357	8.08623	9.00954	6.53883	6.76077	4.79014	5.07076	4.76275	6.39458	5.686	4.1699	4.76888	4.90161
AZGP1__P25311	P25311	AZGP1	Zinc-alpha-2-glycoprotein	2	10.6093	21.2868	12.4401	13.8027	18.9896	2.02059	0.966863	1.69801	2.0503	2.85741	3.7776	4.57166	1.67955	1.51019	1.73942
POTEF__A5A3E0	A5A3E0	POTEF	POTE ankyrin domain family member F	75	5.79323	5.81209	6.53473	6.31456	6.42642	6.06424	6.11932	7.18405	6.41615	7.63441	6.44618	6.48343	6.97653	6.27407	6.47984
ACTA1__P68133	P68133	ACTA1	Actin, alpha skeletal muscle	245	5.328	5.49183	6.20454	5.95175	6.05129	6.22319	6.26914	7.1146	6.79642	6.99221	7.15843	6.59516	7.44511	6.53816	6.70259
ACTB__P60709	P60709	ACTB	Actin, cytoplasmic 1	171	5.07503	5.2021	5.87637	5.59333	5.58606	6.03785	5.87432	6.66961	6.00606	6.45917	6.62899	6.25237	6.54639	6.06964	6.03507
ACTB__A0A2R8Y793	A0A2R8Y793	ACTB_1	Isoform of P60709, Actin, cytoplasmic 1 (Fragment)	3	9.76209	8.13076	7.04274	7.10886	7.35617	5.01222	5.85975	5.67791	5.08898	4.97034	6.05609	5.75332	8.17769	7.46288	6.54019
ACTG1__K7EM38	K7EM38	ACTG1	Isoform of P63261, Actin, cytoplasmic 2 (Fragment)	3	4.19232	4.00378	4.3117	4.43449	4.14079	6.25003	5.4242	4.31571	3.5784	3.6532	8.86533	9.02044	15.7283	11.0842	10.3226
ACTB__A0A2R8YEA7	A0A2R8YEA7	ACTB_2	Isoform of P60709, Actin, cytoplasmic 1 (Fragment)	4	3.95917	6.71254	5.2853	6.68869	5.92147	6.51669	7.07915	6.19725	6.1412	6.95284	8.07859	6.86483	8.59627	7.58721	7.41879
POTEKP__Q9BYX7	Q9BYX7	POTEKP	Putative beta-actin-like protein 3	7	4.714	5.64392	10.6404	5.8673	6.82312	6.96233	5.7331	5.12504	6.63027	5.45922	10.2929	6.08485	6.15968	4.88032	5.49268
TAF10__Q12962	Q12962	TAF10	Transcription initiation factor TFIID subunit 10	3	6.93273	10.7488	6.47121	6.99603	7.50522	6.27335	5.74439	5.04379	5.05534	5.68338	5.89037	6.4346	5.64116	5.64162	6.63412
DNAJC11__Q9NVH1	Q9NVH1	DNAJC11	DnaJ homolog subfamily C member 11	14	5.23039	5.37421	5.70131	5.77779	5.46238	6.48436	7.12255	5.86555	5.6069	5.83299	7.32045	7.30166	6.7547	6.75011	6.07239
MDC1__Q14676	Q14676	MDC1	Mediator of DNA damage checkpoint protein 1	17	5.62704	4.908	6.68832	5.95343	5.48944	6.18557	6.3241	6.37498	6.71668	6.9901	3.53391	3.69087	3.50336	3.82418	4.38682
PECR__Q9BY49	Q9BY49	PECR	Peroxisomal trans-2-enoyl-CoA reductase	2	8.63426	8.2573	9.89538	9.42871	9.7445	4.24711	4.43445	5.22811	5.14471	5.0297	4.15205	4.06476	5.85678	5.63906	4.65554
BUD23__O43709_3	O43709-3	BUD23	Isoform of O43709, Isoform 3 of Probable 18S rRNA (guanine-N(7))-methyltransferase	7	5.69274	5.21866	6.21922	6.09011	5.67221	6.19344	6.90368	6.33012	5.738	6.74296	5.01882	5.51723	6.55625	7.12964	6.477
NME7__Q9Y5B8	Q9Y5B8	NME7	Nucleoside diphosphate kinase 7	5	4.11844	4.16002	5.01283	4.8993	4.71011	5.68596	5.9116	6.8033	6.72036	6.37329	6.04738	6.09398	7.11713	7.46689	6.65053
NAT10__Q9H0A0	Q9H0A0	NAT10	RNA cytidine acetyltransferase	46	5.06938	4.63356	5.3176	5.06957	4.88433	7.17366	7.44548	7.2208	6.56357	7.33031	6.5357	6.83295	6.60371	6.85381	6.6397
PTPN6__P29350_3	P29350-3	PTPN6	Isoform of P29350, Isoform 2 of Tyrosine-protein phosphatase non-receptor type 6	77	7.92117	7.27169	8.57499	8.76762	8.862	5.66356	4.66921	5.71626	7.63243	6.4	6.46735	4.84172	5.71991	5.04571	4.83778
BIRC3__Q13489	Q13489	BIRC3	Baculoviral IAP repeat-containing protein 3	5	6.48325	7.02702	6.27479	6.24835	5.48759	5.71178	6.16833	6.45291	6.68939	6.47954	7.81221	7.84312	6.21471	7.02308	6.51982
SYNGR1__O43759_2	O43759-2	SYNGR1	Isoform of O43759, Isoform 1B of Synaptogyrin-1	2	4.02393	3.70188	3.75675	3.40383	3.67204	5.66709	5.19394	4.57923	4.10791	3.67434	10.5617	9.92138	9.08581	8.40914	8.14911
OXCT1__P55809	P55809	OXCT1	Succinyl-CoA:3-ketoacid coenzyme A transferase 1, mitochondrial	29	6.22993	6.03371	6.00513	6.23333	5.88357	5.9757	6.84588	7.72117	7.15377	7.02213	6.35907	6.45897	6.69966	6.25311	6.20798
CLASP2__A0A804HJG7	A0A804HJG7	CLASP2	Isoform of O75122, CLIP-associating protein 2	20	5.88551	5.53792	5.74167	5.68555	5.62323	5.67837	5.65707	5.85689	5.85556	6.07641	5.8733	5.8459	5.36486	5.58833	5.83479
CLASP1__Q7Z460	Q7Z460	CLASP1	CLIP-associating protein 1	29	3.91253	3.86499	4.12512	3.94313	3.95427	7.1827	7.21117	6.75414	7.16176	7.16746	6.98896	6.91281	7.01052	7.29738	7.32081
RENBP__P51606	P51606	RENBP	N-acylglucosamine 2-epimerase	6	5.21004	5.33271	6.47883	6.67174	6.33661	5.35366	6.16943	6.0851	5.8294	6.71138	10.7344	8.16012	7.50779	5.68223	6.73036
PARP9__Q8IXQ6_2	Q8IXQ6-2	PARP9	Isoform of Q8IXQ6, Isoform 2 of Protein mono-ADP-ribosyltransferase PARP9	22	4.06168	4.25207	3.53678	3.30658	3.11592	6.75763	6.60646	8.07691	8.30617	7.62293	10.7611	8.93441	8.51088	7.08236	6.91867
PRPF38B__Q5VTL8	Q5VTL8	PRPF38B	Pre-mRNA-splicing factor 38B	10	6.59264	5.13902	7.8553	7.13772	6.50921	5.06882	4.71357	6.00737	5.9206	5.63423	5.70698	5.46499	5.85633	6.13593	6.08263
FBP1__P09467	P09467	FBP1	Fructose-1,6-bisphosphatase 1	7	9.90701	9.31591	11.3159	10.9023	8.58041	4.41145	4.94867	3.14378	3.02814	2.79576	5.70704	5.49516	7.25669	6.65403	5.26467
H1_10__Q92522	Q92522	H1-10	Histone H1.10	13	14.8148	10.8766	17.6438	16.3135	14.743	2.71687	2.29932	3.81704	3.32463	3.22039	0.945417	0.700849	1.22773	1.28066	1.51493
PSMB1__P20618	P20618	PSMB1	Proteasome subunit beta type-1	17	6.16324	5.98291	5.09926	5.70584	5.499	6.7225	6.68183	7.90827	7.56133	7.61793	6.05244	5.95412	5.10671	4.892	5.65146
SYNGR2__O43760_2	O43760-2	SYNGR2	Isoform of O43760, Isoform 2 of Synaptogyrin-2	9	4.98884	5.06618	5.04445	5.331	5.24926	6.19173	5.9554	6.93445	6.41108	5.89382	10.8791	10.0103	7.05052	7.05101	6.56885
DNAJB12__Q9NXW2_2	Q9NXW2-2	DNAJB12	Isoform of Q9NXW2, Isoform 2 of DnaJ homolog subfamily B member 12	4	4.44544	4.26381	4.49593	4.34206	3.97905	7.10314	7.74657	6.28465	6.71335	6.11017	7.4013	7.34806	6.45152	6.79818	5.96125
ZRANB2__O95218	O95218	ZRANB2	Zinc finger Ran-binding domain-containing protein 2	13	8.4534	7.71246	6.89582	7.09438	7.0854	5.90178	6.29408	7.42667	6.88066	7.02473	4.32854	4.36257	3.39795	3.45953	4.47249
SCCPDH__Q8NBX0	Q8NBX0	SCCPDH	Saccharopine dehydrogenase-like oxidoreductase	5	5.91576	5.03639	6.64317	6.65256	6.22771	5.75	5.88859	5.11269	5.29469	5.07643	7.4657	6.53167	7.04024	6.84653	5.71588
HCFC1__P51610_4	P51610-4	HCFC1	Isoform of P51610, Isoform 4 of Host cell factor 1	48	8.81188	8.04214	8.7233	8.69147	9.06013	4.94716	4.71992	5.48299	5.49125	5.22236	4.86519	4.73318	4.54858	4.68148	5.06537
SCPEP1__Q9HB40	Q9HB40	SCPEP1	Retinoid-inducible serine carboxypeptidase	6	4.47301	4.15949	4.68634	4.51753	4.56238	8.14683	7.45553	8.24182	8.17142	8.15137	6.45794	6.64588	5.70235	6.09768	6.76164
YARS2__Q9Y2Z4	Q9Y2Z4	YARS2	Tyrosine--tRNA ligase, mitochondrial	9	5.21695	5.08549	5.40064	5.66521	5.56226	6.71868	6.75053	6.59651	6.57937	6.34403	7.57779	7.3727	7.74577	7.73927	6.76647
HLA_DMB__P28068	P28068	HLA-DMB	HLA class II histocompatibility antigen, DM beta chain	9	7.78006	7.7033	7.48672	8.39773	8.39832	5.82265	5.23467	6.05815	5.65318	5.51206	7.24995	6.19129	6.34398	5.81246	5.58824
MAN1A2__O60476	O60476	MAN1A2	Mannosyl-oligosaccharide 1,2-alpha-mannosidase IB	5	5.46684	5.33351	5.75555	5.94884	5.32354	6.51154	7.04773	5.88581	5.90294	6.05218	7.01063	7.18526	7.02056	7.14033	7.54086
MAN1A1__P33908	P33908	MAN1A1	Mannosyl-oligosaccharide 1,2-alpha-mannosidase IA	11	4.80706	4.30149	3.54304	3.84048	3.64731	6.58964	6.26723	5.56644	5.15994	5.46848	8.64052	10.0566	9.24099	9.02856	11.3034
TATDN1__Q6P1N9	Q6P1N9	TATDN1	Putative deoxyribonuclease TATDN1	13	6.47351	6.19213	7.47806	6.98881	6.795	5.87759	6.33956	7.25168	7.05138	6.6833	5.21192	5.16829	5.08767	4.8734	5.24281
COX6C__P09669	P09669	COX6C	Cytochrome c oxidase subunit 6C	6	6.12797	5.42577	6.80077	6.41529	6.54878	5.30776	5.53988	6.68126	6.31599	6.14629	6.19686	5.98968	7.22961	6.72396	6.88186
RIOK3__O14730	O14730	RIOK3	Serine/threonine-protein kinase RIO3	6	5.1574	4.71808	4.05786	4.17932	3.70054	6.80969	6.99885	6.61203	6.63219	6.55999	8.19526	7.95874	7.85236	6.83785	6.92682
AHCY__P23526	P23526	AHCY	Adenosylhomocysteinase	40	5.19578	4.89928	4.68705	4.91814	4.91157	7.79002	7.78551	6.89875	6.5902	8.31492	5.12601	5.74058	6.318	6.86681	6.68882
AHCYL2__Q96HN2	Q96HN2	AHCYL2	Adenosylhomocysteinase 3	16	5.74806	5.65921	5.68129	5.83556	6.00625	6.44352	6.50993	7.7956	7.33262	6.71403	6.12519	6.02814	6.67561	6.78208	6.54782
AHCYL1__O43865	O43865	AHCYL1	S-adenosylhomocysteine hydrolase-like protein 1	14	6.52364	6.12916	6.54583	6.49745	6.57633	6.42881	6.2347	6.70312	7.26919	6.30591	5.30964	5.07967	5.34531	5.65999	5.32001
GTF2I__P78347	P78347	GTF2I	General transcription factor II-I	56	7.26084	6.52965	6.18349	6.53343	6.64655	6.42168	6.07764	5.88614	5.94864	6.0551	5.69503	5.59779	5.29969	5.78481	5.55159
MCM5__P33992	P33992	MCM5	DNA replication licensing factor MCM5	62	2.64875	2.64651	2.68286	2.62008	2.56083	7.02853	7.22626	6.70443	6.12327	7.35769	7.37573	8.09891	10.3244	11.6171	9.06618
SMIM20__Q8N5G0_2	Q8N5G0-2	SMIM20	Isoform of Q8N5G0, Isoform 2 of Small integral membrane protein 20	2	6.14138	6.0229	8.43295	6.70479	5.87988	4.62694	4.59086	5.37863	5.2058	5.61036	4.33673	5.16567	4.87092	3.74428	4.67607
MCM2__P49736	P49736	MCM2	DNA replication licensing factor MCM2	68	2.24613	2.35006	2.22208	2.13817	2.04944	7.52638	7.93219	7.70366	7.08538	8.31441	7.23678	7.75667	10.4893	11.7019	9.39488
CKAP5__Q14008	Q14008	CKAP5	Cytoskeleton-associated protein 5	56	4.83393	4.5696	5.28132	5.08642	4.8152	6.49558	6.62898	5.65646	5.88014	6.0549	5.83242	5.95257	5.88532	6.55596	6.11443
ALDH9A1__P49189_3	P49189-3	ALDH9A1	Isoform of P49189, Isoform 3 of 4-trimethylaminobutyraldehyde dehydrogenase	34	9.61895	8.32684	9.77157	10.7418	11.2254	4.59127	4.1844	3.83973	3.88187	4.01905	5.24573	4.56745	5.15591	5.04606	5.13426
ART4__Q93070	Q93070	ART4	Ecto-ADP-ribosyltransferase 4	21	7.30304	10.5271	7.24265	6.66682	8.07388	9.79566	10.3755	2.97609	3.31152	3.63945	5.89503	7.66903	5.46327	5.69273	5.27622
ALDH9A1__P49189	P49189	ALDH9A1_1	4-trimethylaminobutyraldehyde dehydrogenase	1	8.42548	6.5719	7.56774	9.91744	9.58572	4.31125	4.22939	5.11946	5.08679	5.66367	7.47112	5.93728	6.5882	6.50506	7.01952
TIMELESS__Q9UNS1	Q9UNS1	TIMELESS	Protein timeless homolog	6	3.59899	3.36525	3.74666	3.27748	3.07725	7.05893	7.43691	5.61812	5.85155	6.93626	6.4837	7.19966	8.74207	9.44053	7.80671
TTC39C__Q8N584	Q8N584	TTC39C	Tetratricopeptide repeat protein 39C	19	3.94786	3.90803	3.23468	3.57783	3.62564	6.50512	5.9623	5.76078	6.78274	6.56323	10.8845	10.0323	9.45537	9.77618	8.68552
DKC1__O60832	O60832	DKC1	H/ACA ribonucleoprotein complex subunit DKC1	24	8.14067	6.89161	8.88276	8.7038	8.00172	6.41574	5.94333	6.95641	6.397	6.5361	5.04873	4.89404	4.31133	4.22689	4.63124
CCDC9__Q9Y3X0	Q9Y3X0	CCDC9	Coiled-coil domain-containing protein 9	6	8.39244	6.98168	8.44396	8.58027	8.00954	6.1829	6.11164	7.34098	7.88554	7.1013	4.73845	4.6404	4.03037	3.79119	4.73113
RANBP10__Q6VN20	Q6VN20	RANBP10	Ran-binding protein 10	3	5.6672	5.84999	4.86955	5.01769	5.24804	6.56348	7.10344	6.4523	6.27558	6.80183	5.49854	5.163	5.95112	5.95329	5.59776
RANBP9__Q96S59	Q96S59	RANBP9	Ran-binding protein 9	11	4.78908	5.40625	4.96006	5.07646	4.94944	6.49501	6.54403	5.48848	6.03076	5.80802	6.7925	6.90913	6.87495	6.72341	6.68169
ACADVL__P49748_3	P49748-3	ACADVL	Isoform of P49748, Isoform 3 of Very long-chain specific acyl-CoA dehydrogenase, mitochondrial	37	4.78788	4.67846	5.22781	4.80952	6.13981	9.41218	9.48823	6.27583	6.74032	7.37371	6.38009	6.50509	6.27392	6.12365	8.56132
BCCIP__Q9P287_2	Q9P287-2	BCCIP	Isoform of Q9P287, Isoform 2 of BRCA2 and CDKN1A-interacting protein	12	5.55354	4.92266	5.14179	5.2942	5.41386	7.02045	6.78938	6.02616	6.16937	6.70299	5.93459	6.19764	7.1187	7.82043	6.70269
BCCIP__Q9P287	Q9P287	BCCIP_1	BRCA2 and CDKN1A-interacting protein	6	5.85157	5.74969	6.09231	5.95247	6.10452	6.4963	6.8519	6.3992	6.1546	6.67248	5.46735	5.78872	5.94774	6.78357	6.26303
CPT2__P23786	P23786	CPT2	Carnitine O-palmitoyltransferase 2, mitochondrial	24	5.82521	5.46369	6.2035	6.34053	6.34559	6.44141	6.24019	6.8775	6.37998	6.76087	5.89235	5.17446	6.07762	5.5038	5.99842
TIMM9__Q9Y5J7	Q9Y5J7	TIMM9	Mitochondrial import inner membrane translocase subunit Tim9	3	6.01944	7.41789	6.60155	8.66365	6.32221	5.90723	5.23028	7.86311	5.47973	5.7327	5.17119	5.47705	5.07086	4.68552	5.14355
CALCOCO1__Q9P1Z2	Q9P1Z2	CALCOCO1	Calcium-binding and coiled-coil domain-containing protein 1	6	4.72397	5.03225	4.79436	4.90177	4.45349	6.21012	5.81254	5.77626	6.59854	6.69771	9.19523	8.07565	6.3808	5.86484	6.81745
EXOSC6__Q5RKV6	Q5RKV6	EXOSC6	Exosome complex component MTR3	6	6.2914	6.13131	5.55442	5.75065	5.79039	5.77372	5.92228	6.47841	5.87888	6.05381	5.53468	5.30651	5.22848	5.45631	5.65359
VPS33B__Q9H267	Q9H267	VPS33B	Vacuolar protein sorting-associated protein 33B	14	5.07994	5.31188	4.89331	5.12731	4.98052	7.18308	7.45415	6.15761	6.71614	7.3557	7.62544	7.14285	6.29593	6.59062	6.77042
EIF2S1__P05198	P05198	EIF2S1	Eukaryotic translation initiation factor 2 subunit 1	34	4.65143	4.40371	4.30921	4.45747	4.35689	7.44942	7.32418	8.34749	7.82321	7.93719	6.84225	6.66861	7.0585	7.40905	7.42769
H2AX__P16104	P16104	H2AX	Histone H2AX	113	9.95486	8.609	10.4479	9.78187	9.42466	4.42294	3.96805	4.89781	4.05321	4.08925	4.63071	5.00543	4.58455	4.48359	4.93842
H2AC17__P0C0S8	P0C0S8	H2AC17	Histone H2A type 1	7	12.3172	10.3227	11.284	10.2628	9.2771	4.41901	3.46642	4.96706	4.16502	4.28977	5.04431	5.01629	4.26863	4.23422	4.55808
H2AC21__Q8IUE6	Q8IUE6	H2AC21	Histone H2A type 2-B	4	11.3231	9.76365	11.3585	11.0634	10.5021	4.44128	3.70139	4.55061	4.10407	4.06419	5.18493	4.64048	4.68463	4.33374	4.50564
H2AZ1__P0C0S5	P0C0S5	H2AZ1	Histone H2A.Z	10	9.09639	8.11188	9.25635	9.18759	8.47296	4.78548	4.07747	5.05558	4.07275	4.67852	5.10563	5.0484	4.55769	5.01927	5.12426
PEX16__Q9Y5Y5	Q9Y5Y5	PEX16	Peroxisomal membrane protein PEX16	3	4.78101	4.70176	4.32061	4.28044	3.67623	7.63939	8.22419	6.84352	7.04371	7.74742	8.19007	8.14957	8.27275	8.41333	7.51076
CD59__P13987_2	P13987-2	CD59	Isoform of P13987, Isoform 2 of CD59 glycoprotein	4	2.47101	2.35797	2.45168	2.1449	2.43428	11.7788	12.2991	13.856	13.1153	11.9177	4.00051	4.07309	5.53467	5.83041	5.73467
HERC1__Q15751	Q15751	HERC1	Probable E3 ubiquitin-protein ligase HERC1	11	4.59892	5.05517	4.75849	4.5798	4.55299	7.63307	8.62604	6.46715	6.94871	7.48673	7.26082	7.41617	7.00023	7.49426	7.28303
PIGT__Q969N2	Q969N2	PIGT	GPI transamidase component PIG-T	9	5.6354	5.75096	5.78227	5.54306	5.49111	6.33204	6.74784	6.02672	5.52488	6.00241	7.15886	7.07189	6.99107	6.72262	6.60516
ATL2__Q8NHH9	Q8NHH9	ATL2	Atlastin-2	8	3.61498	3.67409	3.79711	3.58594	3.33703	7.28643	7.54086	5.73943	5.74378	6.04331	8.61663	9.18206	7.49854	8.57662	8.37164
DDX54__Q8TDD1_2	Q8TDD1-2	DDX54	Isoform of Q8TDD1, Isoform 2 of ATP-dependent RNA helicase DDX54	19	4.55804	4.26022	5.13286	4.98249	4.85545	7.29658	8.05204	7.4124	6.72776	8.14116	5.0655	5.42842	4.87607	5.42652	5.33132
ATP5PD__O75947	O75947	ATP5PD	ATP synthase subunit d, mitochondrial	10	2.87664	3.56052	4.579	4.77548	3.37874	6.12011	6.48708	9.60608	6.93999	7.73371	6.79669	8.51843	9.39134	8.90627	8.31775
MRPL45__Q9BRJ2	Q9BRJ2	MRPL45	39S ribosomal protein L45, mitochondrial	10	4.37483	4.31805	4.92784	5.09663	4.78555	7.00079	7.37013	8.25799	7.37103	7.33724	6.10097	6.73582	6.97323	6.75662	7.1251
SLC27A4__Q6P1M0	Q6P1M0	SLC27A4	Long-chain fatty acid transport protein 4	9	5.41194	5.15018	5.06586	4.9656	4.49214	5.93931	6.98481	4.94836	4.84838	5.24532	7.20836	7.52737	7.19651	7.11308	6.88813
CD79B__P40259_3	P40259-3	CD79B	Isoform of P40259, Isoform 3 of B-cell antigen receptor complex-associated protein beta chain	15	8.30653	7.37197	7.09093	7.05903	7.04186	5.55202	4.84503	6.40105	6.08622	6.26803	8.85273	6.58859	5.18265	4.75268	5.5998
AQR__O60306	O60306	AQR	RNA helicase aquarius	24	5.82989	5.81302	5.42681	5.81416	5.62807	5.63402	5.85025	4.87829	4.77099	5.1785	6.90972	7.08745	8.22935	7.84146	7.06667
GSTK1__Q9Y2Q3	Q9Y2Q3	GSTK1	Glutathione S-transferase kappa 1	14	6.16675	6.70285	7.46454	7.3601	7.15382	5.42961	5.80462	6.18304	5.64626	5.73754	5.79849	6.3839	6.69213	6.61858	6.57838
DGKD__Q16760	Q16760	DGKD	Diacylglycerol kinase delta	2	5.77843	7.82849	6.65065	5.92899	5.72854	7.47577	6.84535	5.55675	5.52413	5.75182	7.62399	7.23481	6.32034	7.16075	5.79774
TNFAIP3__P21580	P21580	TNFAIP3	Tumor necrosis factor alpha-induced protein 3	11	3.86707	3.96651	4.17234	4.11643	3.66529	7.15808	8.5668	7.72771	8.7503	7.12222	7.70134	7.59558	7.80165	9.53411	7.20065
PDPK1__O15530	O15530	PDPK1	3-phosphoinositide-dependent protein kinase 1	13	5.68492	6.04624	6.35936	6.37691	6.3256	6.60321	6.99882	6.38514	6.49452	6.46766	7.08301	6.46796	7.21033	7.13419	6.61418
RPL7__P18124	P18124	RPL7	60S ribosomal protein L7	20	3.01526	2.62124	4.8108	3.2787	2.86379	7.46986	7.57415	9.65985	8.99948	8.88764	5.84574	5.71332	6.66098	6.72687	7.36829
SF3B3__Q15393	Q15393	SF3B3	Splicing factor 3B subunit 3	51	6.03441	5.87016	5.51529	5.74687	5.68436	6.08467	5.86719	6.0249	5.67734	6.254	6.61098	6.50719	6.22101	6.50022	6.68065
RPL22__P35268	P35268	RPL22	60S ribosomal protein L22	12	5.31506	5.0164	5.82992	5.14071	5.7223	7.5018	6.82951	8.11992	7.67712	7.40192	5.03491	5.05868	6.59713	5.30571	5.43149
TACC1__O75410	O75410	TACC1	Transforming acidic coiled-coil-containing protein 1	16	5.72828	5.78563	6.23139	5.67773	5.44957	8.49109	8.87355	8.61949	9.15497	8.52663	4.63236	5.23409	4.00141	4.20951	4.83089
STK10__O94804	O94804	STK10	Serine/threonine-protein kinase 10	39	7.11383	6.37517	7.8303	7.5433	7.41184	6.88321	6.71355	8.4697	8.31919	7.91852	5.30523	4.70373	4.89218	4.74071	4.77513
SLK__Q9H2G2	Q9H2G2	SLK	STE20-like serine/threonine-protein kinase	23	6.07191	5.80439	6.20784	6.11768	6.17009	5.67004	5.97811	6.85381	6.79876	6.87225	5.12277	4.84047	5.0522	5.13523	5.30235
HS1BP3__Q53T59	Q53T59	HS1BP3	HCLS1-binding protein 3	5	7.53021	7.4121	7.99261	7.97952	7.65467	5.49065	5.51595	5.18599	5.08827	5.57614	6.06521	5.2105	5.34649	5.02231	5.58871
INTS6__Q9UL03	Q9UL03	INTS6	Integrator complex subunit 6	11	5.27322	6.76732	5.63091	5.36785	5.5321	7.86652	7.92311	5.05056	5.22274	5.42308	7.09114	7.81304	6.9635	7.28449	6.5819
INTS6L__Q5JSJ4	Q5JSJ4	INTS6L	Integrator complex subunit 6-like	2	6.85133	7.56286	8.45932	6.62732	7.12999	6.96052	5.95486	6.108	6.00199	5.8252	6.83825	6.37062	6.28232	6.44488	6.58253
RRP1B__Q14684	Q14684	RRP1B	Ribosomal RNA processing protein 1 homolog B	22	4.69156	4.48763	5.0845	4.92367	4.62088	6.86567	7.01821	7.74293	7.32042	7.92959	5.06964	5.60748	4.85403	5.45731	5.6738
PF4__P02776	P02776	PF4	Platelet factor 4	3	2.10932	2.2303	24.159	21.3863	21.8785	1.58909	1.63069	3.76084	3.00386	2.8434	1.86756	1.93177	4.11015	3.31964	3.01773
DDX5__P17844	P17844	DDX5	Probable ATP-dependent RNA helicase DDX5	45	5.02447	4.52724	4.50652	4.43456	4.44106	6.86728	6.77717	6.52077	6.56066	6.05107	7.11393	7.40957	7.5899	8.01499	7.36932
DDX17__Q92841	Q92841	DDX17	Probable ATP-dependent RNA helicase DDX17	76	7.88833	6.94897	7.51876	7.36533	7.60881	5.47593	5.38704	6.05474	6.02854	5.3446	5.47619	5.25247	5.63669	5.78596	5.78488
DDX3X__O00571	O00571	DDX3X	ATP-dependent RNA helicase DDX3X	47	3.88439	3.70123	3.90447	3.83627	3.62822	6.54227	6.41921	7.1219	6.84196	6.51229	7.046	7.33359	8.73976	9.32649	7.88899
DDX3Y__O15523	O15523	DDX3Y	ATP-dependent RNA helicase DDX3Y	3	7.66972	7.7445	0.805895	2.46628	3.06496	11.2183	11.7381	0.601649	3.0454	5.10093	14.5656	14.2687	0.450813	6.35666	8.13845
TBC1D10B__Q4KMP7	Q4KMP7	TBC1D10B	TBC1 domain family member 10B	8	4.91372	4.53758	5.71762	5.60391	5.30831	6.48545	6.33164	7.74304	8.17992	7.25129	6.81045	6.39135	7.19975	6.99316	6.53622
EEFSEC__P57772	P57772	EEFSEC	Selenocysteine-specific elongation factor	16	7.38576	7.00881	7.11165	7.03557	7.37218	6.04461	6.01476	5.24005	4.94592	5.30837	6.87893	6.33658	6.93842	6.61399	6.31502
PGD__P52209	P52209	PGD	6-phosphogluconate dehydrogenase, decarboxylating	30	4.86961	4.91381	4.988	5.16087	5.65836	7.62875	7.73921	6.96519	9.32619	10.3719	4.71581	5.41914	5.40389	5.47349	6.38085
CNN2__Q99439	Q99439	CNN2	Calponin-2	25	8.70156	8.07795	6.25343	6.0153	6.04813	6.08489	6.18839	6.11959	5.90873	5.39396	8.09467	7.37752	6.75285	4.49487	5.16626
CNN3__Q15417	Q15417	CNN3	Calponin-3	8	5.52352	5.01235	4.69802	4.25366	4.13049	4.46644	4.96809	6.18128	6.31328	5.75636	4.31341	4.11659	3.97818	3.47382	3.57238
TSPYL1__Q9H0U9	Q9H0U9	TSPYL1	Testis-specific Y-encoded-like protein 1	4	5.65619	5.48771	6.6879	5.23286	4.62375	5.27076	5.96436	5.02639	4.65296	4.71447	4.8177	4.7645	4.35524	4.85065	4.53298
UAP1__Q16222	Q16222	UAP1	UDP-N-acetylhexosamine pyrophosphorylase	2	5.12503	5.36918	4.52109	5.03334	4.43597	5.2752	6.32277	4.63973	4.57895	4.95039	4.65558	5.13565	5.46625	6.58151	6.14797
UAP1L1__Q3KQV9	Q3KQV9	UAP1L1	UDP-N-acetylhexosamine pyrophosphorylase-like protein 1	11	4.32454	5.15167	6.55403	6.71612	6.65365	5.97415	5.98044	6.0797	6.12694	6.14237	6.97095	7.09555	7.20959	8.88409	7.87387
ANAPC7__Q9UJX3	Q9UJX3	ANAPC7	Anaphase-promoting complex subunit 7	17	4.96328	4.72842	4.48117	4.46662	4.36506	6.68232	6.79203	6.33289	6.26249	6.60663	7.02958	7.08356	7.62588	8.0132	7.10177
IBA57__Q5T440	Q5T440	IBA57	Putative transferase CAF17, mitochondrial	9	7.52008	7.36605	9.38077	8.89645	8.41013	5.79516	6.06286	5.22241	5.01032	4.82275	5.89316	5.30904	5.36908	4.87682	4.65269
NFRKB__Q6P4R8_2	Q6P4R8-2	NFRKB	Isoform of Q6P4R8, Isoform 2 of Nuclear factor related to kappa-B-binding protein	7	7.32542	7.01534	7.45527	7.42902	7.46673	5.58678	5.99333	5.1466	5.13639	5.52923	5.62142	5.5048	4.94105	5.11166	5.40345
AAK1__A0A096LP25	A0A096LP25	AAK1	Isoform of Q2M2I8, AP2-associated protein kinase 1	17	3.72311	3.61413	3.63557	3.48513	3.62336	10.0711	9.99839	11.3482	12.2791	12.0743	3.03833	2.98077	2.95807	3.36096	3.7254
BMP2K__Q9NSY1	Q9NSY1	BMP2K	BMP-2-inducible protein kinase	6	4.53903	4.66626	4.79729	5.27435	4.39949	6.36418	6.25397	7.07334	7.37429	7.34952	6.39661	7.03676	7.33507	7.50922	6.89291
SLC25A12__O75746	O75746	SLC25A12	Calcium-binding mitochondrial carrier protein Aralar1	35	6.13616	6.31992	6.33822	6.68166	6.56121	5.78342	6.00483	5.11849	5.07455	5.28421	7.69505	7.19139	7.41379	7.09028	6.4308
SLC25A13__Q9UJS0_2	Q9UJS0-2	SLC25A13	Isoform of Q9UJS0, Isoform 2 of Calcium-binding mitochondrial carrier protein Aralar2	20	3.74132	3.75829	3.35902	3.29103	3.0651	6.66485	7.37033	6.04872	6.38178	6.15545	7.89353	7.80377	6.64686	7.30801	6.46915
CNP__P09543	P09543	CNP	2',3'-cyclic-nucleotide 3'-phosphodiesterase	32	4.90506	4.48847	4.16165	4.21217	4.10431	5.60177	5.34614	5.57822	5.64779	5.25801	10.2507	9.30135	9.50972	9.90839	9.26201
YLPM1__P49750	P49750	YLPM1	YLP motif-containing protein 1	26	7.65552	7.12865	7.28027	7.35368	6.93991	5.727	5.49976	6.02839	6.44447	5.93222	6.01465	5.73853	5.16761	5.29945	5.61876
N4BP2__Q86UW6	Q86UW6	N4BP2	NEDD4-binding protein 2	3	6.57447	6.8591	5.16388	5.22169	6.30449	9.21353	8.70624	6.70983	5.49946	5.93118	6.88584	6.78952	7.21639	5.94914	6.97523
N4BP2L1__Q5TBK1	Q5TBK1	N4BP2L1	NEDD4-binding protein 2-like 1	1	5.80638	5.3733	5.74566	5.76349	6.0741	7.12445	7.10191	6.55999	6.98019	7.8555	4.82308	5.2865	5.488	5.79631	5.2621
IRF3__Q14653	Q14653	IRF3	Interferon regulatory factor 3	9	6.85306	6.25003	5.9747	6.73356	6.53888	6.62691	6.27691	7.09201	6.93144	7.11254	5.91041	5.93218	5.58884	5.59445	5.95217
CLIC1__O00299	O00299	CLIC1	Chloride intracellular channel protein 1	28	6.51054	6.03991	6.22484	6.55997	6.74066	6.27404	5.55836	6.83855	6.77742	6.67534	6.45559	5.6424	7.7276	7.33572	7.51109
CLIC4__Q9Y696	Q9Y696	CLIC4	Chloride intracellular channel protein 4	24	5.263	5.37368	5.02622	5.5577	5.40132	5.00949	4.11983	7.60988	6.79891	6.59891	6.00719	5.94357	7.6059	8.39874	8.17975
IRGQ__Q8WZA9	Q8WZA9	IRGQ	Immunity-related GTPase family Q protein	3	3.91554	3.86524	5.77832	4.08678	5.18872	5.78018	6.30406	7.07569	6.18845	6.23106	7.3263	7.82242	8.35124	7.26005	7.07706
CXXC1__Q9P0U4_2	Q9P0U4-2	CXXC1	Isoform of Q9P0U4, Isoform 2 of CXXC-type zinc finger protein 1	5	8.02117	7.34214	8.14813	7.81026	7.70886	5.14001	5.32876	5.15698	4.81879	4.8611	6.35192	6.17281	6.68971	6.51952	6.20928
KLHL26__Q53HC5	Q53HC5	KLHL26	Kelch-like protein 26	2	6.80256	7.18119	7.10815	7.02168	6.96276	7.347	7.62476	4.89659	5.2061	4.97298	6.247	6.44586	6.3594	6.37032	5.56158
SYTL1__Q8IYJ3	Q8IYJ3	SYTL1	Synaptotagmin-like protein 1	10	9.55248	9.4596	9.60882	9.50042	8.36861	3.61499	3.40754	5.06539	4.25253	4.01648	7.76367	7.23734	5.98911	4.96691	6.25423
STT3B__Q8TCJ2	Q8TCJ2	STT3B	Dolichyl-diphosphooligosaccharide--protein glycosyltransferase subunit STT3B	14	4.55861	4.50584	4.76283	4.80494	4.57601	7.28089	7.03361	5.93917	5.81684	5.83575	7.56294	8.22263	9.01044	8.50471	9.80765
BAG6__P46379_3	P46379-3	BAG6	Isoform of P46379, Isoform 3 of Large proline-rich protein BAG6	18	5.85149	5.50856	5.1676	5.16593	5.34831	6.73256	6.70807	6.93508	7.3086	7.24854	5.36066	5.53054	5.22228	5.5208	5.51461
PIP5K1A__Q99755	Q99755	PIP5K1A	Phosphatidylinositol 4-phosphate 5-kinase type-1 alpha	6	5.41162	5.92011	5.74739	5.3312	5.79142	7.09257	7.48334	6.07425	6.32426	5.83	6.9177	7.26526	6.49046	6.81575	5.96341
PSMD4__P55036	P55036	PSMD4	26S proteasome non-ATPase regulatory subunit 4	18	5.59884	5.42135	5.27257	5.35806	5.11065	6.8455	7.02278	8.00647	7.81941	7.18469	5.72829	5.84408	5.28075	5.32327	5.90681
PSMD4__Q5VWC4	Q5VWC4	PSMD4_1	Isoform of P55036, 26S proteasome non-ATPase regulatory subunit 4	2	4.91065	4.85038	6.74964	5.72778	6.01483	7.33408	9.85502	8.42288	8.23885	7.85402	6.26701	7.34753	5.63334	4.64371	6.15029
PIP5K1C__O60331_3	O60331-3	PIP5K1C	Isoform of O60331, Isoform 3 of Phosphatidylinositol 4-phosphate 5-kinase type-1 gamma	5	5.67763	5.99814	6.44003	6.18119	6.24728	6.48544	6.91963	6.02381	7.07247	5.92053	6.20343	6.35137	5.95293	5.68853	5.49691
NUP153__P49790	P49790	NUP153	Nuclear pore complex protein Nup153	43	6.58501	6.20411	6.89814	6.83799	6.19898	6.13939	6.00006	6.7624	7.35262	6.68591	5.47854	5.7357	4.41006	4.76608	5.15482
VWA8__A3KMH1	A3KMH1	VWA8	von Willebrand factor A domain-containing protein 8	43	4.71953	4.90396	6.56556	6.396	6.08746	6.25776	6.73694	7.50519	7.26492	7.5215	5.57966	5.80241	7.09257	6.66877	6.75035
CORO7__P57737_3	P57737-3	CORO7	Isoform of P57737, Isoform 3 of Coronin-7	33	6.7353	6.36492	5.91062	6.06891	6.09207	7.48253	7.07715	7.77676	7.6366	7.4053	5.49283	5.26364	5.78931	5.61593	5.87387
CORO7__P57737	P57737	CORO7_1	Coronin-7	2	6.38346	6.97033	7.72298	6.33592	7.25966	7.61986	7.61082	6.8215	7.51215	7.28279	5.43655	5.80371	5.45709	5.69138	6.0918
BAZ1B__Q9UIG0	Q9UIG0	BAZ1B	Tyrosine-protein kinase BAZ1B	41	7.12231	6.44839	8.107	7.83234	7.44015	5.42553	5.31703	5.57346	5.38201	5.6229	6.06645	6.1563	6.06538	6.341	6.17221
PHGDH__O43175	O43175	PHGDH	D-3-phosphoglycerate dehydrogenase	31	3.1172	2.69523	2.46463	2.20684	1.84407	2.20608	2.50187	4.18166	2.37729	1.74451	6.93936	7.35609	6.55705	8.20321	5.84785
TTC9C__Q8N5M4	Q8N5M4	TTC9C	Tetratricopeptide repeat protein 9C	6	4.85174	5.13394	4.7204	4.38993	4.64812	6.32257	6.88482	6.2104	6.54006	6.89196	6.26966	6.23322	6.14966	6.79	6.1668
DECR1__Q16698	Q16698	DECR1	2,4-dienoyl-CoA reductase [(3E)-enoyl-CoA-producing], mitochondrial	26	7.89164	7.91714	7.49608	8.15606	7.73675	5.98047	6.06279	6.06396	5.67661	5.87097	6.59603	5.95327	6.25948	5.71592	5.54302
GATB__O75879	O75879	GATB	Glutamyl-tRNA(Gln) amidotransferase subunit B, mitochondrial	9	6.13606	6.35591	6.29848	6.46894	6.13484	8.02769	7.83575	6.61687	6.7808	7.47409	6.32542	6.28746	5.05091	4.82814	5.04757
HSD17B8__Q92506	Q92506	HSD17B8	(3R)-3-hydroxyacyl-CoA dehydrogenase	10	7.36463	7.81102	7.59937	8.50341	8.18538	5.77043	6.29471	6.51455	5.96511	5.90421	6.10121	5.56448	6.04736	5.90235	5.75142
POLR3B__Q9NW08	Q9NW08	POLR3B	DNA-directed RNA polymerase III subunit RPC2	10	5.45306	6.97408	6.18587	5.60991	5.9204	8.10767	8.13164	4.90198	4.82297	5.60597	5.82574	6.61106	5.81846	6.30487	6.14077
TRPV2__Q9Y5S1	Q9Y5S1	TRPV2	Transient receptor potential cation channel subfamily V member 2	8	3.74779	4.26022	4.40392	4.26006	3.70938	6.69398	7.5957	6.12822	6.52688	6.54558	8.9326	8.96581	7.75486	7.14537	7.56674
HLA_DOB__P13765	P13765	HLA-DOB	HLA class II histocompatibility antigen, DO beta chain	13	13.272	12.1559	11.1697	13.4524	13.3647	3.32338	3.01467	3.3283	3.38255	3.18248	4.67349	3.83702	3.87635	3.59132	4.06167
TAP2__X5CMH5	X5CMH5	TAP2	Isoform of Q03519, Antigen peptide transporter 2	24	5.1762	5.65752	4.2617	4.44655	3.77628	6.91362	7.49763	7.65034	8.01029	6.77261	7.54156	8.01594	7.76431	7.71194	7.08345
ABCB10__Q9NRK6	Q9NRK6	ABCB10	ATP-binding cassette sub-family B member 10, mitochondrial	12	4.48045	4.79736	4.56367	4.47601	4.91455	6.35115	6.91764	6.18241	6.10777	6.84126	6.53209	6.48184	7.33573	7.59602	7.32394
ABCB8__Q9NUT2	Q9NUT2	ABCB8	Mitochondrial potassium channel ATP-binding subunit	7	4.4807	4.67894	4.73848	5.22433	4.61584	6.80312	7.25267	5.63613	5.43503	6.13209	7.25847	7.04331	7.47526	7.48805	7.9779
PDCD6__O75340	O75340	PDCD6	Programmed cell death protein 6	9	5.62058	5.35587	7.0704	6.36895	5.79668	4.92517	5.64911	7.72555	6.21032	6.34277	5.93567	5.80976	6.55858	6.219	6.04081
RPL7A__P62424	P62424	RPL7A	60S ribosomal protein L7a	23	4.03507	3.57399	4.93296	4.28442	4.42466	7.37368	6.35366	9.05679	8.39958	8.44231	5.56697	5.83869	5.88038	6.19315	6.62931
PAF1__Q8N7H5	Q8N7H5	PAF1	RNA polymerase II-associated factor 1 homolog	19	6.09022	5.92937	5.87483	5.92174	5.66106	6.05777	5.63453	6.20946	6.27992	6.06655	6.28231	6.40143	5.84926	6.0146	6.00507
ZC3H18__Q86VM9	Q86VM9	ZC3H18	Zinc finger CCCH domain-containing protein 18	13	7.85178	7.36314	7.92135	7.68523	7.61696	5.95341	6.11598	6.53998	6.8258	6.33896	4.92219	4.85502	4.08566	3.92634	4.64471
POLR2B__P30876	P30876	POLR2B	DNA-directed RNA polymerase II subunit RPB2	48	6.73484	6.55381	6.39251	6.49504	6.33748	5.98043	5.9983	5.40218	5.18477	5.7009	6.82481	6.7422	6.63841	6.94671	6.54529
GPATCH4__Q5T3I0_3	Q5T3I0-3	GPATCH4	Isoform of Q5T3I0, Isoform 3 of G patch domain-containing protein 4	5	3.93074	3.44348	3.9109	3.67197	3.30663	6.59893	6.44607	6.66842	6.5858	6.27687	3.01106	3.84667	3.20786	3.7921	3.58158
PGGHG__Q32M88	Q32M88	PGGHG	Protein-glucosylgalactosylhydroxylysine glucosidase	3	7.23205	7.12104	7.90741	7.95506	7.02168	6.36848	5.07764	6.74959	7.12369	6.71445	6.58762	6.039	6.75243	5.66453	5.68532
PGGHG__B8ZZ60	B8ZZ60	PGGHG_1	Isoform of Q32M88, Protein-glucosylgalactosylhydroxylysine glucosidase	1	8.35405	8.87077	8.59057	8.32433	5.99501	5.30156	6.37111	5.01438	5.7235	5.49325	6.02263	7.41669	6.46463	5.90416	6.15337
TUT1__Q9H6E5	Q9H6E5	TUT1	Speckle targeted PIP5K1A-regulated poly(A) polymerase	5	4.21762	5.29932	5.01306	4.47472	4.70892	6.43604	7.21484	5.8502	6.26855	6.46777	7.6662	7.72806	7.4306	8.48138	8.11433
TRIM56__Q9BRZ2	Q9BRZ2	TRIM56	E3 ubiquitin-protein ligase TRIM56	11	6.03232	6.22072	6.48907	6.41651	6.4521	7.85445	7.71941	6.7732	7.45703	6.72074	6.31632	6.49081	6.19216	6.35786	5.98879
CCDC85B__Q15834	Q15834	CCDC85B	Coiled-coil domain-containing protein 85B	2	5.25403	6.01841	5.1589	5.30155	5.85968	6.49567	6.84436	6.6434	6.19734	7.69633	6.07329	6.06746	6.00321	6.24485	5.65217
ACTL6A__O96019	O96019	ACTL6A	Actin-like protein 6A	20	8.47247	7.94281	7.49725	7.94014	7.36102	6.31703	5.93177	6.78085	6.58321	6.82807	5.63362	5.31104	4.86284	5.01159	5.24724
SGPL1__O95470	O95470	SGPL1	Sphingosine-1-phosphate lyase 1	10	6.95942	6.87073	7.12299	7.062	7.14426	5.53848	5.58638	5.08208	4.85096	5.20748	7.97598	7.06835	7.39305	6.65222	6.34032
ADAR__P55265_4	P55265-4	ADAR	Isoform of P55265, Isoform 4 of Double-stranded RNA-specific adenosine deaminase	58	5.67859	5.42381	5.42627	5.55897	5.33748	8.2383	7.60958	6.4125	9.47119	9.80305	3.94329	5.31565	5.68548	6.17584	6.11886
AIP__O00170	O00170	AIP	AH receptor-interacting protein	12	6.10018	5.96479	5.59254	5.97496	6.08365	5.14895	4.57135	6.55054	6.16008	6.22066	7.29968	7.02261	7.00248	7.18762	7.09007
NFKB2__Q00653	Q00653	NFKB2	Nuclear factor NF-kappa-B p100 subunit	25	5.59486	5.84712	6.08969	6.24594	6.16588	5.67728	6.2326	6.26121	6.28922	5.89244	8.12397	7.63832	7.96444	7.55224	6.49346
SUN1__O94901_9	O94901-9	SUN1	Isoform of O94901, Isoform 8 of SUN domain-containing protein 1	7	4.98425	5.04074	5.51849	5.39354	5.2525	6.85345	7.22454	5.99645	6.36429	5.85989	6.43246	6.45912	6.1568	6.24315	5.96955
NUP133__Q8WUM0	Q8WUM0	NUP133	Nuclear pore complex protein Nup133	30	5.34791	5.18834	5.15101	5.02287	4.95538	6.01627	6.08486	5.50452	5.08021	5.80985	7.85954	7.93939	7.93515	8.23846	7.51616
FGD3__Q5JSP0	Q5JSP0	FGD3	FYVE, RhoGEF and PH domain-containing protein 3	17	8.76896	8.16743	7.97923	8.63461	8.69472	4.90624	4.8161	4.5246	4.83667	4.82037	7.74761	7.04317	6.2599	5.84058	6.0899
CSTF1__Q05048	Q05048	CSTF1	Cleavage stimulation factor subunit 1	19	5.83125	5.87664	5.73417	5.88415	5.6099	6.14556	6.30831	6.73827	6.47644	6.49209	6.10718	5.85414	6.13498	6.49034	6.37238
PPP3CB__P16298_4	P16298-4	PPP3CB	Isoform of P16298, Isoform 4 of Serine/threonine-protein phosphatase 2B catalytic subunit beta isoform	16	7.65032	7.59808	7.63711	8.02714	7.95665	5.47898	4.97484	6.49656	6.78741	5.98422	5.93694	5.76567	5.92221	5.48389	5.48286
PPP3CC__P48454_3	P48454-3	PPP3CC	Isoform of P48454, Isoform 3 of Serine/threonine-protein phosphatase 2B catalytic subunit gamma isoform	7	8.35987	8.66213	8.0258	8.92826	8.24621	5.46175	5.70308	6.19307	6.00449	5.44023	5.53828	5.46355	5.77636	5.70052	5.64614
PPP3CA__Q08209	Q08209	PPP3CA	Serine/threonine-protein phosphatase 2B catalytic subunit alpha isoform	12	8.83472	8.51011	8.84826	9.60861	9.65334	4.87721	4.31109	5.87211	5.64785	5.47749	5.19003	4.91556	4.8652	4.56747	4.6524
PPP3CA__Q08209_2	Q08209-2	PPP3CA_1	Isoform of Q08209, Isoform 2 of Serine/threonine-protein phosphatase 2B catalytic subunit alpha isoform	1	7.57583	7.82223	8.58078	9.95345	8.70623	5.2622	5.25559	7.53131	7.7953	7.07292	5.50694	5.36074	4.5904	4.16921	4.81689
CCT8__P50990	P50990	CCT8	T-complex protein 1 subunit theta	85	4.89561	4.64741	4.42089	4.58583	4.69271	6.8179	6.88396	6.98799	6.44224	7.61924	5.59379	6.10634	6.84088	7.19398	6.85213
ECD__O95905_3	O95905-3	ECD	Isoform of O95905, Isoform 3 of Protein ecdysoneless homolog	4	6.73445	6.84699	8.09837	7.11176	6.90302	6.39928	5.75698	5.54493	5.4647	5.69023	5.89266	5.85939	5.60347	5.95797	5.88755
SKIV2L__Q15477	Q15477	SKIV2L	Helicase SKI2W	32	5.30435	5.36912	5.15173	5.3392	5.4328	6.69196	6.81294	6.32412	6.49882	6.6784	7.32236	7.08316	7.31031	7.39431	6.95894
COX4I1__P13073	P13073	COX4I1	Cytochrome c oxidase subunit 4 isoform 1, mitochondrial	22	7.25159	7.21231	7.7784	8.05257	7.72557	6.07807	6.01326	4.39641	5.13765	4.21677	4.58863	6.30267	6.76907	6.8093	6.22217
AP1M1__Q9BXS5_2	Q9BXS5-2	AP1M1	Isoform of Q9BXS5, Isoform 2 of AP-1 complex subunit mu-1	35	7.54861	7.4689	7.18712	7.42939	7.71886	6.57164	6.22503	6.29814	6.12288	6.40254	6.31998	5.76996	5.58171	5.36477	5.57826
CAPN7__Q9Y6W3	Q9Y6W3	CAPN7	Calpain-7	8	6.98259	6.422	7.26673	7.53928	7.88837	5.04294	4.9054	5.28551	5.3159	5.57081	6.10661	5.99306	6.56068	7.01613	6.44023
GAA__P10253	P10253	GAA	Lysosomal alpha-glucosidase	4	5.9541	6.05533	6.828	6.34563	6.34879	4.36972	4.49617	4.30451	3.57783	4.25173	6.0076	5.48408	5.66673	4.15341	4.80407
TNPO1__Q92973	Q92973	TNPO1	Transportin-1	40	4.92801	4.90806	4.0831	4.24127	4.0683	5.9623	5.97649	6.20413	6.17275	6.42372	5.33553	5.59048	6.02651	6.38629	6.00938
TNPO2__O14787	O14787	TNPO2	Transportin-2	14	5.24256	5.32884	4.49094	4.76856	4.64937	6.24877	6.28236	6.14578	6.03084	6.48787	7.19369	6.95873	7.09397	7.01359	6.84164
ATP5F1B__P06576	P06576	ATP5F1B	ATP synthase subunit beta, mitochondrial	71	5.47614	5.48102	5.22638	5.3803	5.29405	6.10917	6.20881	6.46433	6.27212	6.02824	7.2518	7.12163	7.38848	7.31084	6.83633
RPL35A__P18077	P18077	RPL35A	60S ribosomal protein L35a	20	4.75268	4.19225	5.05922	4.64228	4.72758	7.92081	7.53689	8.44557	6.66258	8.33347	4.79275	5.69072	6.59822	6.77436	6.87901
DDB1__Q16531	Q16531	DDB1	DNA damage-binding protein 1	75	5.13562	5.1305	5.04158	5.21013	5.00697	7.51015	7.31055	7.27567	7.45651	8.02908	5.33587	5.13127	4.74224	5.29033	5.55565
MAX__P61244	P61244	MAX	Protein max	6	8.43239	8.27985	7.19609	7.36035	6.44055	4.7485	4.81119	5.82013	6.18618	6.29799	3.54452	3.69272	3.16008	2.81925	3.62569
PCYT2__Q99447_3	Q99447-3	PCYT2	Isoform of Q99447, Isoform 3 of Ethanolamine-phosphate cytidylyltransferase	10	6.12248	6.02661	5.54866	5.64035	6.09062	6.10198	6.63138	7.02868	7.00669	7.46035	7.37261	7.119	6.55125	6.44147	6.39497
TAS2R40__P59535	P59535	TAS2R40	Taste receptor type 2 member 40	1	6.14153	5.31187	5.90752	5.65818	5.28804	6.14587	6.57082	5.69307	9.14319	5.67486	5.92735	5.02613	5.86391	5.03264	4.60061
MYO1G__B0I1T2	B0I1T2	MYO1G	Unconventional myosin-Ig	64	5.11683	4.94054	4.95076	5.12073	4.92679	6.14606	6.11778	6.63536	6.37328	6.12608	9.09282	8.05373	9.73763	7.90929	7.70703
MYO1D__O94832	O94832	MYO1D	Unconventional myosin-Id	17	3.93933	5.02499	4.33154	4.57891	4.73971	5.22141	5.04227	6.51065	6.00557	5.77668	4.71611	5.92165	9.34797	9.70488	11.3164
RPS23__P62266	P62266	RPS23	40S ribosomal protein S23	8	4.4018	4.21139	3.91104	3.76028	3.88467	6.42865	5.71972	7.95071	6.59984	6.83868	4.76791	5.12233	4.82177	5.30141	5.84016
ARMT1__Q9H993	Q9H993	ARMT1	Damage-control phosphatase ARMT1	18	5.06127	4.8894	5.50795	5.25518	5.09182	5.87978	5.96367	5.82882	5.9978	5.85188	8.38668	7.81157	8.10872	7.20236	7.21827
RBM10__P98175_5	P98175-5	RBM10	Isoform of P98175, Isoform 5 of RNA-binding protein 10	23	7.63879	7.23587	7.34619	7.52516	6.98271	5.8118	6.02156	6.49376	6.23867	6.29075	5.12219	5.24081	4.49859	4.62472	4.93959
RBM6__P78332	P78332	RBM6	RNA-binding protein 6	21	7.90428	7.59333	8.07285	8.20527	7.38317	5.80688	5.68796	6.23907	6.49565	5.93824	4.88104	5.01895	4.27664	4.52051	5.12373
RBM5__P52756	P52756	RBM5	RNA-binding protein 5	13	7.50021	7.2524	7.30863	7.06256	6.59931	5.93069	6.36121	5.52901	5.40185	5.47156	6.44227	6.62839	5.95594	6.20189	6.25146
UBE2G1__P62253	P62253	UBE2G1	Ubiquitin-conjugating enzyme E2 G1	5	3.47761	3.6942	3.5579	3.63814	3.32283	7.89034	6.82688	9.74759	8.54203	8.96737	6.01699	7.18804	5.89006	6.525	6.99613
PABPC4__Q13310_3	Q13310-3	PABPC4	Isoform of Q13310, Isoform 3 of Polyadenylate-binding protein 4	42	3.71823	3.44694	3.63473	3.49828	3.43302	6.46407	6.69861	6.31	6.44317	6.10775	6.46769	7.15048	7.68365	8.03517	7.96412
PABPC1__P11940	P11940	PABPC1	Polyadenylate-binding protein 1	37	4.32972	4.20402	4.22873	4.20548	4.15262	6.69709	6.77013	6.50441	6.81987	6.24731	6.46262	7.08375	7.11296	7.56505	7.51328
PABPC1__A0A7I2YQ88	A0A7I2YQ88	PABPC1_1	Isoform of P11940, Polyadenylate-binding protein	1	4.64393	5.23098	6.04378	5.62287	5.80885	8.56725	9.0153	5.62344	5.30909	6.35536	7.66148	8.73649	6.68946	7.70485	6.98687
ANXA11__P50995	P50995	ANXA11	Annexin A11	36	9.18211	7.94937	7.92083	8.20346	8.72776	6.20594	5.94311	6.11741	6.3827	5.81524	5.83201	5.05129	5.48888	4.97679	5.01055
EIF2B4__Q9UI10	Q9UI10	EIF2B4	Translation initiation factor eIF-2B subunit delta	18	4.25496	4.19824	4.6177	4.38589	4.29981	6.88268	6.71391	6.80694	6.77794	6.81436	7.01385	7.32125	6.93999	7.08961	7.01454
TRAPPC8__Q9Y2L5	Q9Y2L5	TRAPPC8	Trafficking protein particle complex subunit 8	24	5.69812	5.97692	6.08555	6.1637	6.02162	5.73165	5.86082	5.21351	5.31551	5.60767	7.47075	7.05692	6.76852	6.64776	6.52241
SNRPGP15__A8MWD9	A8MWD9	SNRPGP15	Putative small nuclear ribonucleoprotein G-like protein 15	10	6.29308	6.37053	6.29305	6.34516	6.34942	7.34596	6.22353	4.07818	10.6388	8.97324	3.4768	5.6419	5.49969	5.73118	5.57577
OTUD4__Q01804	Q01804	OTUD4	OTU domain-containing protein 4	3	7.29141	6.89978	7.17332	6.88328	6.68779	5.72156	5.10697	5.68197	5.99487	6.00808	4.34157	4.43059	3.36072	3.41978	3.73429
AMDHD2__Q9Y303_3	Q9Y303-3	AMDHD2	Isoform of Q9Y303, Isoform 3 of N-acetylglucosamine-6-phosphate deacetylase	6	7.70299	7.65501	7.66659	7.80003	8.01707	5.64622	5.53106	5.27029	5.68607	5.53348	6.33916	5.47443	5.12433	4.91363	5.31914
FAF2__Q96CS3	Q96CS3	FAF2	FAS-associated factor 2	14	4.6319	4.32972	4.27989	4.40827	4.05164	6.49718	6.41209	5.61793	5.76831	6.02714	8.16456	8.28817	7.7287	8.02957	7.64731
GTF2H4__Q92759	Q92759	GTF2H4	General transcription factor IIH subunit 4	6	5.62105	4.95977	4.71558	4.61158	4.45565	6.67239	6.8121	6.72743	6.3327	6.57525	8.46591	8.13514	8.44996	7.71357	7.3735
CD72__P21854	P21854	CD72	B-cell differentiation antigen CD72	9	6.46666	6.56269	7.3829	8.17773	7.40978	2.92578	2.1916	3.5795	4.14192	3.07394	12.3683	9.67079	9.44311	8.87745	7.72787
CRAT__P43155	P43155	CRAT	Carnitine O-acetyltransferase	10	5.48438	5.4608	6.52068	7.1176	6.77231	4.53767	5.10564	4.7785	4.70998	5.2591	8.24817	7.34488	8.87795	7.64163	7.98288
CDC42BPB__Q9Y5S2	Q9Y5S2	CDC42BPB	Serine/threonine-protein kinase MRCK beta	6	5.50246	5.1137	5.80078	5.88469	5.40809	5.0789	5.63859	5.61853	5.24521	5.11118	5.91211	6.16826	6.38139	5.80237	6.15924
DCP1B__Q8IZD4	Q8IZD4	DCP1B	mRNA-decapping enzyme 1B	5	4.80621	5.32498	5.11043	5.13977	4.50265	7.54054	7.49339	6.85884	7.33393	7.45677	6.54354	6.52856	6.12385	6.40943	6.39487
SNAP23__O00161	O00161	SNAP23	Synaptosomal-associated protein 23	13	7.86257	7.41771	6.65953	7.17428	6.46708	5.84877	6.34215	6.13201	5.44568	5.50567	8.01957	7.46806	6.48551	5.73676	5.97109
CDC23__Q9UJX2	Q9UJX2	CDC23	Cell division cycle protein 23 homolog	16	4.61929	4.79985	4.76719	4.82213	4.64871	6.89069	7.43867	6.97179	6.53873	7.5486	7.04723	6.99834	7.78982	7.67442	7.52347
FAM120A__Q9NZB2_6	Q9NZB2-6	FAM120A	Isoform of Q9NZB2, Isoform F of Constitutive coactivator of PPAR-gamma-like protein 1	38	5.85911	5.76251	6.09463	6.14184	6.01527	6.58457	6.30423	6.60336	6.71393	6.8211	6.37222	6.38899	6.26535	6.31355	6.53592
FAM120A__A0A494C0Y9	A0A494C0Y9	FAM120A_1	Isoform of Q9NZB2, Constitutive coactivator of PPAR-gamma-like protein 1 (Fragment)	1	5.76385	7.23816	8.36226	7.8214	7.20485	7.19411	8.01781	6.23493	6.03799	6.55238	5.93706	6.51474	6.22469	5.64457	5.2512
PPP4C__P60510	P60510	PPP4C	Serine/threonine-protein phosphatase 4 catalytic subunit	11	4.97002	4.92015	5.31316	5.19034	5.0814	6.07591	6.26177	6.54122	6.36867	6.60281	6.3415	6.21552	6.87009	7.0622	6.68078
PPP2CA__P67775	P67775	PPP2CA	Serine/threonine-protein phosphatase 2A catalytic subunit alpha isoform	25	4.46517	4.51109	5.04087	4.87695	4.86971	6.07046	6.05626	7.25378	6.9691	6.89245	6.97597	6.88597	7.55015	7.69443	7.49551
PPP2CB__P62714	P62714	PPP2CB	Serine/threonine-protein phosphatase 2A catalytic subunit beta isoform	1	4.718	4.65993	6.05732	4.95783	5.43413	5.50387	5.42774	7.83278	6.83893	6.92795	5.72232	6.28782	6.73605	6.78089	6.65016
SKP1__P63208	P63208	SKP1	S-phase kinase-associated protein 1	7	5.25625	5.43059	5.96187	6.06896	4.50706	6.52524	6.09259	9.34727	6.76159	6.1157	4.60051	5.32181	5.7228	5.11661	5.3193
PPP1CC__P36873_2	P36873-2	PPP1CC	Isoform of P36873, Isoform 2 of Serine/threonine-protein phosphatase PP1-gamma catalytic subunit	25	6.38187	6.05113	5.92014	6.12092	5.999	6.01381	6.08608	6.55317	6.26962	5.87358	6.63969	6.70723	7.15321	7.11998	6.74955
PPP1CA__P62136	P62136	PPP1CA	Serine/threonine-protein phosphatase PP1-alpha catalytic subunit	9	7.14032	6.47901	6.15094	6.25985	6.38322	5.26282	5.24696	5.85306	5.68712	5.36822	8.31023	7.29594	8.70701	7.83442	7.46627
PPP1CB__P62140	P62140	PPP1CB	Serine/threonine-protein phosphatase PP1-beta catalytic subunit	8	5.77013	6.52909	6.28629	6.20619	6.47999	5.96368	6.08978	5.33477	5.38958	5.10695	6.39697	6.15766	6.2383	6.27317	6.09486
PPP1CC__F8W1A0	F8W1A0	PPP1CC_1	Isoform of P36873, Protein-serine/threonine phosphatase (Fragment)	1	14.1215	12.7374	11.9287	11.4202	9.99221	3.28136	4.33166	2.51034	2.41939	2.38143	3.73549	4.64961	4.10542	4.13594	3.59536
HELZ2__Q9BYK8	Q9BYK8	HELZ2	Helicase with zinc finger domain 2	19	4.8499	5.1304	4.47934	4.71087	4.74291	7.85437	7.27998	9.15343	10.0571	9.09725	6.01716	5.83045	5.59787	6.28678	5.49233
SIPA1__Q96FS4	Q96FS4	SIPA1	Signal-induced proliferation-associated protein 1	33	7.83001	7.05392	7.12721	7.38153	7.46173	5.46887	5.30179	5.29512	5.60456	5.60691	7.60253	6.66648	7.17226	6.17952	6.48286
RPL18A__Q02543	Q02543	RPL18A	60S ribosomal protein L18a	22	4.48933	4.19387	4.90276	4.61585	4.53657	7.27907	7.02502	7.84516	7.37454	7.67447	5.97558	6.08447	6.73027	6.91785	7.00182
VIRMA__Q69YN4	Q69YN4	VIRMA	Protein virilizer homolog	22	7.29497	6.72846	7.10763	6.93339	6.61191	6.38648	6.60523	6.08232	6.13333	6.49261	6.2188	6.20877	5.8942	5.93947	5.74552
ZNF316__A6NFI3	A6NFI3	ZNF316	Zinc finger protein 316	1	8.5919	8.27554	8.2985	9.69989	8.22192	5.92614	6.57759	5.81349	5.25624	5.97032	5.46479	6.4156	5.20854	5.00182	5.27771
POLD2__P49005	P49005	POLD2	DNA polymerase delta subunit 2	16	3.38329	3.84742	3.9082	3.69457	3.92297	6.57402	6.93093	6.4985	6.62613	7.57788	6.92458	7.42056	8.11683	8.47352	7.65406
MRPL30__Q8TCC3_2	Q8TCC3-2	MRPL30	Isoform of Q8TCC3, Isoform 2 of 39S ribosomal protein L30, mitochondrial	3	4.14465	3.63396	4.38605	4.77119	4.48596	7.47213	7.77161	7.9873	7.32446	7.47185	6.72917	7.37329	7.59	7.67086	7.45578
MS4A1__P11836	P11836	MS4A1	B-lymphocyte antigen CD20	28	3.98375	3.69114	3.74444	4.03506	4.07677	7.58747	7.55786	9.15392	10.0835	8.69447	9.29983	7.92093	6.84608	6.16667	6.00759
UGP2__Q16851	Q16851	UGP2	UTP--glucose-1-phosphate uridylyltransferase	32	9.81291	9.26828	8.63018	9.18038	9.48874	5.72484	5.38326	5.41618	5.5473	5.4436	5.81784	4.92972	4.48135	4.18085	4.72968
GLMN__Q92990	Q92990	GLMN	Glomulin	15	4.56342	4.55224	4.49024	4.40298	4.22101	6.71965	6.58751	6.13621	5.9632	6.24584	6.32272	6.33181	6.14485	6.48381	5.99329
FGB__P02675	P02675	FGB	Fibrinogen beta chain	20	8.27868	7.87136	21.1287	22.8092	12.718	2.6735	3.70293	2.29947	1.98678	2.10026	2.41492	2.80411	3.22776	2.50198	2.55411
CRTAP__O75718	O75718	CRTAP	Cartilage-associated protein	3	3.28789	3.22954	2.93067	2.52418	2.44448	4.02394	4.37075	3.60215	3.3917	3.80428	3.49808	4.10754	3.42067	3.89629	3.66213
DNAJC10__Q8IXB1	Q8IXB1	DNAJC10	DnaJ homolog subfamily C member 10	11	7.31423	7.06713	7.22464	7.45966	7.31292	4.97772	5.27977	4.12709	4.06288	4.32081	6.91477	7.21879	6.60857	6.22081	6.85381
TRABD__Q9H4I3	Q9H4I3	TRABD	TraB domain-containing protein	8	2.80874	2.43411	2.40718	2.62385	2.67913	4.7982	5.06595	3.73307	3.666	3.89365	13.9695	14.1766	12.4025	10.893	11.3625
RO60__P10155	P10155	RO60	60 kDa SS-A/Ro ribonucleoprotein	23	8.24447	7.61216	7.39543	7.45394	7.2979	5.85723	5.9909	5.87673	5.85776	5.80526	5.28347	4.81682	4.66347	4.78801	4.87052
BHMT__Q93088	Q93088	BHMT	Betaine--homocysteine S-methyltransferase 1	4	4.76174	7.17459	4.98772	4.62559	5.32374	10.6202	10.993	2.8192	3.18989	3.50985	8.65537	9.11664	8.28177	8.85725	7.0834
UIMC1__Q96RL1	Q96RL1	UIMC1	BRCA1-A complex subunit RAP80	8	11.2824	9.58461	10.9345	10.8674	10.5547	5.22098	5.13111	5.33892	5.77706	5.32679	3.84603	3.62669	3.14783	3.29368	3.38491
PRRC1__Q96M27	Q96M27	PRRC1	Protein PRRC1	8	7.7553	7.6346	7.53225	7.78055	7.74044	4.90555	4.92768	5.63856	5.42627	5.39641	5.77558	5.67165	5.43723	5.2577	6.26687
ARMC6__Q6NXE6	Q6NXE6	ARMC6	Armadillo repeat-containing protein 6	12	4.09801	3.99298	3.84226	3.9157	3.62084	7.17958	7.19828	7.61443	7.26569	7.18118	7.50726	7.52852	6.51886	7.27277	6.61974
BPNT1__O95861_2	O95861-2	BPNT1	Isoform of O95861, Isoform 2 of 3'(2'),5'-bisphosphate nucleotidase 1	18	6.37336	6.70421	6.728	6.38834	6.35356	5.33517	5.7035	6.15332	6.02674	5.42805	5.71332	5.53734	5.59873	5.0585	5.14851
BPNT1__A6NF51	A6NF51	BPNT1_1	Isoform of O95861, 3'(2'),5'-bisphosphate nucleotidase 1	1	3.99422	4.82322	5.36918	4.0088	4.50365	6.00262	7.45042	4.9259	5.64103	4.76946	5.22444	4.96782	5.58878	4.57753	5.22134
SMYD2__Q9NRG4	Q9NRG4	SMYD2	N-lysine methyltransferase SMYD2	2	5.12382	5.15374	4.37165	5.0712	4.71661	6.92772	6.92015	6.27677	6.74269	6.8401	6.20886	6.55988	7.1065	7.08944	6.06169
LARP4B__Q92615	Q92615	LARP4B	La-related protein 4B	12	3.78188	3.55103	4.17167	3.99415	4.00171	6.81256	6.77041	7.60769	7.94097	7.38365	6.73425	7.00966	6.78084	7.30515	7.12818
FRYL__O94915	O94915	FRYL	Protein furry homolog-like	27	5.02894	5.1043	5.22562	5.00077	4.90689	6.7606	6.66425	6.63745	6.67048	7.06865	8.17286	7.70054	7.76175	7.86173	7.77534
CRNKL1__Q9BZJ0	Q9BZJ0	CRNKL1	Crooked neck-like protein 1	19	6.66454	6.02438	6.26342	6.27458	6.26516	5.5167	5.83251	4.93879	4.57768	5.19272	7.05087	7.27395	7.3238	7.50843	6.83102
ARHGAP27__Q6ZUM4	Q6ZUM4	ARHGAP27	Rho GTPase-activating protein 27	9	9.35353	8.91959	8.81373	8.60657	8.4374	5.39524	4.8816	4.99703	4.99907	4.75517	7.44703	6.59735	5.99097	5.11165	5.18795
PTPN12__Q05209	Q05209	PTPN12	Tyrosine-protein phosphatase non-receptor type 12	11	5.89932	5.69844	6.12167	6.2664	6.04057	7.47654	6.9203	8.29619	8.58471	7.80375	5.83295	5.40111	5.96488	5.60471	5.22546
AGO2__Q9UKV8	Q9UKV8	AGO2	Protein argonaute-2	21	6.89965	6.49388	5.84386	6.48785	6.52321	5.70019	5.61558	5.24984	5.03428	5.39544	8.0483	7.32337	6.8833	6.46034	6.85628
AGO3__Q9H9G7	Q9H9G7	AGO3	Protein argonaute-3	12	8.43126	7.93966	8.66312	8.9524	8.8367	5.33514	5.6	4.71156	4.71252	4.94204	5.93003	5.18626	5.33309	4.8682	4.95011
AGO1__Q9UL18	Q9UL18	AGO1	Protein argonaute-1	12	10.6848	9.54494	10.7961	10.6748	11.1905	5.07768	5.13479	4.18143	4.46957	4.36453	4.94084	4.39376	4.47624	3.99721	4.00906
DNAH11__Q96DT5	Q96DT5	DNAH11	Dynein axonemal heavy chain 11	3	10.9191	9.9915	8.86384	8.64011	8.30011	5.11022	6.04409	3.97923	4.14821	4.1868	4.80231	6.27165	6.0745	5.7787	6.88967
PSMB8__P28062	P28062	PSMB8	Proteasome subunit beta type-8	25	6.06119	6.07646	5.90212	6.01866	5.81831	6.65496	6.28473	8.87845	8.86374	8.60597	6.64831	6.21198	5.27925	5.11148	6.18637
MDH1__P40925_3	P40925-3	MDH1	Isoform of P40925, Isoform 3 of Malate dehydrogenase, cytoplasmic	34	10.1409	9.60812	9.70574	10.3887	11.0534	4.94841	4.98409	5.80422	5.71275	5.44031	4.02702	3.70032	3.55084	3.33994	4.00506
SGTA__O43765	O43765	SGTA	Small glutamine-rich tetratricopeptide repeat-containing protein alpha	7	2.15289	2.76407	3.12405	2.48456	2.32946	5.32653	6.50555	9.16967	6.40173	6.42765	5.04398	6.20378	6.8516	7.26812	6.5938
USP9X__Q93008_3	Q93008-3	USP9X	Isoform of Q93008, Isoform 2 of Probable ubiquitin carboxyl-terminal hydrolase FAF-X	69	5.66298	5.78286	5.91258	5.87212	5.75843	5.66476	5.85404	6.43927	6.18875	6.07437	6.85597	6.43611	7.62483	7.12472	6.67438
DHX8__Q14562	Q14562	DHX8	ATP-dependent RNA helicase DHX8	32	6.79226	6.45256	6.55971	6.53096	6.20133	6.44229	6.79448	5.82307	5.94202	6.09871	5.97593	6.08011	5.54974	5.67562	5.79826
DHX15__O43143	O43143	DHX15	Pre-mRNA-splicing factor ATP-dependent RNA helicase DHX15	45	7.03713	6.34344	6.95296	6.63122	6.73182	5.99917	6.04094	5.6758	5.82774	5.80115	6.06033	5.77069	6.64346	7.2612	6.39871
DHX16__O60231	O60231	DHX16	Pre-mRNA-splicing factor ATP-dependent RNA helicase DHX16	23	6.05385	5.73912	5.85908	5.8676	5.5598	6.8052	6.80177	5.68528	5.69069	5.86629	6.19496	6.35094	6.20609	6.57069	6.33147
PSMC1__P62191	P62191	PSMC1	26S proteasome regulatory subunit 4	30	5.37758	4.92855	5.54085	5.3483	5.35118	7.16956	7.01931	5.79134	7.26023	7.10286	6.50937	7.39848	7.34537	7.48434	7.11042
SPATA5__Q8NB90	Q8NB90	SPATA5	ATPase family protein 2 homolog	14	5.50018	4.99735	5.69286	5.53191	5.29982	6.03732	6.62755	6.71594	6.55697	6.59175	5.90908	6.03117	6.54281	6.43768	6.32975
PSMC5__P62195	P62195	PSMC5	26S proteasome regulatory subunit 8	41	4.9833	4.79121	4.7579	4.87011	5.07709	6.81208	7.04119	7.16536	7.07986	6.60868	7.71923	7.39314	7.99648	8.11825	7.37203
RBBP6__Q7Z6E9	Q7Z6E9	RBBP6	E3 ubiquitin-protein ligase RBBP6	23	5.69882	5.47205	5.66817	5.27979	5.24459	7.9473	8.10215	6.08207	6.25591	6.20109	5.76579	6.69061	5.16518	5.85541	5.69927
ANKFY1__Q9P2R3_4	Q9P2R3-4	ANKFY1	Isoform of Q9P2R3, Isoform 4 of Rabankyrin-5	23	7.45985	7.59311	7.52089	7.43989	7.37076	5.71954	5.84723	5.23439	5.09506	5.36977	6.37413	5.9242	6.07917	5.7288	5.86576
VPS4B__O75351	O75351	VPS4B	Vacuolar protein sorting-associated protein 4B	28	8.71177	7.76146	8.01196	8.08369	8.3251	5.39032	5.27253	5.51014	5.54242	5.18213	6.50868	5.94363	6.23887	5.78558	5.81876
VPS4A__Q9UN37	Q9UN37	VPS4A	Vacuolar protein sorting-associated protein 4A	12	6.84613	6.05107	6.33131	6.81098	6.57684	5.93783	6.25266	6.60899	6.63279	6.30511	6.73472	6.42389	6.60242	6.28768	6.1752
ADAM10__O14672	O14672	ADAM10	Disintegrin and metalloproteinase domain-containing protein 10	20	5.73017	5.55566	6.81374	6.69711	6.38659	7.03365	7.27955	5.99395	6.02016	6.35112	7.34605	7.34367	6.43202	6.29273	6.5064
EFR3A__Q14156	Q14156	EFR3A	Protein EFR3 homolog A	16	6.37584	6.47822	6.20115	6.39964	6.40733	5.18435	5.37416	5.23548	5.40904	5.62881	7.59444	7.40798	7.27228	6.97142	6.72983
PCK2__Q16822	Q16822	PCK2	Phosphoenolpyruvate carboxykinase [GTP], mitochondrial	41	6.03401	6.1248	6.91196	7.28296	7.02622	5.41751	5.41263	7.46935	6.72922	6.68477	6.48944	5.89184	6.72087	6.0982	6.06646
FLYWCH2__Q96CP2	Q96CP2	FLYWCH2	FLYWCH family member 2	3	8.76417	7.31287	7.23483	8.49437	8.3316	5.68577	5.4162	5.71357	6.1303	6.31616	5.59484	5.61819	5.45856	5.20255	5.45926
ATP7A__Q04656_3	Q04656-3	ATP7A	Isoform of Q04656, Isoform 2 of Copper-transporting ATPase 1	5	5.32763	4.89324	5.64847	5.73037	4.82183	6.91141	7.07823	7.0997	7.21189	6.93324	7.67389	8.10585	7.37047	7.37809	7.15744
SMARCA2__P51531	P51531	SMARCA2	Probable global transcription activator SNF2L2	25	8.63156	7.70442	10.0113	9.61121	8.72033	4.94155	4.69912	5.60375	5.91084	5.81577	5.62366	5.23026	5.50903	5.44312	5.14976
SMARCA4__P51532	P51532	SMARCA4	Transcription activator BRG1	45	6.61443	5.87388	6.95803	6.62089	6.16837	6.54447	6.22439	6.43186	6.6061	6.53385	6.35058	6.2234	5.70759	5.86782	5.80728
OTUD6B__Q8N6M0	Q8N6M0	OTUD6B	Deubiquitinase OTUD6B	5	6.29961	6.14724	8.06706	6.54759	6.48848	6.57055	6.44824	7.42047	6.95378	6.75574	5.51496	5.38472	4.84639	4.65165	5.00835
DIS3__Q9Y2L1	Q9Y2L1	DIS3	Exosome complex exonuclease RRP44	42	5.36003	4.80994	5.07061	5.01338	5.04189	6.32201	6.35295	5.56423	5.48666	5.70885	6.57698	6.56184	7.01343	7.63646	6.71988
FANCD2__Q9BXW9_1	Q9BXW9-1	FANCD2	Isoform of Q9BXW9, Isoform 1 of Fanconi anemia group D2 protein	13	3.6922	3.93149	4.26156	4.13704	3.88934	6.49579	6.53378	5.18718	5.24686	6.23672	6.05064	7.04523	7.12124	8.63246	7.32692
LARP7__Q4G0J3_3	Q4G0J3-3	LARP7	Isoform of Q4G0J3, Isoform 3 of La-related protein 7	15	6.58788	5.53822	6.18745	6.01545	5.87699	7.02142	6.61236	7.04584	7.04048	6.76906	5.99717	5.78457	5.74242	5.77899	5.72406
GSS__P48637	P48637	GSS	Glutathione synthetase	20	5.48902	5.10315	5.49474	5.73048	5.29939	7.28843	7.01463	9.32761	9.42107	8.5618	5.41997	5.00973	4.61819	4.65171	5.31318
WASHC4__Q2M389	Q2M389	WASHC4	WASH complex subunit 4	17	6.41028	6.68533	6.81503	6.65566	6.5092	5.782	5.70909	5.54816	5.47275	5.75918	6.78946	6.2713	6.50145	5.81659	5.76855
NAA15__Q9BXJ9	Q9BXJ9	NAA15	N-alpha-acetyltransferase 15, NatA auxiliary subunit	47	4.81452	4.52599	4.97795	4.82321	4.932	7.50948	7.72047	7.56413	7.16392	7.60049	5.19021	5.14499	5.9308	6.42115	5.81537
NAA16__Q6N069	Q6N069	NAA16	N-alpha-acetyltransferase 16, NatA auxiliary subunit	6	5.88953	6.30146	6.37793	6.46764	6.43602	7.10975	7.0337	5.87855	5.85461	6.09286	5.8838	6.17784	6.49056	6.8117	6.55981
PTPN9__P43378	P43378	PTPN9	Tyrosine-protein phosphatase non-receptor type 9	4	5.44149	6.17396	5.85523	5.34523	5.26541	7.76713	8.21259	7.15633	7.03158	7.49843	7.37084	7.00243	6.77078	6.47597	6.6326
IFIT3__O14879	O14879	IFIT3	Interferon-induced protein with tetratricopeptide repeats 3	36	2.03063	2.12862	1.81425	1.59589	1.59515	12.2188	10.6314	16.5427	23.5617	20.0829	1.07802	1.24164	0.882769	1.53287	1.45403
COG6__Q9Y2V7	Q9Y2V7	COG6	Conserved oligomeric Golgi complex subunit 6	14	4.3149	4.02051	4.10882	4.03636	3.6893	7.77405	7.30798	9.72448	10.5682	10.0375	5.77667	5.69145	5.70157	5.81388	5.7646
NMT1__P30419	P30419	NMT1	Glycylpeptide N-tetradecanoyltransferase 1	26	5.83731	5.53325	6.7621	6.60431	6.27655	7.04919	6.84527	7.51735	7.58811	7.55014	5.51145	5.55532	5.04287	4.6869	5.04299
SRP72__O76094	O76094	SRP72	Signal recognition particle subunit SRP72	30	4.98593	4.19095	5.28563	4.55985	4.44815	7.4085	7.10208	5.52813	5.76473	7.36716	6.16224	6.94215	7.26727	6.8836	7.90025
STAM__Q92783	Q92783	STAM	Signal transducing adapter molecule 1	6	4.67176	5.72444	5.80187	5.27392	5.15108	7.59447	8.93548	5.759	7.16289	6.1667	5.58579	6.40572	5.75566	5.65573	5.70613
STAM2__O75886	O75886	STAM2	Signal transducing adapter molecule 2	7	6.98219	6.16848	6.68994	6.7506	5.99112	6.92061	7.28971	7.69942	7.91832	7.82283	6.43499	5.86012	5.02364	5.40844	5.70892
XPO7__Q9UIA9	Q9UIA9	XPO7	Exportin-7	35	6.34856	6.34367	6.35814	6.50634	6.48651	6.44949	6.60561	6.76529	6.39995	6.65135	6.21307	5.9284	6.51321	6.67375	6.54249
SMAD2__Q15796	Q15796	SMAD2	Mothers against decapentaplegic homolog 2	10	6.54885	6.50991	6.1568	5.93445	6.67282	6.995	7.08219	6.88622	6.61872	7.17234	6.55592	6.10919	5.92765	5.98064	6.13503
SMAD3__P84022	P84022	SMAD3	Mothers against decapentaplegic homolog 3	4	7.58538	7.26439	6.39233	7.15725	6.56309	6.66829	6.14894	7.26239	6.2397	7.19768	6.44273	6.11734	6.06312	5.15013	5.82662
SMAD5__Q99717	Q99717	SMAD5	Mothers against decapentaplegic homolog 5	2	10.1838	8.00033	8.72275	8.46582	7.58035	5.5912	5.3285	4.70943	5.08182	4.72232	5.39405	5.07184	4.65982	5.08249	5.31192
CBWD2__Q8IUF1	Q8IUF1	CBWD2	COBW domain-containing protein 2	7	3.36822	4.71491	3.80893	3.85076	3.30078	6.34252	7.49788	9.02203	8.43586	7.67615	5.84082	6.8616	7.90218	8.09903	6.97058
GGCT__O75223	O75223	GGCT	Gamma-glutamylcyclotransferase	11	7.42669	7.3611	5.97188	6.47491	6.24547	7.0973	6.6277	8.87621	8.5588	8.31233	4.60916	4.4493	3.58305	3.65337	4.08776
STX4__Q12846	Q12846	STX4	Syntaxin-4	9	6.20231	6.66134	5.74839	6.32782	5.97137	6.72946	6.50623	7.12622	6.83915	6.56734	7.60837	6.99219	6.2924	6.50241	6.39907
AP1S2__P56377	P56377	AP1S2	AP-1 complex subunit sigma-2	3	8.13319	8.13609	8.73902	8.44191	8.2898	5.98128	5.24973	6.45909	6.52417	6.72088	4.97843	4.20055	4.68478	4.45214	4.20016
AP1S1__P61966	P61966	AP1S1	AP-1 complex subunit sigma-1A	5	5.81373	5.80162	5.54299	5.99568	5.94172	6.32341	6.5252	6.3335	6.05543	7.11236	8.21364	7.602	6.6069	6.94109	7.31241
AP1S3__Q96PC3_2	Q96PC3-2	AP1S3	Isoform of Q96PC3, Isoform 2 of AP-1 complex subunit sigma-3	3	6.97098	6.95042	6.70124	7.10193	6.65683	8.00419	7.79144	6.4454	6.79877	6.71984	6.71432	6.02748	5.89277	5.68025	5.54413
SMAD4__Q13485	Q13485	SMAD4	Mothers against decapentaplegic homolog 4	7	6.00688	5.87523	6.60484	6.98179	6.64168	6.59764	6.00074	7.00574	7.30078	6.87675	5.20089	5.17023	5.05676	6.12308	5.51908
NRDE2__Q9H7Z3	Q9H7Z3	NRDE2	Nuclear exosome regulator NRDE2	5	5.72812	5.74206	5.84646	5.72948	5.90246	5.92498	5.63663	5.22026	5.13038	5.54972	6.70005	7.15813	6.81264	6.84542	6.43282
FOXO1__Q12778	Q12778	FOXO1	Forkhead box protein O1	2	10.0072	8.80642	8.73511	9.39073	8.7069	3.1856	2.8581	2.81149	2.6307	2.50984	8.69766	7.43546	8.26231	8.17851	7.78393
CENPP__Q6IPU0	Q6IPU0	CENPP	Centromere protein P	1	1.76127	2.01408	1.71807	1.86811	1.51388	8.14185	7.71845	6.63251	7.06568	7.36468	9.27789	11.6836	10.6719	11.5077	11.0603
NIT1__Q86X76	Q86X76	NIT1	Deaminated glutathione amidase	11	6.35759	6.47034	6.99328	7.18836	7.1943	5.638	5.50418	6.60104	6.65245	6.22714	6.07921	5.36603	6.50186	6.21032	6.21276
PGAM5__Q96HS1	Q96HS1	PGAM5	Serine/threonine-protein phosphatase PGAM5, mitochondrial	22	3.32722	3.1417	3.10518	3.23379	2.95482	7.04985	7.34073	7.02855	6.66856	7.2944	7.774	8.1464	8.14903	8.98467	8.51524
MLH1__P40692	P40692	MLH1	DNA mismatch repair protein Mlh1	13	4.44717	4.34336	4.18437	3.94207	4.42152	7.35649	7.67443	6.85861	6.69438	7.42899	7.80977	8.60184	8.52397	8.87379	7.82934
DERL2__Q9GZP9	Q9GZP9	DERL2	Derlin-2	4	4.43505	5.41153	4.86528	5.26497	5.5476	8.02791	6.77016	5.72925	5.89372	5.51951	8.37956	8.25866	8.67903	8.19777	9.02002
GABARAPL2__P60520	P60520	GABARAPL2	Gamma-aminobutyric acid receptor-associated protein-like 2	7	2.32627	2.3305	2.32298	2.71492	2.28639	6.33112	5.86714	5.99233	7.07033	6.11133	11.7977	10.2911	9.33082	8.09176	8.05388
GABARAP__O95166	O95166	GABARAP	Gamma-aminobutyric acid receptor-associated protein	4	5.39449	5.04311	6.12137	5.43296	6.04717	6.62932	6.41471	7.15996	7.02873	7.06959	8.06162	7.04289	6.15566	5.88243	7.14123
PPM1G__O15355	O15355	PPM1G	Protein phosphatase 1G	20	4.80662	4.82376	4.06249	4.49215	3.95083	6.99423	6.31025	8.22235	8.99185	9.42696	5.36295	5.5607	4.50212	5.3281	5.72404
PTCD3__Q96EY7	Q96EY7	PTCD3	Pentatricopeptide repeat domain-containing protein 3, mitochondrial	25	3.44416	4.00606	4.59024	4.19129	3.96842	6.84549	7.33445	7.83324	7.15275	7.41899	6.55205	7.71352	7.19693	7.1188	6.77992
HMGCR__P04035_3	P04035-3	HMGCR	Isoform of P04035, Isoform 3 of 3-hydroxy-3-methylglutaryl-coenzyme A reductase	3	4.53151	4.5956	4.92332	5.58182	4.59304	7.26685	8.63754	4.94508	5.01766	4.94886	6.63602	7.43809	6.0847	7.08156	6.17634
CDC16__Q13042	Q13042	CDC16	Cell division cycle protein 16 homolog	14	5.2931	5.67184	4.76117	5.00385	4.60726	6.80772	6.95703	6.96589	6.67202	7.47739	7.27241	6.84896	7.58658	7.53349	7.4147
MTREX__P42285	P42285	MTREX	Exosome RNA helicase MTR4	44	6.51291	6.07136	6.44936	6.41166	6.31728	6.25432	6.35082	5.71962	5.5439	6.1048	5.66179	5.7362	5.67867	6.18718	5.89144
PYROXD1__Q8WU10	Q8WU10	PYROXD1	Pyridine nucleotide-disulfide oxidoreductase domain-containing protein 1	3	4.66688	4.95372	4.41814	4.50107	4.6922	6.87277	7.1678	6.55416	6.38127	6.43853	7.0733	8.14128	8.11994	8.35291	7.27205
PSMA5__P28066	P28066	PSMA5	Proteasome subunit alpha type-5	18	4.0918	4.53222	4.49267	4.28792	4.25439	7.10251	7.34529	11.6756	9.37012	7.77705	5.72809	5.6139	5.78036	5.33372	5.58453
C2CD5__Q86YS7_3	Q86YS7-3	C2CD5	Isoform of Q86YS7, Isoform 3 of C2 domain-containing protein 5	19	7.39341	7.6357	7.61006	7.70363	7.60771	5.77672	5.65901	6.48902	6.07128	6.82754	5.90685	5.38944	5.84541	5.81248	5.89767
NFS1__Q9Y697	Q9Y697	NFS1	Cysteine desulfurase, mitochondrial	13	5.20045	5.49554	6.50677	6.68946	6.29612	6.49256	6.87851	6.11716	5.94946	6.1618	6.16048	5.96601	5.71308	5.61745	5.43119
TNPO3__Q9Y5L0_1	Q9Y5L0-1	TNPO3	Isoform of Q9Y5L0, Isoform 1 of Transportin-3	23	4.60094	4.43577	4.3104	4.48107	4.30614	7.29359	7.37522	7.18469	7.131	7.37909	7.72542	7.52009	8.20034	8.33069	7.89179
SLC12A9__Q9BXP2	Q9BXP2	SLC12A9	Solute carrier family 12 member 9	6	5.98826	5.62221	6.08335	6.09873	5.78864	4.74266	4.65523	5.42152	5.14611	5.24806	10.5625	8.59203	8.20706	6.64158	6.51899
APPL1__Q9UKG1	Q9UKG1	APPL1	DCC-interacting protein 13-alpha	33	10.1399	9.24199	9.46701	9.47444	10.4455	5.19587	4.74555	5.29921	5.03593	5.43139	4.79701	4.36551	4.64247	4.46741	4.60842
PSMB4__P28070	P28070	PSMB4	Proteasome subunit beta type-4	13	5.42949	6.24947	5.74576	5.52689	6.14876	6.66824	6.77539	7.03834	6.44103	7.75472	6.07113	5.47303	4.94761	4.49041	5.91489
WDR55__Q9H6Y2	Q9H6Y2	WDR55	WD repeat-containing protein 55	6	5.51036	5.70789	4.8315	5.27512	5.31288	7.52375	7.74063	7.72031	8.03595	8.05646	5.50578	5.86904	5.59117	5.59142	5.46968
CHM__P24386	P24386	CHM	Rab proteins geranylgeranyltransferase component A 1	7	6.26009	6.16747	6.5899	6.81295	6.5103	5.90962	5.89028	6.79613	6.73929	6.48697	6.06508	5.77823	6.7864	6.47824	6.44142
SETMAR__Q53H47	Q53H47	SETMAR	Histone-lysine N-methyltransferase SETMAR	4	7.25194	6.74684	7.05401	6.89563	6.66186	6.19657	6.08302	5.19258	4.82923	5.15182	6.68031	6.82935	6.22574	6.31636	5.625
HOOK3__Q86VS8	Q86VS8	HOOK3	Protein Hook homolog 3	10	5.40527	5.37175	5.19851	5.6035	5.35184	5.94336	5.99088	7.00193	6.49829	6.87517	7.12933	7.30024	7.09597	6.64187	7.10354
ASAP1__Q9ULH1_2	Q9ULH1-2	ASAP1	Isoform of Q9ULH1, Isoform 1 of Arf-GAP with SH3 domain, ANK repeat and PH domain-containing protein 1	9	5.85284	5.85909	7.76224	7.66532	7.41721	5.1585	5.76065	5.42557	5.69853	5.20376	7.31956	6.90886	6.92542	6.34944	6.40524
SCRN1__Q12765_2	Q12765-2	SCRN1	Isoform of Q12765, Isoform 2 of Secernin-1	10	7.36207	7.36607	10.5119	9.01989	8.48482	5.12594	4.675	5.93875	5.93871	4.76728	4.31762	3.90783	5.65083	4.7426	4.72042
RXRB__P28702_3	P28702-3	RXRB	Isoform of P28702, Isoform 2 of Retinoic acid receptor RXR-beta	5	6.55559	5.91785	6.80904	6.49659	6.39788	5.8231	6.50727	5.27079	5.39454	5.56839	6.55215	6.53229	6.59136	6.70021	6.33236
KYAT3__Q6YP21	Q6YP21	KYAT3	Kynurenine--oxoglutarate transaminase 3	23	4.03064	5.07918	6.14645	6.10774	5.81415	5.7126	7.01863	8.90219	8.70891	7.7649	5.08644	6.09999	7.53688	6.79195	6.27706
MRPS5__P82675	P82675	MRPS5	28S ribosomal protein S5, mitochondrial	7	3.45865	3.41168	5.1252	4.55029	4.01519	6.49276	6.95043	8.16516	7.84997	7.93659	6.71474	7.66475	8.28666	7.61168	7.84647
FDFT1__P37268	P37268	FDFT1	Squalene synthase	24	2.29858	2.74847	2.97032	2.55555	2.47065	8.06288	10.0505	6.94125	8.09421	8.01127	9.13825	9.7428	7.45036	8.63315	6.823
ORC1__Q13415	Q13415	ORC1	Origin recognition complex subunit 1	7	3.40345	3.82205	3.38155	3.6765	3.41462	6.64573	7.23608	6.138	5.90392	6.61351	8.40065	9.75042	9.69306	9.44041	8.68817
MDN1__Q9NU22	Q9NU22	MDN1	Midasin	53	4.73483	4.77549	4.56166	4.42421	4.16229	6.34959	7.00104	5.85428	5.49367	6.30592	6.03949	6.59338	6.40361	7.11949	5.91324
CARD11__Q9BXL7	Q9BXL7	CARD11	Caspase recruitment domain-containing protein 11	38	7.38761	6.98102	6.4971	6.5831	6.34342	5.69492	5.25086	6.38693	6.47433	5.94498	7.43402	7.05759	7.05249	6.42018	6.19027
NHLRC2__Q8NBF2	Q8NBF2	NHLRC2	NHL repeat-containing protein 2	17	6.25411	7.04437	5.72791	5.6093	6.28222	6.72892	7.3323	4.59741	4.8153	4.64079	5.95667	6.09062	5.87554	5.81146	5.62724
LRRK2__Q5S007	Q5S007	LRRK2	Leucine-rich repeat serine/threonine-protein kinase 2	16	6.23367	6.06799	5.36037	5.3352	5.13128	7.33748	8.2796	6.49742	7.17523	6.26086	8.11289	7.20127	7.76606	5.73014	6.05535
AP3S1__Q92572	Q92572	AP3S1	AP-3 complex subunit sigma-1	7	4.46117	4.4922	5.3771	4.89715	4.87959	7.21373	6.79029	8.7749	8.40564	8.41848	5.7536	5.40191	6.07869	5.83423	6.06868
COPZ1__P61923_4	P61923-4	COPZ1	Isoform of P61923, Isoform 4 of Coatomer subunit zeta-1	4	4.6715	4.88618	5.30735	5.11925	4.73354	6.42706	6.34139	8.45346	7.85065	6.69901	5.68209	5.8561	7.10453	6.31636	6.24041
AHCTF1__Q8WYP5_2	Q8WYP5-2	AHCTF1	Isoform of Q8WYP5, Isoform 2 of Protein ELYS	35	6.7771	6.86597	7.56954	7.16616	6.4322	6.12984	6.30921	6.0287	6.00559	6.36514	6.24824	6.38486	5.70303	5.79827	6.06551
LTA4H__P09960	P09960	LTA4H	Leukotriene A-4 hydrolase	62	10.5166	9.93546	10.6047	12.6522	13.8674	3.18443	3.0282	3.51778	3.39523	3.40528	4.28201	4.5016	4.2092	3.95787	4.30219
APOBEC3B__Q9UH17	Q9UH17	APOBEC3B	DNA dC->dU-editing enzyme APOBEC-3B	3	2.65775	3.24287	4.1467	3.83194	3.16535	6.86736	7.33009	4.54731	5.93849	6.44779	7.27051	8.21852	5.50631	9.50872	9.67275
APOBEC3G__Q9HC16	Q9HC16	APOBEC3G	DNA dC->dU-editing enzyme APOBEC-3G	23	4.97469	4.99193	3.82772	4.26065	4.43413	9.60277	9.68928	7.81993	10.3845	9.90644	5.89294	5.92086	4.22528	5.15503	6.21326
APOBEC3F__Q8IUX4	Q8IUX4	APOBEC3F	DNA dC->dU-editing enzyme APOBEC-3F	2	5.26923	4.78736	3.90519	5.42848	5.56296	7.56289	7.0807	7.24405	7.36777	8.16541	8.43314	7.90281	7.15433	6.74282	7.39286
APOBEC3D__Q96AK3	Q96AK3	APOBEC3D	DNA dC->dU-editing enzyme APOBEC-3D	7	4.2528	5.01676	4.60665	4.15514	4.75437	7.41809	7.68416	5.93171	6.67763	6.76079	8.54865	8.51619	7.20847	7.99135	8.78541
APOBEC3D__Q6ICH2	Q6ICH2	APOBEC3D_1	Isoform of Q96AK3, BK150C2.9 protein	1	5.07282	4.74962	5.83334	8.72464	4.3791	5.09181	4.75141	5.42621	4.41555	4.12875	5.09301	5.58494	5.87598	5.63803	4.83851
UBA6__A0AVT1	A0AVT1	UBA6	Ubiquitin-like modifier-activating enzyme 6	60	7.95968	7.62621	7.80324	7.90206	8.2735	4.82089	4.87768	5.08123	4.91463	4.78312	6.16645	5.79648	7.23272	6.63925	6.55848
STAT3__P40763	P40763	STAT3	Signal transducer and activator of transcription 3	28	4.58846	4.79202	4.32644	4.52451	4.51188	6.97507	6.89011	7.63559	8.47196	7.19871	7.76066	7.5416	7.51712	7.54513	7.21895
VPS13B__Q7Z7G8	Q7Z7G8	VPS13B	Vacuolar protein sorting-associated protein 13B	1	5.42704	5.57616	6.27715	5.75494	4.78413	6.48537	6.86794	5.62757	5.91647	6.0306	7.24692	7.18878	6.58265	6.757	7.10133
RFX1__P22670	P22670	RFX1	MHC class II regulatory factor RFX1	11	7.94458	8.18867	8.39346	7.98822	8.64736	5.88945	6.08568	4.46784	4.46217	4.74961	6.03143	5.80696	5.57498	5.76067	5.54915
ARL1__P40616	P40616	ARL1	ADP-ribosylation factor-like protein 1	8	4.28319	4.12479	4.70194	4.40537	4.45139	6.35076	7.16417	5.46515	5.54215	5.63891	7.08689	7.51689	7.46046	7.31577	7.31472
SDR39U1__Q9NRG7	Q9NRG7	SDR39U1	Epimerase family protein SDR39U1	6	10.8211	10.525	11.7396	11.9174	11.5165	4.17446	4.35375	4.33979	4.0935	4.01942	3.7319	3.75478	3.46887	3.03031	3.31903
JAK1__P23458	P23458	JAK1	Tyrosine-protein kinase JAK1	34	6.11334	5.68054	5.71208	5.86077	5.86077	5.27551	5.17046	5.09925	4.98106	5.09375	10.556	9.29302	8.38904	7.96682	7.81216
JAK3__P52333	P52333	JAK3	Tyrosine-protein kinase JAK3	31	3.5677	3.72485	3.45006	3.62945	3.58985	6.18393	6.04125	6.67937	6.48829	6.1238	11.7837	10.5087	9.0353	8.37461	8.5841
CDK7__P50613	P50613	CDK7	Cyclin-dependent kinase 7	8	5.36617	5.16658	5.17571	5.09872	4.87593	6.55164	6.33834	6.7824	6.52185	6.72624	6.57524	6.70842	6.49115	6.44563	5.98939
CHEK2__O96017_9	O96017-9	CHEK2	Isoform of O96017, Isoform 9 of Serine/threonine-protein kinase Chk2	10	7.33405	6.66688	6.42426	6.90533	7.24022	4.79923	4.77009	4.698	4.52872	4.8414	6.68381	6.55296	7.23099	7.28941	7.48876
JAK2__O60674	O60674	JAK2	Tyrosine-protein kinase JAK2	3	4.96846	5.3667	4.80229	4.92039	4.35283	6.59165	6.00879	7.73267	7.49239	6.49682	10.0625	9.82043	7.62009	6.97666	6.78736
GTF2A2__P52657	P52657	GTF2A2	Transcription initiation factor IIA subunit 2	5	5.74382	6.23765	6.22394	6.17733	5.75343	5.97627	5.89638	7.57617	7.10939	7.20161	6.27683	6.60389	5.55832	6.09679	7.022
ANXA6__P08133	P08133	ANXA6	Annexin A6	163	8.07214	8.02678	7.18263	7.27917	7.60706	5.82253	5.54969	5.81745	5.66373	5.27863	7.90851	7.02144	6.36298	5.47408	5.61714
ANXA6__E5RK69	E5RK69	ANXA6_1	Isoform of P08133, Annexin	5	8.02642	8.15649	7.15203	7.45517	7.7535	5.75355	5.35077	4.88826	4.86165	4.8765	8.07742	7.69274	7.03346	6.24302	5.87852
FXR1__P51114	P51114	FXR1	Fragile X mental retardation syndrome-related protein 1	24	4.58311	4.17646	5.20707	5.00545	4.91526	6.62868	6.96378	6.02462	6.26319	6.7088	7.2324	7.45527	7.63673	7.86392	7.5323
FXR2__P51116	P51116	FXR2	Fragile X mental retardation syndrome-related protein 2	16	4.6608	4.3464	4.8902	4.57776	4.49703	6.08319	5.9966	5.54956	5.74674	5.70257	7.68279	7.92016	8.3673	8.57816	8.02961
FMR1__Q06787_7	Q06787-7	FMR1	Isoform of Q06787, Isoform 7 of Synaptic functional regulator FMR1	12	6.06034	5.88188	6.30906	5.89103	6.013	6.70289	6.54812	6.08687	5.97195	6.22361	5.96266	5.91556	5.87939	6.13924	5.99252
ABHD11__Q8NFV4	Q8NFV4	ABHD11	Protein ABHD11	3	4.81779	5.45417	6.03638	5.37128	5.44919	6.30744	7.37707	6.50047	5.26606	5.48189	5.92814	6.44595	6.48415	6.19084	5.76199
ARHGAP1__Q07960	Q07960	ARHGAP1	Rho GTPase-activating protein 1	18	7.29377	6.90843	7.44132	7.81561	7.99455	6.05017	5.86571	6.25513	6.11242	6.8671	6.30982	5.743	5.77504	5.3174	5.91629
PSMA6__P60900	P60900	PSMA6	Proteasome subunit alpha type-6	37	6.05002	6.01836	5.32535	5.56912	5.90752	7.33005	7.14693	8.99915	8.62406	8.1478	5.98312	5.50032	5.15345	4.86838	5.46205
LARP4__Q71RC2_4	Q71RC2-4	LARP4	Isoform of Q71RC2, Isoform 4 of La-related protein 4	4	3.03544	2.69527	3.13501	2.69296	2.53783	8.43639	9.13388	6.26478	8.12371	7.34857	5.12318	5.92355	5.22101	5.81892	6.40957
ELAVL1__Q15717_2	Q15717-2	ELAVL1	Isoform of Q15717, Isoform 2 of ELAV-like protein 1	27	6.89035	6.32792	6.35465	6.51149	6.78611	6.28995	6.06195	6.59052	6.67866	6.52111	5.73887	5.81774	5.9393	6.39876	6.25365
PDCD10__Q9BUL8	Q9BUL8	PDCD10	Programmed cell death protein 10	14	7.45072	7.35658	6.43496	6.88719	7.08671	6.22274	6.05974	6.62736	6.86237	6.49362	5.97985	5.40337	5.21402	5.05102	5.11879
PDCD10__C9J932	C9J932	PDCD10_1	Isoform of Q9BUL8, Programmed cell death protein 10 (Fragment)	1	6.07549	9.79881	5.91411	6.80554	7.12482	6.44516	7.29868	9.60781	6.38235	6.53537	6.24009	4.61879	3.7259	4.85353	8.57357
PHACTR4__Q8IZ21_2	Q8IZ21-2	PHACTR4	Isoform of Q8IZ21, Isoform 2 of Phosphatase and actin regulator 4	3	7.59263	7.55884	7.42672	6.886	7.00819	6.25814	6.30895	7.53462	7.66872	7.5736	4.59947	4.59701	3.23158	3.68209	4.38528
POLE__Q07864	Q07864	POLE	DNA polymerase epsilon catalytic subunit A	9	3.3417	3.67853	3.17054	3.07656	3.2634	5.56909	6.14912	4.55926	4.54106	5.07439	5.70398	6.77389	7.26756	8.05908	6.87977
DDX56__Q9NY93	Q9NY93	DDX56	Probable ATP-dependent RNA helicase DDX56	13	5.51714	5.19503	5.08036	5.00368	4.73149	7.34323	7.34198	6.78749	6.35979	6.90593	5.05487	5.55448	5.31185	6.21035	5.43108
CPPED1__Q9BRF8	Q9BRF8	CPPED1	Serine/threonine-protein phosphatase CPPED1	10	6.51056	7.16858	7.66281	7.54361	8.46208	4.87101	4.91484	5.72704	5.60819	5.55485	7.64397	7.13171	7.66822	5.89688	6.97725
EDF1__O60869	O60869	EDF1	Endothelial differentiation-related factor 1	8	7.97035	7.18301	8.15917	8.05894	8.05492	5.75863	5.34353	5.98869	6.31325	6.01546	4.7994	5.00013	3.79666	4.08141	4.77987
TENT2__Q6PIY7	Q6PIY7	TENT2	Poly(A) RNA polymerase GLD2	4	5.35582	5.63473	5.5181	5.80324	6.09611	6.11265	6.16504	6.32274	6.05176	5.98146	7.162	6.98678	7.22578	6.92132	6.53564
TOP3A__Q13472	Q13472	TOP3A	DNA topoisomerase 3-alpha	2	5.60659	6.08795	5.61451	6.32702	5.06341	6.75927	6.7032	5.3217	5.98847	6.17246	6.71888	7.06144	7.75098	8.52903	6.91792
PUF60__Q9UHX1_2	Q9UHX1-2	PUF60	Isoform of Q9UHX1, Isoform 2 of Poly(U)-binding-splicing factor PUF60	35	6.08271	5.98766	5.65576	5.65903	5.7549	6.37312	6.20765	6.25808	6.38295	6.5897	5.69213	5.64898	5.11196	5.56653	5.57947
UTP25__Q68CQ4	Q68CQ4	UTP25	U3 small nucleolar RNA-associated protein 25 homolog	9	5.74297	5.42871	6.20586	5.72848	6.17251	6.17633	6.19908	6.03552	5.33336	6.06284	5.15481	5.60357	5.10936	5.44803	5.46906
MAD2L1__Q13257	Q13257	MAD2L1	Mitotic spindle assembly checkpoint protein MAD2A	8	2.67613	2.80024	2.50459	2.21643	2.2483	7.35461	7.7155	7.33548	7.24594	8.47309	6.55499	7.40309	7.64496	9.31333	7.91585
FAM3C__Q92520	Q92520	FAM3C	Protein FAM3C	13	6.76119	6.72459	5.74713	6.66872	6.34343	4.86967	4.94221	4.60675	4.75108	4.47919	7.91955	8.03177	8.63153	9.28245	8.65542
INPP5D__Q92835	Q92835	INPP5D	Phosphatidylinositol 3,4,5-trisphosphate 5-phosphatase 1	68	7.98735	7.37565	8.08041	8.32951	8.43252	5.06135	4.4188	4.83361	4.94143	4.98564	7.54831	6.7632	6.97616	6.57399	6.49103
INPPL1__O15357	O15357	INPPL1	Phosphatidylinositol 3,4,5-trisphosphate 5-phosphatase 2	24	5.45633	5.13444	5.73686	5.66935	5.40413	6.10265	5.67072	5.79589	5.99485	5.80811	8.62084	7.94462	8.38947	7.63096	7.16611
YJU2B__P13994	P13994	YJU2B	Probable splicing factor YJU2B	5	6.49987	6.84354	6.9038	6.59101	6.07864	6.45567	6.05747	6.22161	6.00875	6.0648	6.89321	6.82381	6.13874	6.47829	6.57343
GNPAT__O15228	O15228	GNPAT	Dihydroxyacetone phosphate acyltransferase	9	5.18023	4.93309	5.29398	5.09876	5.0706	6.36014	6.70149	6.00852	6.35512	6.54648	7.54956	7.3099	8.4679	7.4899	7.11861
PSMD3__O43242	O43242	PSMD3	26S proteasome non-ATPase regulatory subunit 3	35	4.43839	4.21334	4.37115	4.27679	4.41102	6.50804	6.64703	6.39286	6.21032	6.1324	8.18966	7.78373	9.1713	9.08397	8.35651
TTC1__Q99614	Q99614	TTC1	Tetratricopeptide repeat protein 1	6	3.39899	3.9782	4.42748	4.41112	3.96041	6.27546	6.76869	7.5399	8.26316	8.89388	6.12109	6.84343	5.60461	6.12809	6.36489
COPS4__Q9BT78	Q9BT78	COPS4	COP9 signalosome complex subunit 4	21	4.80903	4.81587	6.20508	5.09028	5.43381	6.03164	6.96872	8.40192	6.24197	6.16653	5.69568	5.98957	7.16037	6.40142	5.73186
PIK3AP1__Q6ZUJ8	Q6ZUJ8	PIK3AP1	Phosphoinositide 3-kinase adapter protein 1	33	6.2761	5.9981	7.15149	6.50716	6.75008	5.05492	5.04155	6.4884	6.75222	6.18695	7.43835	6.56152	7.363	6.19994	5.97119
EIF2S3__P41091	P41091	EIF2S3	Eukaryotic translation initiation factor 2 subunit 3	28	4.26642	4.12317	4.15907	4.20881	4.09484	6.67014	6.59199	9.01411	7.73025	7.85693	6.37194	6.66627	6.487	6.80948	7.23542
ZFR__Q96KR1	Q96KR1	ZFR	Zinc finger RNA-binding protein	30	6.85799	6.25503	6.99136	6.80099	6.87753	5.95563	5.77994	5.83137	6.0297	5.70133	5.24262	5.31138	4.68327	4.75718	5.11632
ARFGAP3__Q9NP61	Q9NP61	ARFGAP3	ADP-ribosylation factor GTPase-activating protein 3	14	3.86946	3.50763	4.05071	3.99531	3.81037	6.63649	6.44089	7.24789	7.00814	7.05201	6.4683	7.18142	7.77073	7.88937	9.75131
ARFGAP3__H0Y6A0	H0Y6A0	ARFGAP3_1	Isoform of Q9NP61, ADP-ribosylation factor GTPase-activating protein 3 (Fragment)	1	3.19319	2.73137	3.87073	2.3912	3.13072	7.8745	8.23932	10.5399	8.17797	10.1537	6.4838	7.04037	7.89997	6.83927	11.434
CPSF7__Q8N684_3	Q8N684-3	CPSF7	Isoform of Q8N684, Isoform 3 of Cleavage and polyadenylation specificity factor subunit 7	21	7.60653	6.76159	6.58589	7.0019	6.77047	6.27066	6.01726	6.13608	6.63174	6.26328	5.67026	5.59263	5.02087	5.46418	5.45919
CSTF3__Q12996	Q12996	CSTF3	Cleavage stimulation factor subunit 3	14	7.26528	6.96223	6.62823	6.84158	7.20705	6.73391	6.82681	7.00847	6.6935	7.19118	5.07747	4.78136	4.38394	4.33856	4.87615
PDCL3__Q9H2J4	Q9H2J4	PDCL3	Phosducin-like protein 3	9	4.02867	3.80173	3.80772	4.25642	3.63961	7.43398	6.89928	8.01728	8.41745	8.7589	6.3234	6.24433	5.01225	5.17999	5.59815
UBE2V1__Q13404_1	Q13404-1	UBE2V1	Isoform of Q13404, Isoform 1 of Ubiquitin-conjugating enzyme E2 variant 1	18	5.46417	5.87765	5.80214	5.77562	5.7232	6.16916	6.12938	7.80359	6.67796	7.24798	6.2036	5.96202	5.37558	5.0379	6.05419
UBE2V2__Q15819	Q15819	UBE2V2	Ubiquitin-conjugating enzyme E2 variant 2	9	5.15575	5.49352	6.33842	5.99686	5.49453	5.70712	5.56403	7.81219	6.93189	7.75609	4.93915	5.26179	4.86806	4.35735	5.23114
RABGEF1__Q9UJ41_3	Q9UJ41-3	RABGEF1	Isoform of Q9UJ41, Isoform 2 of Rab5 GDP/GTP exchange factor	20	8.03857	7.57587	7.51222	8.09015	8.6153	5.49442	5.21217	5.49577	5.67573	5.10034	6.41099	5.94396	5.94482	5.77654	5.47444
REL__Q04864_2	Q04864-2	REL	Isoform of Q04864, Isoform 2 of Proto-oncogene c-Rel	13	6.66273	5.71392	6.1031	6.34887	6.35344	7.68064	7.42732	8.35978	7.97741	8.04688	6.14778	5.1888	5.65532	5.18292	4.64972
DDX52__Q9Y2R4	Q9Y2R4	DDX52	Probable ATP-dependent RNA helicase DDX52	7	4.9321	4.93889	5.14151	4.71914	4.7739	6.46428	6.12399	7.26557	6.07504	6.76174	6.08678	7.13146	5.9952	6.65306	6.36536
RFC4__P35249	P35249	RFC4	Replication factor C subunit 4	10	4.05776	3.81726	3.77858	3.85024	3.77721	6.49109	6.83742	6.97092	6.73039	6.87798	7.48816	8.20639	9.2866	10.7784	8.84521
RPL24__P83731	P83731	RPL24	60S ribosomal protein L24	25	5.07997	4.43962	5.73514	5.18277	4.91709	8.5904	7.07466	5.00982	9.97624	10.3344	2.91809	5.2789	4.7506	5.16107	5.87693
HNRNPL__P14866	P14866	HNRNPL	Heterogeneous nuclear ribonucleoprotein L	61	6.9177	6.37368	6.76803	6.81367	6.93447	5.7081	5.67537	5.60709	5.69473	5.27698	6.05637	6.1509	6.28855	6.54786	6.22876
HNRNPL__A0A3B3ITJ4	A0A3B3ITJ4	HNRNPL_1	Isoform of P14866, Heterogeneous nuclear ribonucleoprotein L (Fragment)	2	7.69482	7.26821	7.43734	8.07089	6.11054	5.82324	5.8903	6.13107	6.00989	6.24898	4.79366	4.65032	4.39008	3.92076	4.59772
ECH1__Q13011	Q13011	ECH1	Delta(3,5)-Delta(2,4)-dienoyl-CoA isomerase, mitochondrial	27	7.03027	6.84529	6.62179	7.07057	7.04098	4.99625	5.27284	5.16357	4.69688	4.94568	7.9217	7.3743	8.07087	7.18361	6.81923
HNRNPLL__Q8WVV9	Q8WVV9	HNRNPLL	Heterogeneous nuclear ribonucleoprotein L-like	3	6.32967	5.08786	6.90697	6.2045	5.81034	3.55431	4.47404	3.8134	3.70776	3.67621	3.9159	3.87227	3.82613	4.8328	4.78392
CRMP1__Q14194_2	Q14194-2	CRMP1	Isoform of Q14194, Isoform LCRMP-1 of Dihydropyrimidinase-related protein 1	8	5.35101	5.38891	5.32469	4.8407	5.26904	3.40871	3.99697	2.34059	2.2013	2.32274	6.44017	6.70292	5.92759	5.60044	5.79902
[truncated: 5,232 more rows]
