# Supplementary material for: Insights into absence of lymphoma despite fulminant Epstein-Barr virus infection in patients with XIAP deficiency
Source: JCI Insight. 2025 Jul 15;10(16):e193787. doi: 10.1172/jci.insight.193787 (PMC12406724; doi:10.1172/jci.insight.193787)
Supplement: Supplemental table 3 [file jciinsight-10-193787-s245.xlsx]

## Sheet: Table S3
Table S3 RNAseq-based RNA expression profile in primary B cells from XLP-2 patients or healthy controls post EBV infection or CD40L/Il21 treatment
	name	annotation	type	PB_PT_Day 7-EBV	PB_PT1_Day 7-EBV	PB_C1_Day 7-EBV	PB_C2_Day 7-EBV	PB_C3_Day 7-EBV	PB_PT_Day 7-CD40L+IL21	PB_PT1_Day 7-CD40L+IL21	PB_C1_Day 7-CD40L+IL21	PB_C2_Day 7-CD40L+IL21	PB_C3_Day 7-CD40L+IL21
ENSG00000000003.15	TSPAN6	tetraspanin 6 [Source:HGNC Symbol;Acc:HGNC:11858]	protein_coding	11.9207	1.07691	4.53981	3.72815	1.26824	0	0	0	0	0
ENSG00000000005.6	TNMD	tenomodulin [Source:HGNC Symbol;Acc:HGNC:17757]	protein_coding	0	0	0	0	0	0	0	0	0	0
ENSG00000000419.13	DPM1	dolichyl-phosphate mannosyltransferase subunit 1, catalytic [Source:HGNC Symbol;Acc:HGNC:3005]	protein_coding	60.3492	62.3813	135.044	97.1921	112.865	69.46	36.1246	75.4925	117.046	96.8667
ENSG00000000457.14	SCYL3	SCY1 like pseudokinase 3 [Source:HGNC Symbol;Acc:HGNC:19285]	protein_coding	616.569	591.573	507.076	694.887	511.694	600.395	786.295	646.709	657.414	803.959
ENSG00000000460.17	C1orf112	chromosome 1 open reading frame 112 [Source:HGNC Symbol;Acc:HGNC:25565]	protein_coding	995.27	888.707	777.596	1020.08	846.408	235.949	192.867	365.891	364.15	203.294
ENSG00000000938.13	FGR	FGR proto-oncogene, Src family tyrosine kinase [Source:HGNC Symbol;Acc:HGNC:3697]	protein_coding	2412.78	2309.08	1705.33	2016.05	1802.05	9923.46	15462.3	4686.5	9163.21	9550.68
ENSG00000000971.16	CFH	complement factor H [Source:HGNC Symbol;Acc:HGNC:4883]	protein_coding	0	0	0	0	0	0	0	0	0	0
ENSG00000001036.14	FUCA2	alpha-L-fucosidase 2 [Source:HGNC Symbol;Acc:HGNC:4008]	protein_coding	819.698	613.102	685.231	810.875	752.414	860.013	449.982	1001.03	1038.35	1149.13
ENSG00000001084.13	GCLC	glutamate-cysteine ligase catalytic subunit [Source:HGNC Symbol;Acc:HGNC:4311]	protein_coding	1164.36	814.127	1028.52	822.393	911.647	1001.94	1122.9	894.048	1026.81	890.368
ENSG00000001167.14	NFYA	nuclear transcription factor Y subunit alpha [Source:HGNC Symbol;Acc:HGNC:7804]	protein_coding	1045.21	1259.42	1270.47	1159.99	1354.86	779.809	830.595	1032.15	830.228	929.3
ENSG00000001460.18	STPG1	sperm tail PG-rich repeat containing 1 [Source:HGNC Symbol;Acc:HGNC:28070]	protein_coding	62.2344	99.1894	44.4082	93.9903	112.803	111.156	165.073	97.4151	114.73	185.949
ENSG00000001461.17	NIPAL3	NIPA like domain containing 3 [Source:HGNC Symbol;Acc:HGNC:25233]	protein_coding	811.89	743.488	814.942	627.916	878.908	1143.27	1072.76	1051.6	954.385	1081.28
ENSG00000001497.18	LAS1L	LAS1 like ribosome biogenesis factor [Source:HGNC Symbol;Acc:HGNC:25726]	protein_coding	1883.74	1964.16	1760.7	1851.67	2083.35	1015.37	856.855	1097.52	1108.54	978.504
ENSG00000001561.7	ENPP4	ectonucleotide pyrophosphatase/phosphodiesterase 4 [Source:HGNC Symbol;Acc:HGNC:3359]	protein_coding	482.112	419.635	405.462	466.878	444.786	482.168	537.814	899.757	615.776	1126.85
ENSG00000001617.12	SEMA3F	semaphorin 3F [Source:HGNC Symbol;Acc:HGNC:10728]	protein_coding	0.673847	9.05161	6.47936	6.53486	2.39217	8.29893	3.47351	16.0181	10.7496	3.67027
ENSG00000001626.16	CFTR	CF transmembrane conductance regulator [Source:HGNC Symbol;Acc:HGNC:1884]	protein_coding	0	0	0.65025	0	2.17913	0	0	0	0	0
ENSG00000001629.10	ANKIB1	ankyrin repeat and IBR domain containing 1 [Source:HGNC Symbol;Acc:HGNC:22215]	protein_coding	1819.49	2749.43	2232.58	2236.19	2388.51	1417.27	1309.32	1094.91	1183.13	1332.3
ENSG00000001630.17	CYP51A1	cytochrome P450 family 51 subfamily A member 1 [Source:HGNC Symbol;Acc:HGNC:2649]	protein_coding	2477.69	2138.52	1969.73	2086.25	2038.17	2131.4	2158.84	2984.05	2048.3	2924.83
ENSG00000001631.16	KRIT1	KRIT1 ankyrin repeat containing [Source:HGNC Symbol;Acc:HGNC:1573]	protein_coding	531.214	579.539	617.043	572.811	692.9	433.097	537.53	502.472	578.269	528.199
ENSG00000002016.18	RAD52	RAD52 homolog, DNA repair protein [Source:HGNC Symbol;Acc:HGNC:9824]	protein_coding	176.024	207.134	202.403	248.915	182.722	219.383	184.704	162.045	120.109	119.038
ENSG00000002079.14	MYH16	myosin heavy chain 16 pseudogene [Source:HGNC Symbol;Acc:HGNC:31038]	transcribed_unitary_pseudogene	1.03667	4.25042	0	0	1.50544	0	0	0	0	0
ENSG00000002330.14	BAD	BCL2 associated agonist of cell death [Source:HGNC Symbol;Acc:HGNC:936]	protein_coding	72.7513	53.5522	43.5263	68.8253	72.7393	123.263	77.8356	98.103	86.9668	132.98
ENSG00000002549.13	LAP3	leucine aminopeptidase 3 [Source:HGNC Symbol;Acc:HGNC:18449]	protein_coding	8457.9	8609.93	6781.39	6999.42	8081.41	2088.98	1846.37	2496.86	1874.39	2313.73
ENSG00000002586.20	CD99	CD99 molecule (Xg blood group) [Source:HGNC Symbol;Acc:HGNC:7082]	protein_coding	3822.88	3473.29	3501.11	3580.55	3239.27	4713.58	4667.53	3908.9	3282.15	3957.68
ENSG00000002587.10	HS3ST1	heparan sulfate-glucosamine 3-sulfotransferase 1 [Source:HGNC Symbol;Acc:HGNC:5194]	protein_coding	232.086	208.665	101.432	374.729	106.386	60.9981	162.405	9.75884	6.40349	7.58179
ENSG00000002726.21	AOC1	amine oxidase copper containing 1 [Source:HGNC Symbol;Acc:HGNC:80]	protein_coding	0	0	0	0	0	2.17187	0	1.73112	0	0
ENSG00000002745.13	WNT16	Wnt family member 16 [Source:HGNC Symbol;Acc:HGNC:16267]	protein_coding	35.8111	17.122	15.3577	23.8602	44.0347	137.623	32.8963	18.3939	21.3246	26.8734
ENSG00000002746.15	HECW1	HECT, C2 and WW domain containing E3 ubiquitin protein ligase 1 [Source:HGNC Symbol;Acc:HGNC:22195]	protein_coding	2.87305	0.852728	3.20363	0	0.672223	6.67835	2.37516	0	0	1.04402
ENSG00000002822.16	MAD1L1	mitotic arrest deficient 1 like 1 [Source:HGNC Symbol;Acc:HGNC:6762]	protein_coding	1017.47	981.436	1146.42	1266.04	1299.75	2928.4	2732.01	1525.31	1499.24	1838.36
ENSG00000002834.18	LASP1	LIM and SH3 protein 1 [Source:HGNC Symbol;Acc:HGNC:6513]	protein_coding	6890.29	6174.33	6393.72	6626.96	6099.78	8915.53	8728.78	8265.29	8217.37	8449.21
ENSG00000002919.15	SNX11	sorting nexin 11 [Source:HGNC Symbol;Acc:HGNC:14975]	protein_coding	527.786	536.645	501.26	686.656	478.329	277.975	290.367	370.572	277.969	370.756
ENSG00000002933.9	TMEM176A	transmembrane protein 176A [Source:HGNC Symbol;Acc:HGNC:24930]	protein_coding	0	0	2.18707	0	0.725493	0	1.90867	11.5245	0	1.72608
ENSG00000003056.8	M6PR	mannose-6-phosphate receptor, cation dependent [Source:HGNC Symbol;Acc:HGNC:6752]	protein_coding	4917.96	5667.4	5005.65	4976.28	5059.85	3902.95	4790.45	4304.27	4048.69	4163.86
ENSG00000003096.14	KLHL13	kelch like family member 13 [Source:HGNC Symbol;Acc:HGNC:22931]	protein_coding	10.6255	13.0106	30.0265	19.4374	16.8483	0	1.62196	2.99507	1.23527	0
ENSG00000003137.9	CYP26B1	cytochrome P450 family 26 subfamily B member 1 [Source:HGNC Symbol;Acc:HGNC:20581]	protein_coding	0	0	0	0	0	0	0	0	0	0
ENSG00000003147.19	ICA1	islet cell autoantigen 1 [Source:HGNC Symbol;Acc:HGNC:5343]	protein_coding	31.1809	17.8702	22.1006	33.11	27.4498	14.4989	18.9101	32.455	18.8554	34.7498
ENSG00000003249.15	DBNDD1	dysbindin domain containing 1 [Source:HGNC Symbol;Acc:HGNC:28455]	protein_coding	29.3235	88.2782	125.126	101.193	41.2271	99.2018	145.29	8.7458	12.223	21.6362
ENSG00000003393.16	ALS2	alsin Rho guanine nucleotide exchange factor ALS2 [Source:HGNC Symbol;Acc:HGNC:443]	protein_coding	312.487	367.37	259.716	352.172	325.626	310.873	543.326	406.324	419.634	310.74
ENSG00000003400.15	CASP10	caspase 10 [Source:HGNC Symbol;Acc:HGNC:1500]	protein_coding	565.782	431.177	511.286	494.789	462.425	1239.59	691.664	667.104	872.979	757.089
ENSG00000003402.20	CFLAR	CASP8 and FADD like apoptosis regulator [Source:HGNC Symbol;Acc:HGNC:1876]	protein_coding	4806.24	3593.92	4206.82	4510.78	4626.28	6624.93	4720.25	7576.14	7195.41	8689.47
ENSG00000003436.16	TFPI	tissue factor pathway inhibitor [Source:HGNC Symbol;Acc:HGNC:11760]	protein_coding	23.3652	54.9646	96.9043	41.9339	54.4579	35.7703	40.5908	19.4375	27.7025	19.3569
ENSG00000003509.16	NDUFAF7	NADH:ubiquinone oxidoreductase complex assembly factor 7 [Source:HGNC Symbol;Acc:HGNC:28816]	protein_coding	469.999	421.785	423.321	441.804	436.994	414.297	738.052	428.2	514.511	426.189
ENSG00000003756.17	RBM5	RNA binding motif protein 5 [Source:HGNC Symbol;Acc:HGNC:9902]	protein_coding	3859.46	4413.95	4571.94	4422.85	4193.08	5853.68	6314.53	4324.58	5160.46	4786.12
ENSG00000003987.14	MTMR7	myotubularin related protein 7 [Source:HGNC Symbol;Acc:HGNC:7454]	protein_coding	0.391092	0	0	0	0	0	0	0	0	0
ENSG00000003989.18	SLC7A2	solute carrier family 7 member 2 [Source:HGNC Symbol;Acc:HGNC:11060]	protein_coding	2.17475	0	1.21297	2.16843	0.508918	0	0	0	0	0
ENSG00000004059.11	ARF5	ADP ribosylation factor 5 [Source:HGNC Symbol;Acc:HGNC:658]	protein_coding	2029.15	1956.11	1758.92	1810.36	1868.78	2500.16	2836.95	2329.65	2456.82	2546.27
ENSG00000004139.14	SARM1	sterile alpha and TIR motif containing 1 [Source:HGNC Symbol;Acc:HGNC:17074]	protein_coding	606.401	540.507	647.412	589.359	886.802	369.904	436.288	479.528	455.869	483.83
ENSG00000004142.12	POLDIP2	DNA polymerase delta interacting protein 2 [Source:HGNC Symbol;Acc:HGNC:23781]	protein_coding	4011.86	3935.62	3777.44	3795.39	4005.88	2282	2425.54	3227.47	2478.89	2689.9
ENSG00000004399.13	PLXND1	plexin D1 [Source:HGNC Symbol;Acc:HGNC:9107]	protein_coding	12.7902	21.2837	22.5847	9.16701	15.8085	9.85604	27.568	11.5705	5.74173	21.9888
ENSG00000004455.17	AK2	adenylate kinase 2 [Source:HGNC Symbol;Acc:HGNC:362]	protein_coding	7148.03	7990.81	6524.67	6870.15	7307.75	2597.68	3625.5	4378.76	4087.1	3812.24
ENSG00000004468.13	CD38	CD38 molecule [Source:HGNC Symbol;Acc:HGNC:1667]	protein_coding	6780.09	6455.9	5673.43	5389.3	5210.4	2670.49	368.988	1453.64	1709.36	2050.54
ENSG00000004478.8	FKBP4	FKBP prolyl isomerase 4 [Source:HGNC Symbol;Acc:HGNC:3720]	protein_coding	3812.65	3648.06	2901.17	3605.31	3577.23	1573.45	1899.44	2515.28	2584.48	1963.5
ENSG00000004487.17	KDM1A	lysine demethylase 1A [Source:HGNC Symbol;Acc:HGNC:29079]	protein_coding	2317.72	2319.03	1997.1	2142.58	2159.5	1458.84	1659.51	1983.56	1727.29	1836.08
ENSG00000004534.15	RBM6	RNA binding motif protein 6 [Source:HGNC Symbol;Acc:HGNC:9903]	protein_coding	4369.99	3861.02	4091.38	3965.23	4165.59	7976.35	6906.71	6036.12	6742.67	7006.8
ENSG00000004660.15	CAMKK1	calcium/calmodulin dependent protein kinase kinase 1 [Source:HGNC Symbol;Acc:HGNC:1469]	protein_coding	131.837	113	261.884	181.818	166.063	128.012	65.9264	90.9227	80.3745	64.2429
ENSG00000004700.16	RECQL	RecQ like helicase [Source:HGNC Symbol;Acc:HGNC:9948]	protein_coding	3348.69	3174.66	2989.19	3187.17	3154.71	1872.94	2489.24	2527.76	2216.25	2294.49
ENSG00000004766.17	VPS50	VPS50 subunit of EARP/GARPII complex [Source:HGNC Symbol;Acc:HGNC:25956]	protein_coding	559.658	559.684	652.744	625.113	530.469	457.928	699.562	485.295	596.565	558.329
ENSG00000004776.13	HSPB6	heat shock protein family B (small) member 6 [Source:HGNC Symbol;Acc:HGNC:26511]	protein_coding	1.46053	1.32769	3.08433	0	3.0016	0	0.922582	2.5332	3.65367	0
ENSG00000004777.18	ARHGAP33	Rho GTPase activating protein 33 [Source:HGNC Symbol;Acc:HGNC:23085]	protein_coding	282.97	463.493	367.878	641.2	614.688	507.565	599.299	261.387	391.133	374.864
ENSG00000004779.10	NDUFAB1	NADH:ubiquinone oxidoreductase subunit AB1 [Source:HGNC Symbol;Acc:HGNC:7694]	protein_coding	1338.48	1333.04	1168.89	1156.1	1223.63	682.46	710.018	1239.93	899.552	978.089
ENSG00000004799.8	PDK4	pyruvate dehydrogenase kinase 4 [Source:HGNC Symbol;Acc:HGNC:8812]	protein_coding	8.44448	29.1091	17.7021	25.4611	4.74687	4.71956	5.26157	1.73132	10.9022	0.920014
ENSG00000004809.14	SLC22A16	solute carrier family 22 member 16 [Source:HGNC Symbol;Acc:HGNC:20302]	protein_coding	0	0.416934	4.13014	0	2.35226	0	0	0	0	0
ENSG00000004838.14	ZMYND10	zinc finger MYND-type containing 10 [Source:HGNC Symbol;Acc:HGNC:19412]	protein_coding	12.4504	0.554408	1.044	4.47844	6.90275	28.2687	15.2225	5.66587	20.9516	23.6244
ENSG00000004846.16	ABCB5	ATP binding cassette subfamily B member 5 [Source:HGNC Symbol;Acc:HGNC:46]	protein_coding	1.07791	4.04477	1.71798	2.68824	2.50837	6.86871	5.08918	0	4.56225	0.587411
ENSG00000004848.8	ARX	aristaless related homeobox [Source:HGNC Symbol;Acc:HGNC:18060]	protein_coding	0.954689	0	0	0	0	0	0	5.5168	1.23362	5.19926
ENSG00000004864.14	SLC25A13	solute carrier family 25 member 13 [Source:HGNC Symbol;Acc:HGNC:10983]	protein_coding	25.9904	26.2501	60.1633	65.3307	61.0778	5.09346	34.1517	33.0881	17.9594	17.0842
ENSG00000004866.22	ST7	suppression of tumorigenicity 7 [Source:HGNC Symbol;Acc:HGNC:11351]	protein_coding	431.899	190.229	333.56	330.316	344.87	202.361	79.081	215.258	196.374	192.904
ENSG00000004897.12	CDC27	cell division cycle 27 [Source:HGNC Symbol;Acc:HGNC:1728]	protein_coding	3399.13	3272.09	3087.33	3436.89	2962.71	2304.72	2842.38	2969.57	2786.59	2968.08
ENSG00000004939.15	SLC4A1	solute carrier family 4 member 1 (Diego blood group) [Source:HGNC Symbol;Acc:HGNC:11027]	protein_coding	6.64075	0	0.935174	1.11236	0	4.66372	4.31613	1.27981	5.7499	3.61114
ENSG00000004948.16	CALCR	calcitonin receptor [Source:HGNC Symbol;Acc:HGNC:1440]	protein_coding	0	0	0	0	0	0	0	0	0	0
ENSG00000004961.15	HCCS	holocytochrome c synthase [Source:HGNC Symbol;Acc:HGNC:4837]	protein_coding	730.416	612.69	578.394	695.168	694.344	471.835	583.401	674.341	609.175	685.822
ENSG00000004975.12	DVL2	dishevelled segment polarity protein 2 [Source:HGNC Symbol;Acc:HGNC:3086]	protein_coding	1086.71	1224.63	1130.6	1343.7	1079.84	1072.06	1270.98	1135.26	1143.93	1043.67
ENSG00000005001.10	PRSS22	serine protease 22 [Source:HGNC Symbol;Acc:HGNC:14368]	protein_coding	0	0	0	0	0	0	0	0	0	0
ENSG00000005007.13	UPF1	UPF1 RNA helicase and ATPase [Source:HGNC Symbol;Acc:HGNC:9962]	protein_coding	524.749	749.965	662.428	553.879	555.742	633.47	556.638	760.058	526.423	577.003
ENSG00000005020.13	SKAP2	src kinase associated phosphoprotein 2 [Source:HGNC Symbol;Acc:HGNC:15687]	protein_coding	2025.9	1513.63	1905.36	1756.38	1873.33	3340.74	5332.72	3838.97	4458.98	5061.03
ENSG00000005022.6	SLC25A5	solute carrier family 25 member 5 [Source:HGNC Symbol;Acc:HGNC:10991]	protein_coding	13017.6	12079.3	12277.6	12421.7	12980.4	12891.3	15545.9	14369.2	12743.9	13836.9
ENSG00000005059.16	MCUB	mitochondrial calcium uniporter dominant negative subunit beta [Source:HGNC Symbol;Acc:HGNC:26076]	protein_coding	1501.37	1337.53	1215	1433.75	1517.22	1860.05	1435.8	1321.63	1343.98	1570.46
ENSG00000005073.6	HOXA11	homeobox A11 [Source:HGNC Symbol;Acc:HGNC:5101]	protein_coding	0	0	0	0	0	0	0	0	0	0
ENSG00000005075.15	POLR2J	RNA polymerase II subunit J [Source:HGNC Symbol;Acc:HGNC:9197]	protein_coding	996.919	915.981	942.269	886.143	956.225	981.892	1099.9	1227.61	1092.16	1114.89
ENSG00000005100.13	DHX33	DEAH-box helicase 33 [Source:HGNC Symbol;Acc:HGNC:16718]	protein_coding	1959.53	2208.27	2142.41	2059.47	1974.58	550.646	602.743	869.089	696.828	612.038
ENSG00000005102.14	MEOX1	mesenchyme homeobox 1 [Source:HGNC Symbol;Acc:HGNC:7013]	protein_coding	1.29178	0	0.859829	0	0.911406	0	0	0	0	0
ENSG00000005108.16	THSD7A	thrombospondin type 1 domain containing 7A [Source:HGNC Symbol;Acc:HGNC:22207]	protein_coding	0	0	0	0	0	0	0	0	0	0
ENSG00000005156.12	LIG3	DNA ligase 3 [Source:HGNC Symbol;Acc:HGNC:6600]	protein_coding	992.317	1271.44	1200.21	833.247	1173.8	497.498	344.914	569.522	547.833	507.761
ENSG00000005175.10	RPAP3	RNA polymerase II associated protein 3 [Source:HGNC Symbol;Acc:HGNC:26151]	protein_coding	951.324	997.611	959.033	1020.01	1000.43	1680.1	1777.81	1861.89	1845.53	1738.03
ENSG00000005187.12	ACSM3	acyl-CoA synthetase medium chain family member 3 [Source:HGNC Symbol;Acc:HGNC:10522]	protein_coding	130.417	198.964	109.989	252.707	128.818	52.7439	70.8962	26.975	43.1884	15.0173
ENSG00000005189.20	REXO5	RNA exonuclease 5 [Source:HGNC Symbol;Acc:HGNC:24661]	protein_coding	70.0075	64.9608	136.059	63.2755	102.87	24.2163	18.4412	24.0096	76.1697	36.7829
ENSG00000005194.15	CIAPIN1	cytokine induced apoptosis inhibitor 1 [Source:HGNC Symbol;Acc:HGNC:28050]	protein_coding	1211.5	1215	1115.62	1136.09	1121.59	1066.19	1124.71	1357.84	1065.51	1167.57
ENSG00000005206.17	SPPL2B	signal peptide peptidase like 2B [Source:HGNC Symbol;Acc:HGNC:30627]	protein_coding	2391.18	2841.81	2451.29	2560.8	2454.05	4097.82	4549.08	2852.93	3537.54	3473.37
ENSG00000005238.20	FAM214B	family with sequence similarity 214 member B [Source:HGNC Symbol;Acc:HGNC:25666]	protein_coding	83.0498	136.763	125.175	253.993	106.004	304.712	442.3	339.267	336.449	502.324
ENSG00000005243.10	COPZ2	COPI coat complex subunit zeta 2 [Source:HGNC Symbol;Acc:HGNC:19356]	protein_coding	24.0718	10.6218	11.8305	13.4067	13.4331	56.5922	37.6809	146.503	101.027	156.591
ENSG00000005249.13	PRKAR2B	protein kinase cAMP-dependent type II regulatory subunit beta [Source:HGNC Symbol;Acc:HGNC:9392]	protein_coding	42.2401	35.2878	46.4333	39.3773	38.9126	28.8517	29.2374	33.6269	31.5058	46.0211
ENSG00000005302.19	MSL3	MSL complex subunit 3 [Source:HGNC Symbol;Acc:HGNC:7370]	protein_coding	2905.37	2690.04	2495.76	2791.48	2646.03	2250.61	2935.5	2108.78	2228.66	2601.11
ENSG00000005339.15	CREBBP	CREB binding protein [Source:HGNC Symbol;Acc:HGNC:2348]	protein_coding	1235.81	1330.9	1791.06	1435.06	1655.11	1593.68	1303	1228.91	1182.72	1403.58
ENSG00000005379.17	TSPOAP1	TSPO associated protein 1 [Source:HGNC Symbol;Acc:HGNC:16831]	protein_coding	88.5457	159.252	129.173	91.5299	100.218	287.036	388.532	204.22	252.727	365.482
ENSG00000005381.8	MPO	myeloperoxidase [Source:HGNC Symbol;Acc:HGNC:7218]	protein_coding	0.956234	0	1.6045	0	1.3441	0	0	0	0	0
ENSG00000005421.9	PON1	paraoxonase 1 [Source:HGNC Symbol;Acc:HGNC:9204]	protein_coding	0	0	0	0	0	0	0	0	0	0.64307
ENSG00000005436.14	GCFC2	GC-rich sequence DNA-binding factor 2 [Source:HGNC Symbol;Acc:HGNC:1317]	protein_coding	587.598	488.057	438.77	467.364	482.565	262.81	387.882	339.559	366.033	371.8
ENSG00000005448.17	WDR54	WD repeat domain 54 [Source:HGNC Symbol;Acc:HGNC:25770]	protein_coding	630.958	692.546	612.96	568.834	518.305	336.653	392.337	631.5	550.82	414.65
ENSG00000005469.12	CROT	carnitine O-octanoyltransferase [Source:HGNC Symbol;Acc:HGNC:2366]	protein_coding	52.5425	32.2187	40.8165	50.8854	65.7078	32.6654	46.9344	28.2093	47.9249	12.6235
ENSG00000005471.19	ABCB4	ATP binding cassette subfamily B member 4 [Source:HGNC Symbol;Acc:HGNC:45]	protein_coding	51.3336	36.1947	120.581	78.7227	142.791	177.575	148.476	204.455	449.86	205.458
ENSG00000005483.21	KMT2E	lysine methyltransferase 2E (inactive) [Source:HGNC Symbol;Acc:HGNC:18541]	protein_coding	2644.58	2828.19	2911.73	2667.05	2383.03	4114.38	5160.36	3256.23	4073.45	3874.95
ENSG00000005486.17	RHBDD2	rhomboid domain containing 2 [Source:HGNC Symbol;Acc:HGNC:23082]	protein_coding	596.006	504.692	649.72	582.946	627.021	745.505	852.657	719.885	732.31	725.208
ENSG00000005513.10	SOX8	SRY-box transcription factor 8 [Source:HGNC Symbol;Acc:HGNC:11203]	protein_coding	3.07034	3.43185	2.65651	1.05472	6.06823	9.71025	1.91097	8.01938	0	0
ENSG00000005700.15	IBTK	inhibitor of Bruton tyrosine kinase [Source:HGNC Symbol;Acc:HGNC:17853]	protein_coding	1677.47	1598.77	1711.59	1511.15	1524.69	1671.42	1638.26	1842.65	1848.31	1781.04
ENSG00000005801.18	ZNF195	zinc finger protein 195 [Source:HGNC Symbol;Acc:HGNC:12986]	protein_coding	880.441	908.817	1205.81	896.788	884.895	700.955	1092.62	1173.61	801.459	1186.84
ENSG00000005810.18	MYCBP2	MYC binding protein 2 [Source:HGNC Symbol;Acc:HGNC:23386]	protein_coding	6401.64	6781.71	7699.19	7630.61	7710.98	6918.58	7233.19	7664.47	6206.09	7538.56
ENSG00000005812.11	FBXL3	F-box and leucine rich repeat protein 3 [Source:HGNC Symbol;Acc:HGNC:13599]	protein_coding	1151.68	1052	919.333	1054.6	1124.2	1517.17	1609.9	1174.04	1400.58	1431.25
ENSG00000005844.19	ITGAL	integrin subunit alpha L [Source:HGNC Symbol;Acc:HGNC:6148]	protein_coding	4069.38	3746.75	4184.79	3155.09	3840.62	9664.55	7647.75	9223.27	8471.44	9058.02
ENSG00000005882.12	PDK2	pyruvate dehydrogenase kinase 2 [Source:HGNC Symbol;Acc:HGNC:8810]	protein_coding	378.149	384.874	445.917	394.197	378.835	832.321	680.688	943.638	744.098	775.843
ENSG00000005884.18	ITGA3	integrin subunit alpha 3 [Source:HGNC Symbol;Acc:HGNC:6139]	protein_coding	395.666	89.4395	343.537	302.795	304.799	360.967	325.337	457.243	520.24	338.585
ENSG00000005889.16	ZFX	zinc finger protein X-linked [Source:HGNC Symbol;Acc:HGNC:12869]	protein_coding	827.138	735.713	692.009	913.793	1527.12	1276.95	820.561	693.042	770.173	1630.65
ENSG00000005893.16	LAMP2	lysosomal associated membrane protein 2 [Source:HGNC Symbol;Acc:HGNC:6501]	protein_coding	1203.67	1284.74	1147.42	1303.14	1235.41	1349.02	1838.29	1803.16	1530.65	1714.13
ENSG00000005961.19	ITGA2B	integrin subunit alpha 2b [Source:HGNC Symbol;Acc:HGNC:6138]	protein_coding	2.99819	2.02036	14.0714	0	5.22442	7.11288	2.05731	5.00909	28.3221	6.59293
ENSG00000005981.13	ASB4	ankyrin repeat and SOCS box containing 4 [Source:HGNC Symbol;Acc:HGNC:16009]	protein_coding	0.435433	0	0	0	0	0	0	0	0	0
ENSG00000006007.12	GDE1	glycerophosphodiester phosphodiesterase 1 [Source:HGNC Symbol;Acc:HGNC:29644]	protein_coding	976.733	935.593	1040.89	1013	833.46	914.126	861.986	951.985	1030.66	1225.46
ENSG00000006015.18	REX1BD	required for excision 1-B domain containing [Source:HGNC Symbol;Acc:HGNC:26098]	protein_coding	514.96	504.688	542.946	417.593	513.04	696.983	600.614	688.724	654.589	590.954
ENSG00000006016.11	CRLF1	cytokine receptor like factor 1 [Source:HGNC Symbol;Acc:HGNC:2364]	protein_coding	0	0	0	6.21656	1.01577	0	4.09266	0.416965	0	0
ENSG00000006025.12	OSBPL7	oxysterol binding protein like 7 [Source:HGNC Symbol;Acc:HGNC:16387]	protein_coding	675.401	732.876	904.164	798.477	675.077	1120	1001.19	862.567	812.749	803.839
ENSG00000006042.12	TMEM98	transmembrane protein 98 [Source:HGNC Symbol;Acc:HGNC:24529]	protein_coding	0	1.35166	6.56912	0.171135	2.14316	4.8765	11.6107	8.40904	7.3732	2.26441
ENSG00000006047.13	YBX2	Y-box binding protein 2 [Source:HGNC Symbol;Acc:HGNC:17948]	protein_coding	2.04461	3.84377	0	0	1.99181	3.96743	1.72823	36.4061	25.2203	12.2764
ENSG00000006059.4	KRT33A	keratin 33A [Source:HGNC Symbol;Acc:HGNC:6450]	protein_coding	0	0	0	0	0	0	0	0	0	0
ENSG00000006062.18	MAP3K14	mitogen-activated protein kinase kinase kinase 14 [Source:HGNC Symbol;Acc:HGNC:6853]	protein_coding	1200.87	1261.23	1272.79	1340.61	1275.35	3015.47	3961.75	3186.99	3433.96	3966.21
ENSG00000006071.15	ABCC8	ATP binding cassette subfamily C member 8 [Source:HGNC Symbol;Acc:HGNC:59]	protein_coding	0	0	0	0	0	0.254927	1.66038	0	1.90838	4.23869
ENSG00000006118.15	TMEM132A	transmembrane protein 132A [Source:HGNC Symbol;Acc:HGNC:31092]	protein_coding	281.935	110.291	227.551	143.039	130.726	39.3812	15.7324	94.0832	44.0079	34.9071
ENSG00000006125.18	AP2B1	adaptor related protein complex 2 subunit beta 1 [Source:HGNC Symbol;Acc:HGNC:563]	protein_coding	4067.29	4582.07	4372.77	5026.73	4941.28	3046.47	3686.32	3649.97	3113.13	3372.54
ENSG00000006128.12	TAC1	tachykinin precursor 1 [Source:HGNC Symbol;Acc:HGNC:11517]	protein_coding	0	0	1.438	0.837545	1.57079	0	0	0	0	0
ENSG00000006194.10	ZNF263	zinc finger protein 263 [Source:HGNC Symbol;Acc:HGNC:13056]	protein_coding	1276.46	1155.78	891.557	1175.36	987.072	1150.81	1156.6	986.225	1043.14	1127.73
ENSG00000006210.7	CX3CL1	C-X3-C motif chemokine ligand 1 [Source:HGNC Symbol;Acc:HGNC:10647]	protein_coding	3.03407	2.22467	0	3.03179	1.75084	7.74584	1.03254	2.88101	4.2865	0
ENSG00000006282.21	SPATA20	spermatogenesis associated 20 [Source:HGNC Symbol;Acc:HGNC:26125]	protein_coding	854.504	805.316	370.664	743.66	686.128	1404.39	1320.82	307.657	735.095	888.226
ENSG00000006283.18	CACNA1G	calcium voltage-gated channel subunit alpha1 G [Source:HGNC Symbol;Acc:HGNC:1394]	protein_coding	0.796145	0.711065	2.4029	0	5.37833	1.11151	0	2.02133	0.751689	11.9739
ENSG00000006327.14	TNFRSF12A	TNF receptor superfamily member 12A [Source:HGNC Symbol;Acc:HGNC:18152]	protein_coding	1.22101	2.05816	8.00609	3.80019	4.30941	10.6243	6.67664	18.7858	17.6799	3.29669
ENSG00000006377.11	DLX6	distal-less homeobox 6 [Source:HGNC Symbol;Acc:HGNC:2919]	protein_coding	0	0	0	0	0	0	0	0	0	0
ENSG00000006432.16	MAP3K9	mitogen-activated protein kinase kinase kinase 9 [Source:HGNC Symbol;Acc:HGNC:6861]	protein_coding	93.5525	58.4544	87.6407	60.597	85.9345	33.1563	16.2743	59.7913	19.2788	31.5362
ENSG00000006451.8	RALA	RAS like proto-oncogene A [Source:HGNC Symbol;Acc:HGNC:9839]	protein_coding	1015.14	1034.98	816.127	919.531	908.369	1004.8	881.285	1346.81	963.996	973.06
ENSG00000006453.14	BAIAP2L1	BAR/IMD domain containing adaptor protein 2 like 1 [Source:HGNC Symbol;Acc:HGNC:21649]	protein_coding	197.769	95.7075	231.877	136.524	106.775	368.888	535.721	355.502	742.391	425.566
ENSG00000006459.11	KDM7A	lysine demethylase 7A [Source:HGNC Symbol;Acc:HGNC:22224]	protein_coding	191.2	318.625	306.629	260.673	305.651	1810.92	1156.08	865.517	867.318	854.466
ENSG00000006468.14	ETV1	ETS variant transcription factor 1 [Source:HGNC Symbol;Acc:HGNC:3490]	protein_coding	0	0	0	0	0.90662	0	0	0.338627	0.378144	0
ENSG00000006530.18	AGK	acylglycerol kinase [Source:HGNC Symbol;Acc:HGNC:21869]	protein_coding	1207.94	1212.49	960.694	1011.08	1053.67	444.132	655.761	785.099	692.705	773.037
ENSG00000006534.16	ALDH3B1	aldehyde dehydrogenase 3 family member B1 [Source:HGNC Symbol;Acc:HGNC:410]	protein_coding	36.1805	86.352	331.126	18.1267	18.5742	48.3737	261.651	298.488	63.5078	86.8576
ENSG00000006555.11	TTC22	tetratricopeptide repeat domain 22 [Source:HGNC Symbol;Acc:HGNC:26067]	protein_coding	63.5518	27.6065	69.3723	24.0479	37.2763	77.6108	21.8193	56.3633	72.6132	47.6561
ENSG00000006576.16	PHTF2	putative homeodomain transcription factor 2 [Source:HGNC Symbol;Acc:HGNC:13411]	protein_coding	1442.84	1264.32	1104.35	1263.68	1219.23	1632.41	1660.18	1419.45	1510.4	1704.52
ENSG00000006606.9	CCL26	C-C motif chemokine ligand 26 [Source:HGNC Symbol;Acc:HGNC:10625]	protein_coding	0	0	0	0	0	0	0	0	0	0
ENSG00000006607.14	FARP2	FERM, ARH/RhoGEF and pleckstrin domain protein 2 [Source:HGNC Symbol;Acc:HGNC:16460]	protein_coding	1388.22	1026.04	1198.9	998.221	1254.32	959.734	1076.02	935.822	838.582	1268
ENSG00000006611.17	USH1C	USH1 protein network component harmonin [Source:HGNC Symbol;Acc:HGNC:12597]	protein_coding	0	0	0	0	0	0	1.18563	0	0	0
ENSG00000006625.18	GGCT	gamma-glutamylcyclotransferase [Source:HGNC Symbol;Acc:HGNC:21705]	protein_coding	1474.76	1380.5	1309.49	1458.65	1355.86	492.011	485.669	702.995	587.661	521.612
ENSG00000006634.8	DBF4	DBF4 zinc finger [Source:HGNC Symbol;Acc:HGNC:17364]	protein_coding	1104.43	1415.95	1243.16	1123.85	1351.31	740.248	626.886	1235.44	1170.63	799.198
ENSG00000006638.13	TBXA2R	thromboxane A2 receptor [Source:HGNC Symbol;Acc:HGNC:11608]	protein_coding	23.7666	22.3477	39.6419	22.8779	31.4544	0	50.1982	0	29.5662	38.28
ENSG00000006652.15	IFRD1	interferon related developmental regulator 1 [Source:HGNC Symbol;Acc:HGNC:5456]	protein_coding	594.73	563.552	530.292	641.603	661.655	638.546	552.885	679.851	531.814	582.365
ENSG00000006659.13	LGALS14	galectin 14 [Source:HGNC Symbol;Acc:HGNC:30054]	protein_coding	2.48616	0	3.28861	2.64706	2.76309	1.85364	1.10123	0	0	0
ENSG00000006695.12	COX10	cytochrome c oxidase assembly factor heme A:farnesyltransferase COX10 [Source:HGNC Symbol;Acc:HGNC:2260]	protein_coding	645.599	686.657	648.578	595.698	683.742	270.371	307.944	439.207	345.316	402.515
ENSG00000006704.11	GTF2IRD1	GTF2I repeat domain containing 1 [Source:HGNC Symbol;Acc:HGNC:4661]	protein_coding	75.4719	33.3999	50.9593	59.0608	34.9311	6.87209	9.94019	6.4008	22.2208	8.05016
ENSG00000006712.15	PAF1	PAF1 homolog, Paf1/RNA polymerase II complex component [Source:HGNC Symbol;Acc:HGNC:25459]	protein_coding	1760.08	1732.61	1778.87	1529.19	1745.48	2110.54	2403.44	2190.73	2171.59	2165.67
ENSG00000006715.16	VPS41	VPS41 subunit of HOPS complex [Source:HGNC Symbol;Acc:HGNC:12713]	protein_coding	1525.83	1515.2	1709.14	2040.29	1664.86	1697.54	2338.55	1586.77	1668.13	2023.84
ENSG00000006740.17	ARHGAP44	Rho GTPase activating protein 44 [Source:HGNC Symbol;Acc:HGNC:29096]	protein_coding	139.113	15.9553	145.705	83.1341	102.274	117.908	71.6582	92.8767	103.804	90.2455
ENSG00000006744.19	ELAC2	elaC ribonuclease Z 2 [Source:HGNC Symbol;Acc:HGNC:14198]	protein_coding	3931.9	3454.94	3258.04	3104.25	2877.18	1965.62	1832.14	2209.99	2075.65	1951.17
ENSG00000006747.15	SCIN	scinderin [Source:HGNC Symbol;Acc:HGNC:21695]	protein_coding	17.9638	10.082	50.8243	76.3477	39.0178	16.2609	16.3497	71.636	45.0174	20.2839
ENSG00000006756.16	ARSD	arylsulfatase D [Source:HGNC Symbol;Acc:HGNC:717]	protein_coding	291.909	230.679	317.174	244.938	389.715	327.762	327.902	181.863	166.33	374.33
ENSG00000006757.12	PNPLA4	patatin like phospholipase domain containing 4 [Source:HGNC Symbol;Acc:HGNC:24887]	protein_coding	138.391	116.786	114.18	143.131	259.887	140.56	145.237	151.451	134.315	196.587
ENSG00000006788.14	MYH13	myosin heavy chain 13 [Source:HGNC Symbol;Acc:HGNC:7571]	protein_coding	0	0	0	0	0	0	0	0	0	1.04375
ENSG00000006831.10	ADIPOR2	adiponectin receptor 2 [Source:HGNC Symbol;Acc:HGNC:24041]	protein_coding	2924.81	2925.4	2251.53	2917.58	2750.86	2184.26	2649.87	2669.81	2467.59	2752.86
ENSG00000006837.12	CDKL3	cyclin dependent kinase like 3 [Source:HGNC Symbol;Acc:HGNC:15483]	protein_coding	10.2291	26.5305	10.4649	10.9902	17.0475	28.1514	30.8213	37.305	23.327	16.2309
ENSG00000007001.13	UPP2	uridine phosphorylase 2 [Source:HGNC Symbol;Acc:HGNC:23061]	protein_coding	0	0	0	0	0	0	0	0	0	0
ENSG00000007038.11	PRSS21	serine protease 21 [Source:HGNC Symbol;Acc:HGNC:9485]	protein_coding	89.4515	49.3878	171.013	83.6477	43.4619	56.0101	10.9461	71.3536	35.7436	17.4675
ENSG00000007047.15	MARK4	microtubule affinity regulating kinase 4 [Source:HGNC Symbol;Acc:HGNC:13538]	protein_coding	874.94	493.633	863.641	751.02	653.298	816.135	1047.58	878.2	836.885	1101.61
ENSG00000007062.12	PROM1	prominin 1 [Source:HGNC Symbol;Acc:HGNC:9454]	protein_coding	3.04591	0	1.55214	0	0	0	0	0	0	0
ENSG00000007080.11	CCDC124	coiled-coil domain containing 124 [Source:HGNC Symbol;Acc:HGNC:25171]	protein_coding	2133.25	2035.12	1794.58	1902.5	1789.98	1015.63	1133.85	1423.55	1149.53	1223.08
ENSG00000007129.18	CEACAM21	CEA cell adhesion molecule 21 [Source:HGNC Symbol;Acc:HGNC:28834]	protein_coding	363.909	421.987	432.264	456.157	431.955	417.044	320.356	373.465	367.216	300.3
ENSG00000007168.14	PAFAH1B1	platelet activating factor acetylhydrolase 1b regulatory subunit 1 [Source:HGNC Symbol;Acc:HGNC:8574]	protein_coding	4180.95	3222.43	3390.06	3642.43	3768.02	3374.99	4299.51	4110.22	4239.58	4652.37
ENSG00000007171.18	NOS2	nitric oxide synthase 2 [Source:HGNC Symbol;Acc:HGNC:7873]	protein_coding	0	0.918754	0	0	0	0	1.27874	0	0	0
ENSG00000007174.18	DNAH9	dynein axonemal heavy chain 9 [Source:HGNC Symbol;Acc:HGNC:2953]	protein_coding	0	0	0	1.25123	0	1.74933	0	0	0	2.13807
ENSG00000007202.15	KIAA0100	KIAA0100 [Source:HGNC Symbol;Acc:HGNC:28960]	protein_coding	8083.75	8144.32	8191.91	8679.62	7982.1	4716.84	5493.24	5650.88	5946.53	6671.67
ENSG00000007216.15	SLC13A2	solute carrier family 13 member 2 [Source:HGNC Symbol;Acc:HGNC:10917]	protein_coding	0	0	0	0	0.654381	0	0	0	0	0
ENSG00000007237.19	GAS7	growth arrest specific 7 [Source:HGNC Symbol;Acc:HGNC:4169]	protein_coding	472.357	838.448	452.817	519.675	910.727	363.785	166.219	108.275	243.632	141.015
ENSG00000007255.10	TRAPPC6A	trafficking protein particle complex 6A [Source:HGNC Symbol;Acc:HGNC:23069]	protein_coding	605.949	561.179	593.38	531.108	614.777	882.002	895.07	829.827	725.519	808.062
ENSG00000007264.15	MATK	megakaryocyte-associated tyrosine kinase [Source:HGNC Symbol;Acc:HGNC:6906]	protein_coding	371.668	433.815	496.022	345.697	414.665	13.7825	6.5424	14.0881	2.36844	3.7828
ENSG00000007306.15	CEACAM7	CEA cell adhesion molecule 7 [Source:HGNC Symbol;Acc:HGNC:1819]	protein_coding	0	0	0	0	0	0	0	0	0	0
ENSG00000007312.13	CD79B	CD79b molecule [Source:HGNC Symbol;Acc:HGNC:1699]	protein_coding	5094.9	5973.23	4395.18	5075.87	4556.17	15831.4	17967.4	9033.85	11397	9648.87
ENSG00000007314.12	SCN4A	sodium voltage-gated channel alpha subunit 4 [Source:HGNC Symbol;Acc:HGNC:10591]	protein_coding	122.931	322.75	325.517	334.004	227.73	31.383	27.9142	8.16923	8.28329	13.3125
ENSG00000007341.19	ST7L	suppression of tumorigenicity 7 like [Source:HGNC Symbol;Acc:HGNC:18441]	protein_coding	167.375	118.376	107.87	121.403	129.347	137.647	78.2661	125.701	82.8793	81.7135
ENSG00000007350.17	TKTL1	transketolase like 1 [Source:HGNC Symbol;Acc:HGNC:11835]	protein_coding	4.07448	7.9361	4.65637	2.71766	5.2996	26.5715	23.3885	3.84332	9.45849	3.69754
ENSG00000007372.24	PAX6	paired box 6 [Source:HGNC Symbol;Acc:HGNC:8620]	protein_coding	0	0	8.03965	0	0.401272	0	0	0	3.47407	0
ENSG00000007376.8	RPUSD1	RNA pseudouridine synthase domain containing 1 [Source:HGNC Symbol;Acc:HGNC:14173]	protein_coding	1828.95	1669.34	1745.65	1750.48	1881.17	1078.69	903.382	1199.6	1044.28	1246.81
ENSG00000007384.15	RHBDF1	rhomboid 5 homolog 1 [Source:HGNC Symbol;Acc:HGNC:20561]	protein_coding	2.56	1.57127	16.8671	1.75108	8.32488	7.34731	15.8954	10.8271	27.0655	39.2897
ENSG00000007392.17	LUC7L	LUC7 like [Source:HGNC Symbol;Acc:HGNC:6723]	protein_coding	1230.21	1052.9	1019.33	1155.37	1082.23	1558.72	1256.28	1084.08	1298.76	1263.67
ENSG00000007402.12	CACNA2D2	calcium voltage-gated channel auxiliary subunit alpha2delta 2 [Source:HGNC Symbol;Acc:HGNC:1400]	protein_coding	0	0.915588	1.71148	0.723762	1.43248	0	6.36949	10.7405	6.58501	0
ENSG00000007516.14	BAIAP3	BAI1 associated protein 3 [Source:HGNC Symbol;Acc:HGNC:948]	protein_coding	36.5048	42.1426	28.227	41.3909	78.3139	98.7607	24.6843	23.8431	93.678	45.5614
ENSG00000007520.4	TSR3	TSR3 ribosome maturation factor [Source:HGNC Symbol;Acc:HGNC:14175]	protein_coding	1373.75	1249.1	1337.88	1231.73	1258.74	969.664	684.899	1032.36	842.042	993.432
ENSG00000007541.17	PIGQ	phosphatidylinositol glycan anchor biosynthesis class Q [Source:HGNC Symbol;Acc:HGNC:14135]	protein_coding	574.093	501.109	559.087	431.483	471.902	881.035	434.719	537.227	473.869	718.616
ENSG00000007545.16	CRAMP1	cramped chromatin regulator homolog 1 [Source:HGNC Symbol;Acc:HGNC:14122]	protein_coding	511.337	677.745	636.087	457.231	563.362	788.221	808.063	539.968	661.824	660.363
ENSG00000007908.16	SELE	selectin E [Source:HGNC Symbol;Acc:HGNC:10718]	protein_coding	0	0	0	0	0	0	0	0	1.94097	0
ENSG00000007923.16	DNAJC11	DnaJ heat shock protein family (Hsp40) member C11 [Source:HGNC Symbol;Acc:HGNC:25570]	protein_coding	2527.62	2782.2	2207.12	2486.02	2372.16	1210.94	1099.86	1383.83	1426.53	1097.63
ENSG00000007933.13	FMO3	flavin containing dimethylaniline monoxygenase 3 [Source:HGNC Symbol;Acc:HGNC:3771]	protein_coding	0	0	0	2.07194	2.89134	2.89168	2.64048	3.54413	1.33835	2.21404
ENSG00000007944.15	MYLIP	myosin regulatory light chain interacting protein [Source:HGNC Symbol;Acc:HGNC:21155]	protein_coding	397.548	582.169	293.335	332.306	288.957	1003.7	1424.62	491.555	418.393	654.963
ENSG00000007952.18	NOX1	NADPH oxidase 1 [Source:HGNC Symbol;Acc:HGNC:7889]	protein_coding	0	0	0	0	0	2.34235	1.53606	0	0	0
ENSG00000007968.7	E2F2	E2F transcription factor 2 [Source:HGNC Symbol;Acc:HGNC:3114]	protein_coding	1606.64	1723.47	1417.96	1549.13	1329.74	1462.32	1975.6	3312	3054.13	2649.82
ENSG00000008018.9	PSMB1	proteasome 20S subunit beta 1 [Source:HGNC Symbol;Acc:HGNC:9537]	protein_coding	3419.66	3367.18	2641.97	3196.65	2952.23	2775.03	2823.27	3444.85	3266.78	3215.98
ENSG00000008056.14	SYN1	synapsin I [Source:HGNC Symbol;Acc:HGNC:11494]	protein_coding	9.46006	5.95355	4.33413	1.475	16.2192	0	0	5.96984	0.953182	0
ENSG00000008083.14	JARID2	jumonji and AT-rich interaction domain containing 2 [Source:HGNC Symbol;Acc:HGNC:6196]	protein_coding	853.338	1083.97	997.788	1057.86	1016.18	1026.39	570.836	946.875	811.385	998.077
ENSG00000008086.13	CDKL5	cyclin dependent kinase like 5 [Source:HGNC Symbol;Acc:HGNC:11411]	protein_coding	241.762	252.813	305.561	247.025	247.362	216.343	228.466	210.734	149.574	152.253
ENSG00000008118.10	CAMK1G	calcium/calmodulin dependent protein kinase IG [Source:HGNC Symbol;Acc:HGNC:14585]	protein_coding	0	0	0	0	0	0	0	0	0	0
ENSG00000008128.23	CDK11A	cyclin dependent kinase 11A [Source:HGNC Symbol;Acc:HGNC:1730]	protein_coding	1575.82	1820.68	2386.96	1810.47	1484.06	2575.27	2325.9	3184.23	2308.78	2040.96
ENSG00000008130.15	NADK	NAD kinase [Source:HGNC Symbol;Acc:HGNC:29831]	protein_coding	4053.54	4427.86	3946.8	3961.2	4050.95	4236.8	4662.34	4142.36	4278.82	4550.94
ENSG00000008196.13	TFAP2B	transcription factor AP-2 beta [Source:HGNC Symbol;Acc:HGNC:11743]	protein_coding	0	0	0	0	0	0	0	0	0	0
ENSG00000008197.5	TFAP2D	transcription factor AP-2 delta [Source:HGNC Symbol;Acc:HGNC:15581]	protein_coding	0	0	0	0	0	0	0	0	0	0
ENSG00000008226.20	DLEC1	DLEC1 cilia and flagella associated protein [Source:HGNC Symbol;Acc:HGNC:2899]	protein_coding	1.1552	4.66238	10.8013	1.43721	1.49084	15.3259	33.8894	8.17686	10.5563	6.85565
ENSG00000008256.16	CYTH3	cytohesin 3 [Source:HGNC Symbol;Acc:HGNC:9504]	protein_coding	409.406	438.097	633.088	434.654	505.209	125.387	170.017	61.4107	145.724	73.0617
ENSG00000008277.14	ADAM22	ADAM metallopeptidase domain 22 [Source:HGNC Symbol;Acc:HGNC:201]	protein_coding	51.978	31.5437	21.5993	44.1272	63.0186	7.92037	7.58455	35.2664	26.2797	7.27358
ENSG00000008282.9	SYPL1	synaptophysin like 1 [Source:HGNC Symbol;Acc:HGNC:11507]	protein_coding	158.12	225.456	127.649	125.815	160.088	96.7829	315.605	246.482	209.848	213.366
ENSG00000008283.16	CYB561	cytochrome b561 [Source:HGNC Symbol;Acc:HGNC:2571]	protein_coding	263.272	222.774	267.682	298.204	232.688	299.592	47.7363	335.905	176.958	309.647
ENSG00000008294.21	SPAG9	sperm associated antigen 9 [Source:HGNC Symbol;Acc:HGNC:14524]	protein_coding	1797.59	1794.06	1791.15	2195.09	1710.72	1208.17	1273.75	1175.96	1349.74	1214.71
ENSG00000008300.17	CELSR3	cadherin EGF LAG seven-pass G-type receptor 3 [Source:HGNC Symbol;Acc:HGNC:3230]	protein_coding	266.515	213.574	205.24	168.634	74.3261	106.571	58.7549	105.097	52.7291	57.7944
ENSG00000008311.16	AASS	aminoadipate-semialdehyde synthase [Source:HGNC Symbol;Acc:HGNC:17366]	protein_coding	156.839	253.513	147.41	174.839	168.815	159.504	285.937	172.551	190.573	197.185
ENSG00000008323.15	PLEKHG6	pleckstrin homology and RhoGEF domain containing G6 [Source:HGNC Symbol;Acc:HGNC:25562]	protein_coding	9.71416	2.47912	6.2729	8.21814	12.3259	2.08978	0	0	0	1.62779
ENSG00000008324.12	SS18L2	SS18 like 2 [Source:HGNC Symbol;Acc:HGNC:15593]	protein_coding	54.9078	38.4677	40.9501	35.2018	36.7919	21.5626	19.0299	22.7145	36.3996	29.5666
ENSG00000008382.16	MPND	MPN domain containing [Source:HGNC Symbol;Acc:HGNC:25934]	protein_coding	126.247	130.916	51.9287	91.4604	100.62	116.408	113.227	75.5134	122.337	82.2643
ENSG00000008394.13	MGST1	microsomal glutathione S-transferase 1 [Source:HGNC Symbol;Acc:HGNC:7061]	protein_coding	12.9256	21.0042	33.8071	18.0828	11.6963	1.56146	1.39781	0.429656	0	0.809333
ENSG00000008405.12	CRY1	cryptochrome circadian regulator 1 [Source:HGNC Symbol;Acc:HGNC:2384]	protein_coding	313.393	437.754	377.622	386.273	311.651	315.467	247.462	384.63	325.491	326.113
ENSG00000008438.5	PGLYRP1	peptidoglycan recognition protein 1 [Source:HGNC Symbol;Acc:HGNC:8904]	protein_coding	0	0	0	0	0	0	0	0	0	0
ENSG00000008441.18	NFIX	nuclear factor I X [Source:HGNC Symbol;Acc:HGNC:7788]	protein_coding	100.202	135.797	116.207	105.877	109.471	38.9492	41.4493	13.5761	21.6021	25.7604
ENSG00000008513.16	ST3GAL1	ST3 beta-galactoside alpha-2,3-sialyltransferase 1 [Source:HGNC Symbol;Acc:HGNC:10862]	protein_coding	460.789	944.832	832.396	513.78	561.689	1406.08	1518.89	1092.84	1044.66	1433.86
ENSG00000008516.18	MMP25	matrix metallopeptidase 25 [Source:HGNC Symbol;Acc:HGNC:14246]	protein_coding	5.31697	14.9578	13.5441	8.34544	5.33697	17.4854	12.303	20.1887	12.7473	5.79288
ENSG00000008517.18	IL32	interleukin 32 [Source:HGNC Symbol;Acc:HGNC:16830]	protein_coding	19.3235	32.2422	45.0922	25.582	36.4248	50.7049	19.9276	326.661	129.344	357.032
ENSG00000008710.20	PKD1	polycystin 1, transient receptor potential channel interacting [Source:HGNC Symbol;Acc:HGNC:9008]	protein_coding	1100.33	1385.63	1245.88	1117.63	1234.51	1249.27	1154.23	1144.58	1160.89	1201.24
ENSG00000008735.14	MAPK8IP2	mitogen-activated protein kinase 8 interacting protein 2 [Source:HGNC Symbol;Acc:HGNC:6883]	protein_coding	11.5246	5.99945	23.3174	7.66506	7.41853	9.38315	9.54679	11.0971	27.2446	17.4551
ENSG00000008838.20	MED24	mediator complex subunit 24 [Source:HGNC Symbol;Acc:HGNC:22963]	protein_coding	2933.59	3412.77	3128.58	3081.74	2975.43	2511.84	2343.39	2642.71	2394.7	2370.58
ENSG00000008853.17	RHOBTB2	Rho related BTB domain containing 2 [Source:HGNC Symbol;Acc:HGNC:18756]	protein_coding	870.224	544.677	571.124	520.534	546.514	1764.01	1756.64	843.439	1046.42	611.323
ENSG00000008869.12	HEATR5B	HEAT repeat containing 5B [Source:HGNC Symbol;Acc:HGNC:29273]	protein_coding	1085.04	1233	1136.27	1231.67	1297.87	2429.54	3529.81	1846.66	2692.51	2486.19
ENSG00000008952.17	SEC62	SEC62 homolog, preprotein translocation factor [Source:HGNC Symbol;Acc:HGNC:11846]	protein_coding	5615.81	4711	4982.78	4652.8	4775.09	6277.9	5412.94	7558.65	6473.17	6449.5
ENSG00000008988.11	RPS20	ribosomal protein S20 [Source:HGNC Symbol;Acc:HGNC:10405]	protein_coding	364.834	326.295	345.688	341.136	368.35	252.474	268.039	240.331	294.916	376.727
ENSG00000009307.16	CSDE1	cold shock domain containing E1 [Source:HGNC Symbol;Acc:HGNC:29905]	protein_coding	14902.9	14254.4	14520.5	13988.9	14171.6	11040.2	10951.2	12135.4	12342.9	12696.2
ENSG00000009335.18	UBE3C	ubiquitin protein ligase E3C [Source:HGNC Symbol;Acc:HGNC:16803]	protein_coding	3225.26	3126.76	2971.58	3105.07	2975.79	1641.78	1990.85	2479.32	2224.46	2343.1
ENSG00000009413.16	REV3L	REV3 like, DNA directed polymerase zeta catalytic subunit [Source:HGNC Symbol;Acc:HGNC:9968]	protein_coding	455.202	458.577	600.856	417.089	532.336	513.219	315.396	414.402	348.201	516.47
ENSG00000009694.13	TENM1	teneurin transmembrane protein 1 [Source:HGNC Symbol;Acc:HGNC:8117]	protein_coding	0	0	0	0	0	0	1.18636	0	0	0
ENSG00000009709.12	PAX7	paired box 7 [Source:HGNC Symbol;Acc:HGNC:8621]	protein_coding	0	0	0	0	0	0	0	0	0	0
ENSG00000009724.17	MASP2	mannan binding lectin serine peptidase 2 [Source:HGNC Symbol;Acc:HGNC:6902]	protein_coding	0	0	0.715655	0.852027	0.598602	0	0	0	4.40461	0
ENSG00000009765.15	IYD	iodotyrosine deiodinase [Source:HGNC Symbol;Acc:HGNC:21071]	protein_coding	0.356657	8.45507	1.19357	4.10355	1.92185	11.2559	8.90665	15.7879	0	3.94465
ENSG00000009780.16	FAM76A	family with sequence similarity 76 member A [Source:HGNC Symbol;Acc:HGNC:28530]	protein_coding	70.621	85.4086	99.4089	94.7711	74.0008	90.1358	128.13	73.1889	100.801	125.947
ENSG00000009790.15	TRAF3IP3	TRAF3 interacting protein 3 [Source:HGNC Symbol;Acc:HGNC:30766]	protein_coding	2983.38	3389.53	3468.07	3086.51	3026.81	4337.38	3504.63	2942.94	3086.45	2954.71
ENSG00000009830.12	POMT2	protein O-mannosyltransferase 2 [Source:HGNC Symbol;Acc:HGNC:19743]	protein_coding	159.579	126.406	136.455	91.9024	101.697	106.824	167.488	156.094	101.351	106.077
ENSG00000009844.16	VTA1	vesicle trafficking 1 [Source:HGNC Symbol;Acc:HGNC:20954]	protein_coding	1298.05	1480.12	1322.54	1294.87	1315.41	950.589	1107.86	1101.11	1051.24	907.314
ENSG00000009950.16	MLXIPL	MLX interacting protein like [Source:HGNC Symbol;Acc:HGNC:12744]	protein_coding	7.65314	13.8226	17.7216	14.3821	14.1393	17.4266	33.6402	16.5883	16.1086	13.5361
ENSG00000009954.11	BAZ1B	bromodomain adjacent to zinc finger domain 1B [Source:HGNC Symbol;Acc:HGNC:961]	protein_coding	5434.99	5536.41	5155.27	5485.7	5301.1	3104.66	3783.23	4220.22	4186.34	3800.76
ENSG00000010017.13	RANBP9	RAN binding protein 9 [Source:HGNC Symbol;Acc:HGNC:13727]	protein_coding	1723.21	1658.02	1577.11	1553.28	1529.03	2133.94	2390.8	2506.2	2785.17	2375.78
ENSG00000010030.14	ETV7	ETS variant transcription factor 7 [Source:HGNC Symbol;Acc:HGNC:18160]	protein_coding	103.209	54.7954	137.622	103.868	129.806	64.4012	31.6958	350.269	251.848	288.516
ENSG00000010072.16	SPRTN	SprT-like N-terminal domain [Source:HGNC Symbol;Acc:HGNC:25356]	protein_coding	265.844	327.934	232.264	309.42	302.997	289.957	419.678	337.426	301.407	304.959
ENSG00000010165.20	EEF1AKNMT	eEF1A lysine and N-terminal methyltransferase [Source:HGNC Symbol;Acc:HGNC:24248]	protein_coding	2150.43	1957.76	1956.56	1867.88	1778.73	1451.06	1338.16	1672.03	1083.88	1235.37
ENSG00000010219.13	DYRK4	dual specificity tyrosine phosphorylation regulated kinase 4 [Source:HGNC Symbol;Acc:HGNC:3095]	protein_coding	333.794	348.823	341.448	311.108	339.094	634.263	849.699	484.93	567.643	610.318
ENSG00000010244.19	ZNF207	zinc finger protein 207 [Source:HGNC Symbol;Acc:HGNC:12998]	protein_coding	6581.71	6880.52	6044.72	6467.79	6414.55	5355.8	6614.05	7119.03	6433.56	6445.69
ENSG00000010256.11	UQCRC1	ubiquinol-cytochrome c reductase core protein 1 [Source:HGNC Symbol;Acc:HGNC:12585]	protein_coding	4103.01	4058.12	3781.5	3359.05	3795.24	2066.45	2112.38	2822.91	2498.79	2460.97
ENSG00000010270.14	STARD3NL	STARD3 N-terminal like [Source:HGNC Symbol;Acc:HGNC:19169]	protein_coding	322.572	350.16	245.268	337.989	371.259	92.0331	186.523	225.157	255.268	195.131
ENSG00000010278.15	CD9	CD9 molecule [Source:HGNC Symbol;Acc:HGNC:1709]	protein_coding	69.7704	143.267	86.7945	38.5527	53.3379	171.886	710.241	227.806	237.759	234.632
ENSG00000010282.15	HHATL	hedgehog acyltransferase like [Source:HGNC Symbol;Acc:HGNC:13242]	protein_coding	0	0.81838	2.2466	1.41973	1.22935	0	0	0	0	0
ENSG00000010292.13	NCAPD2	non-SMC condensin I complex subunit D2 [Source:HGNC Symbol;Acc:HGNC:24305]	protein_coding	8591.78	8786.54	8237.97	8301.77	8354.85	4339.09	3674.8	4871.98	4593.53	4525.22
ENSG00000010295.20	IFFO1	intermediate filament family orphan 1 [Source:HGNC Symbol;Acc:HGNC:24970]	protein_coding	752.858	719.32	778.702	684.733	745.741	1433.34	1312.87	1026.79	1156.47	1211.87
ENSG00000010310.9	GIPR	gastric inhibitory polypeptide receptor [Source:HGNC Symbol;Acc:HGNC:4271]	protein_coding	430.71	360.247	652.255	364.738	677.126	483.296	413.932	459.007	295.61	1084.35
ENSG00000010318.21	PHF7	PHD finger protein 7 [Source:HGNC Symbol;Acc:HGNC:18458]	protein_coding	115.213	166.358	115.227	137.705	123.781	123.004	182.839	97.0537	156.629	93.2602
ENSG00000010319.7	SEMA3G	semaphorin 3G [Source:HGNC Symbol;Acc:HGNC:30400]	protein_coding	3.91606	0.445828	0.836207	13.0902	0	5.54402	5.05777	0.576871	1.28783	0.544061
ENSG00000010322.16	NISCH	nischarin [Source:HGNC Symbol;Acc:HGNC:18006]	protein_coding	2076.72	2188.07	1920.05	2074.72	1978.01	2527.39	2601.25	1924.17	2301.79	2250.65
ENSG00000010327.10	STAB1	stabilin 1 [Source:HGNC Symbol;Acc:HGNC:18628]	protein_coding	1.58545	0.834635	27.4648	0	6.58324	3.26698	3.61693	5.83497	11.1571	5.7814
ENSG00000010361.14	FUZ	fuzzy planar cell polarity protein [Source:HGNC Symbol;Acc:HGNC:26219]	protein_coding	331.181	298.046	313.108	289.816	272.934	354.567	459.72	370.457	443.307	406.116
ENSG00000010379.16	SLC6A13	solute carrier family 6 member 13 [Source:HGNC Symbol;Acc:HGNC:11046]	protein_coding	0	0	0	0	0	4.00443	4.50282	0	2.77603	1.55536
ENSG00000010404.18	IDS	iduronate 2-sulfatase [Source:HGNC Symbol;Acc:HGNC:5389]	protein_coding	3021.33	2446.32	2991.71	2953.65	2960.85	2996.02	4539.18	2869.79	3425.91	3202.57
ENSG00000010438.17	PRSS3	serine protease 3 [Source:HGNC Symbol;Acc:HGNC:9486]	protein_coding	0	0	0	0	0	0	0	0.814243	0	0
ENSG00000010539.12	ZNF200	zinc finger protein 200 [Source:HGNC Symbol;Acc:HGNC:12993]	protein_coding	123.498	257.49	176.738	167.715	160.578	333.083	514.13	231.02	248.2	283.008
ENSG00000010610.10	CD4	CD4 molecule [Source:HGNC Symbol;Acc:HGNC:1678]	protein_coding	0	1.93123	18.8013	2.87003	12.733	0	1.79177	9.95509	0	5.47338
ENSG00000010626.15	LRRC23	leucine rich repeat containing 23 [Source:HGNC Symbol;Acc:HGNC:19138]	protein_coding	64.9148	53.2496	39.6745	74.0882	34.4764	92.8768	62.3734	31.8544	55.9085	65.1463
ENSG00000010671.16	BTK	Bruton tyrosine kinase [Source:HGNC Symbol;Acc:HGNC:1133]	protein_coding	270.102	422.867	227.501	303.887	256.879	675.296	592.943	166.31	402.318	283.581
ENSG00000010704.19	HFE	homeostatic iron regulator [Source:HGNC Symbol;Acc:HGNC:4886]	protein_coding	2.78935	6.30393	6.78339	18.9008	6.34313	34.2972	52.2715	15.1578	39.5391	16.3715
ENSG00000010803.16	SCMH1	Scm polycomb group protein homolog 1 [Source:HGNC Symbol;Acc:HGNC:19003]	protein_coding	803.82	1070.77	897.794	1156.21	1006.68	358.569	296.346	553.441	402.233	520.297
ENSG00000010810.17	FYN	FYN proto-oncogene, Src family tyrosine kinase [Source:HGNC Symbol;Acc:HGNC:4037]	protein_coding	1834.53	1889.39	2844.36	2507.1	2261.91	1194.72	2764.91	3018.04	2636.71	1665.97
ENSG00000010818.10	HIVEP2	HIVEP zinc finger 2 [Source:HGNC Symbol;Acc:HGNC:4921]	protein_coding	1231.72	1347.84	1686.21	1321.59	1353.78	1360.85	715.535	1049.49	1109.91	1125.36
ENSG00000010932.17	FMO1	flavin containing dimethylaniline monoxygenase 1 [Source:HGNC Symbol;Acc:HGNC:3769]	protein_coding	1.34152	3.63149	0.564581	2.68825	4.21761	29.1021	30.4145	2.32613	2.60567	2.19042
ENSG00000011007.12	ELOA	elongin A [Source:HGNC Symbol;Acc:HGNC:11620]	protein_coding	2217.48	1894.34	2052.35	1957.34	1810.2	1685.84	1539.35	2095.8	1792.88	1727.49
ENSG00000011009.11	LYPLA2	lysophospholipase 2 [Source:HGNC Symbol;Acc:HGNC:6738]	protein_coding	2287.36	2160.09	2268.66	2299.62	2299.06	1949.79	2424.56	2495.67	2252.64	2494.82
ENSG00000011021.23	CLCN6	chloride voltage-gated channel 6 [Source:HGNC Symbol;Acc:HGNC:2024]	protein_coding	851.673	1044.17	939.903	1188.22	1058.51	1362.51	1504.12	1053.43	1259.5	1340.2
ENSG00000011028.14	MRC2	mannose receptor C type 2 [Source:HGNC Symbol;Acc:HGNC:16875]	protein_coding	63.3436	53.4189	100.406	68.9238	93.7605	22.6094	4.98103	11.1178	1.91707	6.11727
ENSG00000011052.21	NME1-NME2	NME1-NME2 readthrough [Source:HGNC Symbol;Acc:HGNC:33531]	protein_coding	372.577	125.95	136.688	218.739	153.661	228.106	58.0526	201.293	228.011	210.525
ENSG00000011083.9	SLC6A7	solute carrier family 6 member 7 [Source:HGNC Symbol;Acc:HGNC:11054]	protein_coding	0	0	0	0	0	0	0	0	0	0
ENSG00000011105.14	TSPAN9	tetraspanin 9 [Source:HGNC Symbol;Acc:HGNC:21640]	protein_coding	2.05807	6.19056	14.7029	16.2292	1.94575	6.76954	19.5725	10.4025	11.6158	12.073
ENSG00000011114.15	BTBD7	BTB domain containing 7 [Source:HGNC Symbol;Acc:HGNC:18269]	protein_coding	885.469	728.94	1061.31	925.815	844.103	706.855	658.384	745.318	852.469	721.102
ENSG00000011132.12	APBA3	amyloid beta precursor protein binding family A member 3 [Source:HGNC Symbol;Acc:HGNC:580]	protein_coding	638.324	630.659	642.449	847.581	637.033	875.505	736.029	642.27	696.848	980.715
ENSG00000011143.19	MKS1	MKS transition zone complex subunit 1 [Source:HGNC Symbol;Acc:HGNC:7121]	protein_coding	83.6727	30.1891	21.3465	20.4996	57.2216	26.0008	27.7581	12.9858	25.2706	14.3511
ENSG00000011198.10	ABHD5	abhydrolase domain containing 5, lysophosphatidic acid acyltransferase [Source:HGNC Symbol;Acc:HGNC:21396]	protein_coding	285.689	306.729	271.889	301.407	327.318	121.912	157.421	407.784	201.577	350.901
ENSG00000011201.12	ANOS1	anosmin 1 [Source:HGNC Symbol;Acc:HGNC:6211]	protein_coding	19.4661	15.3582	17.5459	31.3642	6.85812	10.4478	9.29809	10.3811	8.68685	0
ENSG00000011243.19	AKAP8L	A-kinase anchoring protein 8 like [Source:HGNC Symbol;Acc:HGNC:29857]	protein_coding	1845.87	1806.94	1949.3	2011.24	1822.09	2942.7	2957.79	2290.36	2489.29	2732.87
ENSG00000011258.16	MBTD1	mbt domain containing 1 [Source:HGNC Symbol;Acc:HGNC:19866]	protein_coding	637.448	755.496	686.12	593.944	570.579	919.794	1025.92	830.819	868.091	839.153
ENSG00000011260.14	UTP18	UTP18 small subunit processome component [Source:HGNC Symbol;Acc:HGNC:24274]	protein_coding	1782.95	1741.97	1603.61	1687.16	1606.61	984.493	1277.67	1332.63	1138.96	1182.71
ENSG00000011275.19	RNF216	ring finger protein 216 [Source:HGNC Symbol;Acc:HGNC:21698]	protein_coding	1727.27	1725.73	1626.31	1831.36	1582.51	1851.36	1778.19	1436.17	1801.01	1701.51
ENSG00000011295.16	TTC19	tetratricopeptide repeat domain 19 [Source:HGNC Symbol;Acc:HGNC:26006]	protein_coding	870.167	1005.87	911.012	806.112	760.751	671.143	692.735	871.67	776.317	631.365
ENSG00000011304.22	PTBP1	polypyrimidine tract binding protein 1 [Source:HGNC Symbol;Acc:HGNC:9583]	protein_coding	13502.2	14137.2	12194	12897.2	12736.1	7853.05	7900.89	10839.9	9102.1	9709.06
ENSG00000011332.20	DPF1	double PHD fingers 1 [Source:HGNC Symbol;Acc:HGNC:20225]	protein_coding	17.0074	11.8869	19.1433	5.19573	23.1986	40.2762	17.2935	29.7254	22.7541	14.4467
ENSG00000011347.10	SYT7	synaptotagmin 7 [Source:HGNC Symbol;Acc:HGNC:11514]	protein_coding	0	1.07697	0	0.601668	0.42343	0	0	0	0	1.70929
ENSG00000011376.12	LARS2	leucyl-tRNA synthetase 2, mitochondrial [Source:HGNC Symbol;Acc:HGNC:17095]	protein_coding	1435.98	1585.21	1458.31	1176.71	1291.39	447.621	548.766	825.962	589.064	623.136
ENSG00000011405.13	PIK3C2A	phosphatidylinositol-4-phosphate 3-kinase catalytic subunit type 2 alpha [Source:HGNC Symbol;Acc:HGNC:8971]	protein_coding	930.926	757.433	1344.09	1051.13	961.837	837.552	1090.28	1078.33	962.221	1058.05
ENSG00000011422.12	PLAUR	plasminogen activator, urokinase receptor [Source:HGNC Symbol;Acc:HGNC:9053]	protein_coding	19.1271	24.4551	44.1994	24.2474	69.9459	95.8071	69.5767	322.764	72.2976	544.958
ENSG00000011426.11	ANLN	anillin actin binding protein [Source:HGNC Symbol;Acc:HGNC:14082]	protein_coding	974.601	802.078	850.595	854.47	819.014	272.988	338.668	646.112	629.445	460.508
ENSG00000011451.21	WIZ	WIZ zinc finger [Source:HGNC Symbol;Acc:HGNC:30917]	protein_coding	709.007	940.243	643.698	641.858	687.486	781.649	794.332	650.512	814.276	721.533
ENSG00000011454.18	RABGAP1	RAB GTPase activating protein 1 [Source:HGNC Symbol;Acc:HGNC:17155]	protein_coding	990.062	1059.43	942.129	1016.74	1082.11	1168.43	1782.16	1230.13	1475.44	1368.32
ENSG00000011465.18	DCN	decorin [Source:HGNC Symbol;Acc:HGNC:2705]	protein_coding	0	0	2.88547	0	1.00619	0	0.219907	0	0	0
ENSG00000011478.13	QPCTL	glutaminyl-peptide cyclotransferase like [Source:HGNC Symbol;Acc:HGNC:25952]	protein_coding	729.159	712.735	712.65	606.403	664.748	1350.72	619.199	1055.73	902.63	1015.31
ENSG00000011485.15	PPP5C	protein phosphatase 5 catalytic subunit [Source:HGNC Symbol;Acc:HGNC:9322]	protein_coding	2469.64	2800.91	2506.68	2362.7	2610.58	1520.02	1692.92	1898.03	1698.5	1776.6
ENSG00000011523.14	CEP68	centrosomal protein 68 [Source:HGNC Symbol;Acc:HGNC:29076]	protein_coding	344.736	569.588	524.994	584.445	511.063	704.128	799.003	690.371	1000.71	924.864
ENSG00000011566.15	MAP4K3	mitogen-activated protein kinase kinase kinase kinase 3 [Source:HGNC Symbol;Acc:HGNC:6865]	protein_coding	188.718	244.181	215.062	212.226	275.709	79.8033	123.925	140.646	100.068	120.041
ENSG00000011590.14	ZBTB32	zinc finger and BTB domain containing 32 [Source:HGNC Symbol;Acc:HGNC:16763]	protein_coding	733.166	136.301	386.532	430.462	569.607	681.637	548.751	516.857	692.457	1092.36
ENSG00000011600.12	TYROBP	transmembrane immune signaling adaptor TYROBP [Source:HGNC Symbol;Acc:HGNC:12449]	protein_coding	0	0.91628	16.5247	4.55496	2.34281	0	12.7851	11.2408	6.3893	3.04698
ENSG00000011638.11	TMEM159	transmembrane protein 159 [Source:HGNC Symbol;Acc:HGNC:30136]	protein_coding	259.242	200.967	214.161	216.543	252.994	497.021	670.426	488.719	381.731	599.492
ENSG00000011677.13	GABRA3	gamma-aminobutyric acid type A receptor subunit alpha3 [Source:HGNC Symbol;Acc:HGNC:4077]	protein_coding	0	0	0	0	0	0	0	0	0	0
ENSG00000012048.23	BRCA1	BRCA1 DNA repair associated [Source:HGNC Symbol;Acc:HGNC:1100]	protein_coding	698.859	551.906	684.629	556.869	592.584	133.932	143.91	375.689	348.755	319.519
ENSG00000012061.16	ERCC1	ERCC excision repair 1, endonuclease non-catalytic subunit [Source:HGNC Symbol;Acc:HGNC:3433]	protein_coding	720.127	642.051	602.932	583.681	572.423	798.958	756.681	749.696	687.973	695.197
ENSG00000012124.17	CD22	CD22 molecule [Source:HGNC Symbol;Acc:HGNC:1643]	protein_coding	11491.5	15069.4	11450.2	11154.3	10653.5	34304.9	53307.2	21408.5	27339.7	28328.1
ENSG00000012171.20	SEMA3B	semaphorin 3B [Source:HGNC Symbol;Acc:HGNC:10724]	protein_coding	3.46856	0	1.45118	6.36595	2.95215	5.14492	11.8567	6.19857	13.2377	13.6308
ENSG00000012174.12	MBTPS2	membrane bound transcription factor peptidase, site 2 [Source:HGNC Symbol;Acc:HGNC:15455]	protein_coding	342.443	400	345.631	336.332	352.247	264.482	240.477	452.961	309.033	325.518
ENSG00000012211.13	PRICKLE3	prickle planar cell polarity protein 3 [Source:HGNC Symbol;Acc:HGNC:6645]	protein_coding	455.522	385.371	379.386	366.707	372.119	414.379	439.07	311.331	372.514	535.758
ENSG00000012223.13	LTF	lactotransferrin [Source:HGNC Symbol;Acc:HGNC:6720]	protein_coding	0	2.9487	0	3.11389	1.93207	0	0	0	0	0
ENSG00000012232.9	EXTL3	exostosin like glycosyltransferase 3 [Source:HGNC Symbol;Acc:HGNC:3518]	protein_coding	625.203	813.64	616.898	616.105	619.641	873.202	659.344	877.888	407.095	467.415
ENSG00000012504.15	NR1H4	nuclear receptor subfamily 1 group H member 4 [Source:HGNC Symbol;Acc:HGNC:7967]	protein_coding	0	0	0	0	0	0	0	0	0	0
ENSG00000012660.14	ELOVL5	ELOVL fatty acid elongase 5 [Source:HGNC Symbol;Acc:HGNC:21308]	protein_coding	4057.35	4670.75	3617.83	4259.94	4371.83	9117.59	12040.6	8030.55	8996.75	11503.2
ENSG00000012779.11	ALOX5	arachidonate 5-lipoxygenase [Source:HGNC Symbol;Acc:HGNC:435]	protein_coding	3443.65	3800.57	2838.44	4048.93	3267.56	9537.88	13615.8	5035.28	8324.7	8156.79
ENSG00000012817.16	KDM5D	lysine demethylase 5D [Source:HGNC Symbol;Acc:HGNC:11115]	protein_coding	799.476	520.674	627.409	590.466	1.65722	2554.7	1413.29	1274.4	1698.56	0
ENSG00000012822.16	CALCOCO1	calcium binding and coiled-coil domain 1 [Source:HGNC Symbol;Acc:HGNC:29306]	protein_coding	1117.33	885.622	1233.31	1251.51	1080.58	4582.96	3818.98	2710.33	3238.85	2855.51
ENSG00000012963.15	UBR7	ubiquitin protein ligase E3 component n-recognin 7 [Source:HGNC Symbol;Acc:HGNC:20344]	protein_coding	2206.23	2291.64	2027	2115.78	1935.05	1941.2	2447.25	2608.05	2148.18	2361.89
ENSG00000012983.11	MAP4K5	mitogen-activated protein kinase kinase kinase kinase 5 [Source:HGNC Symbol;Acc:HGNC:6867]	protein_coding	638.104	750.852	620.329	941.212	677.452	545.031	704.571	539.288	617.739	514.803
ENSG00000013016.16	EHD3	EH domain containing 3 [Source:HGNC Symbol;Acc:HGNC:3244]	protein_coding	146.369	109.378	92.1473	62.0588	129.679	1582.75	1226.57	3419.13	2285.39	2722.06
ENSG00000013275.8	PSMC4	proteasome 26S subunit, ATPase 4 [Source:HGNC Symbol;Acc:HGNC:9551]	protein_coding	2815.66	2944.48	2557.13	2606.21	2733.41	1902.37	1895.77	2296.92	1906.54	2274.77
ENSG00000013288.9	MAN2B2	mannosidase alpha class 2B member 2 [Source:HGNC Symbol;Acc:HGNC:29623]	protein_coding	1153.28	1037.21	951.02	1223.43	1055.36	1790.84	1956.19	1377.47	1548.13	1698.05
ENSG00000013293.6	SLC7A14	solute carrier family 7 member 14 [Source:HGNC Symbol;Acc:HGNC:29326]	protein_coding	7.66247	10.2319	5.6065	12.4103	12.1011	6.67874	15.4376	7.74639	2.46781	12.5302
ENSG00000013297.12	CLDN11	claudin 11 [Source:HGNC Symbol;Acc:HGNC:8514]	protein_coding	0	1.50415	1.40197	0	1.17159	0	0	0	4.25287	0
ENSG00000013306.16	SLC25A39	solute carrier family 25 member 39 [Source:HGNC Symbol;Acc:HGNC:24279]	protein_coding	3705.37	3727.2	3566.34	3412.07	3774.87	3364.47	2707.75	3370.35	2898.01	2951.18
ENSG00000013364.19	MVP	major vault protein [Source:HGNC Symbol;Acc:HGNC:7531]	protein_coding	3570.07	3456.5	3270.87	3454.47	3576.09	6490.55	10061.7	7290.57	7410.39	9265.75
ENSG00000013374.17	NUB1	negative regulator of ubiquitin like proteins 1 [Source:HGNC Symbol;Acc:HGNC:17623]	protein_coding	681.03	1069.39	702.866	1347.92	916.154	561.658	845.966	369.459	919.204	460.487
ENSG00000013375.16	PGM3	phosphoglucomutase 3 [Source:HGNC Symbol;Acc:HGNC:8907]	protein_coding	337.6	267.779	494.929	839.034	316.041	823.339	174.099	647.771	1221.63	669.579
ENSG00000013392.8	RWDD2A	RWD domain containing 2A [Source:HGNC Symbol;Acc:HGNC:21385]	protein_coding	140.535	100.1	114.611	116.487	122.25	313.865	231.036	269.567	334.433	280.195
ENSG00000013441.16	CLK1	CDC like kinase 1 [Source:HGNC Symbol;Acc:HGNC:2068]	protein_coding	1400.83	1391	1335.92	1283.19	1326.2	3143.86	3483.21	2761.8	2822.11	3204.76
ENSG00000013503.10	POLR3B	RNA polymerase III subunit B [Source:HGNC Symbol;Acc:HGNC:30348]	protein_coding	411.268	390.609	434.631	423.857	405.445	223.669	161.843	355.65	276.205	284.989
ENSG00000013523.11	ANGEL1	angel homolog 1 [Source:HGNC Symbol;Acc:HGNC:19961]	protein_coding	48.0806	54.3947	66.2186	41.3033	63.2852	43.1136	29.2763	16.0987	30.6465	22.9382
ENSG00000013561.18	RNF14	ring finger protein 14 [Source:HGNC Symbol;Acc:HGNC:10058]	protein_coding	778.393	570.487	600.557	745.829	581.818	855.035	1101.89	879.007	976.671	945.005
ENSG00000013563.14	DNASE1L1	deoxyribonuclease 1 like 1 [Source:HGNC Symbol;Acc:HGNC:2957]	protein_coding	623.042	532.347	650	698.806	544.877	1161.59	1238.91	996.536	1116.96	818.258
ENSG00000013573.17	DDX11	DEAD/H-box helicase 11 [Source:HGNC Symbol;Acc:HGNC:2736]	protein_coding	3654.92	3912.39	3299.37	3342.26	3526.2	2685.22	1579.05	2171.98	2011.03	1952.35
ENSG00000013583.10	HEBP1	heme binding protein 1 [Source:HGNC Symbol;Acc:HGNC:17176]	protein_coding	78.6618	99.8185	109.61	80.453	168.53	152.048	153.018	139.014	102.562	194.668
ENSG00000013588.9	GPRC5A	G protein-coupled receptor class C group 5 member A [Source:HGNC Symbol;Acc:HGNC:9836]	protein_coding	0	0	0	1.29341	1.00382	0	0	0	0	0
ENSG00000013619.14	MAMLD1	mastermind like domain containing 1 [Source:HGNC Symbol;Acc:HGNC:2568]	protein_coding	11.6026	28.546	10.631	8.22945	14.8584	96.3507	34.5814	23.8808	10.6512	34.7872
ENSG00000013725.14	CD6	CD6 molecule [Source:HGNC Symbol;Acc:HGNC:1691]	protein_coding	290.835	202.342	444.457	433.364	522.32	127.738	66.0448	21.5168	67.4396	51.772
ENSG00000013810.20	TACC3	transforming acidic coiled-coil containing protein 3 [Source:HGNC Symbol;Acc:HGNC:11524]	protein_coding	5373.17	5145.98	5179.42	4519.09	4694.53	2795.33	2992.22	4859.47	3966.7	2987.18
ENSG00000014123.10	UFL1	UFM1 specific ligase 1 [Source:HGNC Symbol;Acc:HGNC:23039]	protein_coding	1578.37	1633.06	1524.05	1477.08	1445.09	1616.09	1164.51	1520.6	1473.54	1530.65
ENSG00000014138.9	POLA2	DNA polymerase alpha 2, accessory subunit [Source:HGNC Symbol;Acc:HGNC:30073]	protein_coding	1875.24	1932.89	1824.67	2061.27	1982.45	789.301	614.273	1203.93	949.035	896.631
ENSG00000014164.7	ZC3H3	zinc finger CCCH-type containing 3 [Source:HGNC Symbol;Acc:HGNC:28972]	protein_coding	786.139	865.324	932.564	840.084	863.513	1026.31	1116.68	956.283	990.43	983.044
ENSG00000014216.16	CAPN1	calpain 1 [Source:HGNC Symbol;Acc:HGNC:1476]	protein_coding	1433.63	1894.13	1847.79	1788.27	1545.84	2807.28	2642.53	2040.49	2530.13	2809.74
ENSG00000014257.16	ACP3	acid phosphatase 3 [Source:HGNC Symbol;Acc:HGNC:125]	protein_coding	20.8749	24.7726	13.0183	18.518	17.2052	29.7812	223.409	71.063	181.471	169.287
ENSG00000014641.21	MDH1	malate dehydrogenase 1 [Source:HGNC Symbol;Acc:HGNC:6970]	protein_coding	4254.6	4046.75	3650	4179.06	3971.91	2186.23	2652.23	3199.47	3008.31	2731.78
ENSG00000014824.14	SLC30A9	solute carrier family 30 member 9 [Source:HGNC Symbol;Acc:HGNC:1329]	protein_coding	1832.29	1830.44	1687.46	1589.21	1694.63	948.963	1006.2	1171.84	1050.43	1213.55
ENSG00000014914.21	MTMR11	myotubularin related protein 11 [Source:HGNC Symbol;Acc:HGNC:24307]	protein_coding	1.63111	7.34758	6.75134	10.69	1.39861	1.8875	2.66286	3.7159	5.13406	3.55295
ENSG00000014919.13	COX15	cytochrome c oxidase assembly homolog COX15 [Source:HGNC Symbol;Acc:HGNC:2263]	protein_coding	679.005	740.607	710.079	868.2	754.603	937.031	969.362	726.683	627.618	676.83
ENSG00000015133.19	CCDC88C	coiled-coil domain containing 88C [Source:HGNC Symbol;Acc:HGNC:19967]	protein_coding	3403.82	3304.29	3831.29	3761.33	3638.46	5682.56	4638.21	4404.23	4986.34	4968.11
ENSG00000015153.15	YAF2	YY1 associated factor 2 [Source:HGNC Symbol;Acc:HGNC:17363]	protein_coding	159.939	144.027	183.145	206.343	177.367	139.922	195.472	192.751	176.313	295.214
ENSG00000015171.20	ZMYND11	zinc finger MYND-type containing 11 [Source:HGNC Symbol;Acc:HGNC:16966]	protein_coding	752.037	755.873	906.937	680.832	733.189	820.422	229.041	471.202	525.067	530.514
ENSG00000015285.11	WAS	WASP actin nucleation promoting factor [Source:HGNC Symbol;Acc:HGNC:12731]	protein_coding	239.944	392.798	365.304	364.418	271.594	497.179	590.661	440.208	564.681	403.303
ENSG00000015413.9	DPEP1	dipeptidase 1 [Source:HGNC Symbol;Acc:HGNC:3002]	protein_coding	2.07427	1.25411	1.16679	0	0.487026	0	23.0062	0	1.79405	0
ENSG00000015475.19	BID	BH3 interacting domain death agonist [Source:HGNC Symbol;Acc:HGNC:1050]	protein_coding	912.135	856.58	922.114	771.88	911.676	1114.77	2028.22	1481.67	1155.09	2105.32
ENSG00000015479.20	MATR3	matrin 3 [Source:HGNC Symbol;Acc:HGNC:6912]	protein_coding	8283.78	8542.88	8106.51	7472.63	7734.39	6814.78	8614.66	8048.67	8412.31	7779.59
ENSG00000015520.15	NPC1L1	NPC1 like intracellular cholesterol transporter 1 [Source:HGNC Symbol;Acc:HGNC:7898]	protein_coding	0	0	0	0	0	0	2.83394	0	0	0
ENSG00000015532.10	XYLT2	xylosyltransferase 2 [Source:HGNC Symbol;Acc:HGNC:15517]	protein_coding	464.793	434.985	502.067	417.374	452.662	472.951	501.199	515.965	515.32	541.705
ENSG00000015568.13	RGPD5	RANBP2 like and GRIP domain containing 5 [Source:HGNC Symbol;Acc:HGNC:32418]	protein_coding	66.4456	39.7539	113.211	41.3157	100.137	85.3315	34.0997	205.28	70.2052	196.435
ENSG00000015592.16	STMN4	stathmin 4 [Source:HGNC Symbol;Acc:HGNC:16078]	protein_coding	0.933286	0	0	0	0	0	0	0	0	0
ENSG00000015676.18	NUDCD3	NudC domain containing 3 [Source:HGNC Symbol;Acc:HGNC:22208]	protein_coding	2125.4	1770.95	2038.77	2025.08	2126.02	1120.82	1234.64	1166.51	1122.81	1088.62
ENSG00000016082.15	ISL1	ISL LIM homeobox 1 [Source:HGNC Symbol;Acc:HGNC:6132]	protein_coding	0	0	0	0	0	0	0.913384	0	0	0
ENSG00000016391.11	CHDH	choline dehydrogenase [Source:HGNC Symbol;Acc:HGNC:24288]	protein_coding	286.21	27.9823	68.8748	102.395	89.375	87.617	38.9676	48.0515	53.5957	72.1638
ENSG00000016402.13	IL20RA	interleukin 20 receptor subunit alpha [Source:HGNC Symbol;Acc:HGNC:6003]	protein_coding	0	0	0	0	0.670231	0	0	0	0	0
ENSG00000016490.16	CLCA1	chloride channel accessory 1 [Source:HGNC Symbol;Acc:HGNC:2015]	protein_coding	0	0	0	0	0	0	0	0	0	0
ENSG00000016602.9	CLCA4	chloride channel accessory 4 [Source:HGNC Symbol;Acc:HGNC:2018]	protein_coding	0	0	0	0	0	0	0	0	0	0
ENSG00000016864.19	GLT8D1	glycosyltransferase 8 domain containing 1 [Source:HGNC Symbol;Acc:HGNC:24870]	protein_coding	411.374	279.159	546.464	386.584	444.967	544.995	294.531	570.966	504.868	521.367
ENSG00000017260.20	ATP2C1	ATPase secretory pathway Ca2+ transporting 1 [Source:HGNC Symbol;Acc:HGNC:13211]	protein_coding	1638.97	1654.4	1522.62	1787.43	1609.83	1593.79	1810.33	1896.81	1430.56	1754.37
ENSG00000017427.17	IGF1	insulin like growth factor 1 [Source:HGNC Symbol;Acc:HGNC:5464]	protein_coding	43.4698	13.6787	55.731	43.2752	43.803	78.8395	14.2722	101.105	89.226	144.282
ENSG00000017483.15	SLC38A5	solute carrier family 38 member 5 [Source:HGNC Symbol;Acc:HGNC:18070]	protein_coding	3096.26	3221.22	2514.83	2446.34	2616.07	1059.52	329.728	1476.76	1051.99	1289.99
ENSG00000017797.13	RALBP1	ralA binding protein 1 [Source:HGNC Symbol;Acc:HGNC:9841]	protein_coding	2482.55	2887.07	2604.82	2611.18	2723.34	2015.03	2350.39	2136.5	2328.81	2195.25
ENSG00000018189.13	RUFY3	RUN and FYVE domain containing 3 [Source:HGNC Symbol;Acc:HGNC:30285]	protein_coding	837.129	944.059	1167.64	1146.81	994.273	713.233	474.07	477.89	659.754	390.731
ENSG00000018236.15	CNTN1	contactin 1 [Source:HGNC Symbol;Acc:HGNC:2171]	protein_coding	0	0	0	0	0	0	1.1222	0	0	0
ENSG00000018280.17	SLC11A1	solute carrier family 11 member 1 [Source:HGNC Symbol;Acc:HGNC:10907]	protein_coding	24.6729	3.49414	47.2581	4.63288	6.71201	52.0693	5.20982	32.2943	12.1546	10.6377
ENSG00000018408.15	WWTR1	WW domain containing transcription regulator 1 [Source:HGNC Symbol;Acc:HGNC:24042]	protein_coding	5.03597	0.427591	16.0829	6.83468	3.8752	3.64256	3.29472	38.1636	5.55834	34.4019
ENSG00000018510.18	AGPS	alkylglycerone phosphate synthase [Source:HGNC Symbol;Acc:HGNC:327]	protein_coding	66.8819	32.5636	58.8601	52.6078	41.3695	9.34422	20.735	16.3553	22.2421	49.0351
ENSG00000018607.7	ZNF806	zinc finger protein 806 [Source:HGNC Symbol;Acc:HGNC:33228]	transcribed_unprocessed_pseudogene	0	0	0	0	0	0	0	0	0	0
ENSG00000018610.15	CXorf56	chromosome X open reading frame 56 [Source:HGNC Symbol;Acc:HGNC:26239]	protein_coding	401.428	480.013	496.288	399.275	462.024	349.297	541.497	462.93	438.781	520.708
ENSG00000018625.15	ATP1A2	ATPase Na+/K+ transporting subunit alpha 2 [Source:HGNC Symbol;Acc:HGNC:800]	protein_coding	3.82505	1.70938	2.40357	0	0	2.67075	4.75943	0	0	0
ENSG00000018699.13	TTC27	tetratricopeptide repeat domain 27 [Source:HGNC Symbol;Acc:HGNC:25986]	protein_coding	850.041	877.548	647.923	766.979	804.062	280.817	351.021	412.391	307.932	374.695
ENSG00000018869.17	ZNF582	zinc finger protein 582 [Source:HGNC Symbol;Acc:HGNC:26421]	protein_coding	43.8332	32.3834	25.4703	24.9179	29.3145	95.5934	117.115	88.0046	115.057	133.388
ENSG00000019102.12	VSIG2	V-set and immunoglobulin domain containing 2 [Source:HGNC Symbol;Acc:HGNC:17149]	protein_coding	0.957912	0.850905	0	4.68293	0.676028	0	0	2.21591	0	0
ENSG00000019144.19	PHLDB1	pleckstrin homology like domain family B member 1 [Source:HGNC Symbol;Acc:HGNC:23697]	protein_coding	14.8618	22.2352	20.7622	14.9149	23.3552	80.5228	75.9333	47.0069	59.8988	52.9124
ENSG00000019169.11	MARCO	macrophage receptor with collagenous structure [Source:HGNC Symbol;Acc:HGNC:6895]	protein_coding	0	0	0	0	0	0	0	0	0	0
ENSG00000019186.10	CYP24A1	cytochrome P450 family 24 subfamily A member 1 [Source:HGNC Symbol;Acc:HGNC:2602]	protein_coding	0	0	0	0	0	0	0	0	0	0
ENSG00000019485.13	PRDM11	PR/SET domain 11 [Source:HGNC Symbol;Acc:HGNC:13996]	protein_coding	277.935	245.987	252.53	245.567	285.111	128.854	155.364	133.654	112.694	195.486
ENSG00000019505.8	SYT13	synaptotagmin 13 [Source:HGNC Symbol;Acc:HGNC:14962]	protein_coding	0.957033	0.854473	3.2057	0.954962	1.34423	0	0	0	1.23429	1.04299
ENSG00000019549.13	SNAI2	snail family transcriptional repressor 2 [Source:HGNC Symbol;Acc:HGNC:11094]	protein_coding	0	0.651815	0	0	0	0	0.906691	0.83625	0.936262	0
ENSG00000019582.16	CD74	CD74 molecule [Source:HGNC Symbol;Acc:HGNC:1697]	protein_coding	12713.7	14810.5	14627.4	13170.5	13170.6	37854.2	41046.4	29977.8	27928.5	28939.9
ENSG00000019991.18	HGF	hepatocyte growth factor [Source:HGNC Symbol;Acc:HGNC:4893]	protein_coding	6.52633	10.9352	3.84227	6.52649	5.80129	3.97177	14.2678	12.9773	16.1084	41.4055
ENSG00000019995.6	ZRANB1	zinc finger RANBP2-type containing 1 [Source:HGNC Symbol;Acc:HGNC:18224]	protein_coding	767.169	649.114	658.884	699.28	632.934	993.466	924.97	861.308	852.522	945.414
ENSG00000020129.16	NCDN	neurochondrin [Source:HGNC Symbol;Acc:HGNC:17597]	protein_coding	1503.35	1544.43	1408.47	1488.68	1504.74	988.261	877.061	1311.74	1055.56	1193.24
ENSG00000020181.18	ADGRA2	adhesion G protein-coupled receptor A2 [Source:HGNC Symbol;Acc:HGNC:17849]	protein_coding	0.813732	1.61381	1.51445	4.51194	5.14177	0	2.24715	1.04537	2.3327	1.97221
ENSG00000020219.9	CCT8L1P	chaperonin containing TCP1 subunit 8 like 1, pseudogene [Source:HGNC Symbol;Acc:HGNC:32153]	processed_pseudogene	0	0	0.801286	0	0	0	0	0	2.46442	1.03391
ENSG00000020256.20	ZFP64	ZFP64 zinc finger protein [Source:HGNC Symbol;Acc:HGNC:15940]	protein_coding	589.388	551.405	618.431	607.506	569.497	340.346	284.624	477.532	372.344	454.757
ENSG00000020426.11	MNAT1	MNAT1 component of CDK activating kinase [Source:HGNC Symbol;Acc:HGNC:7181]	protein_coding	353.037	336.07	322.005	384.732	340.137	214.72	291.664	300.688	222.394	281.36
ENSG00000020577.14	SAMD4A	sterile alpha motif domain containing 4A [Source:HGNC Symbol;Acc:HGNC:23023]	protein_coding	267.161	269.334	244.956	264.159	366.92	132.422	114.652	97.8662	98.4111	99.944
ENSG00000020633.19	RUNX3	RUNX family transcription factor 3 [Source:HGNC Symbol;Acc:HGNC:10473]	protein_coding	1802.24	963.781	1658.42	1529.83	1531.14	390.602	415.872	501.625	438.225	705.207
ENSG00000020922.13	MRE11	MRE11 homolog, double strand break repair nuclease [Source:HGNC Symbol;Acc:HGNC:7230]	protein_coding	594.32	702.784	825.407	554.639	857.095	284.668	525.595	513.335	385.61	549.701
ENSG00000021300.14	PLEKHB1	pleckstrin homology domain containing B1 [Source:HGNC Symbol;Acc:HGNC:19079]	protein_coding	102.487	56.9914	135.529	60.0422	73.0477	311.293	297.664	410.371	373.221	424.36
ENSG00000021355.13	SERPINB1	serpin family B member 1 [Source:HGNC Symbol;Acc:HGNC:3311]	protein_coding	1546.74	1570.06	1490.62	1339.84	1594.3	2607.77	3393.27	2475.54	2600.26	2678.37
ENSG00000021461.17	CYP3A43	cytochrome P450 family 3 subfamily A member 43 [Source:HGNC Symbol;Acc:HGNC:17450]	protein_coding	0.953156	0	0	1.91121	0	0	0	0	4.9399	3.11206
ENSG00000021488.13	SLC7A9	solute carrier family 7 member 9 [Source:HGNC Symbol;Acc:HGNC:11067]	protein_coding	0	2.03918	0	2.29529	0	0	0	1.56736	1.44438	0
ENSG00000021574.13	SPAST	spastin [Source:HGNC Symbol;Acc:HGNC:11233]	protein_coding	470.073	505.07	389.267	580.418	583.953	760.872	872.039	670.568	662.576	543.249
ENSG00000021645.20	NRXN3	neurexin 3 [Source:HGNC Symbol;Acc:HGNC:8010]	protein_coding	17.44	1.23341	5.18067	2.7609	0.48602	1.93149	1.71769	1.59991	1.78427	0
ENSG00000021762.20	OSBPL5	oxysterol binding protein like 5 [Source:HGNC Symbol;Acc:HGNC:16392]	protein_coding	2.4064	3.89758	2.86717	1.5332	7.25085	7.65909	12.2442	2.05119	12.9513	0.658595
ENSG00000021776.11	AQR	aquarius intron-binding spliceosomal factor [Source:HGNC Symbol;Acc:HGNC:29513]	protein_coding	1924.43	2205.27	1875.98	2196.3	2372.35	1844.57	2312.84	2472.69	2307.3	1994.51
ENSG00000021826.17	CPS1	carbamoyl-phosphate synthase 1 [Source:HGNC Symbol;Acc:HGNC:2323]	protein_coding	25.6788	37.2273	38.2668	19.5038	28.98	41.461	34.9317	44.5722	42.0905	24.7376
ENSG00000021852.13	C8B	complement C8 beta chain [Source:HGNC Symbol;Acc:HGNC:1353]	protein_coding	0	0	0	0	0	0	0	0	0	0
ENSG00000022267.19	FHL1	four and a half LIM domains 1 [Source:HGNC Symbol;Acc:HGNC:3702]	protein_coding	489.31	590.73	379.917	422.748	237.103	52.2117	56.6074	105.513	60.2008	21.3435
ENSG00000022277.13	RTF2	replication termination factor 2 [Source:HGNC Symbol;Acc:HGNC:15890]	protein_coding	2280.92	1992.08	2096	2194.05	2323.79	2114.23	2658.91	2978.54	2375.54	2653.95
ENSG00000022355.18	GABRA1	gamma-aminobutyric acid type A receptor subunit alpha1 [Source:HGNC Symbol;Acc:HGNC:4075]	protein_coding	0	0	0	0	0	0	2.37126	0	0	0
ENSG00000022556.16	NLRP2	NLR family pyrin domain containing 2 [Source:HGNC Symbol;Acc:HGNC:22948]	protein_coding	873.91	738.901	99.0643	591.056	147.45	705.397	757.056	147.73	478.216	141.715
ENSG00000022567.10	SLC45A4	solute carrier family 45 member 4 [Source:HGNC Symbol;Acc:HGNC:29196]	protein_coding	139.982	140.387	104.983	83.7614	118.252	39.6127	112.865	86.7174	101.208	169.665
ENSG00000022840.16	RNF10	ring finger protein 10 [Source:HGNC Symbol;Acc:HGNC:10055]	protein_coding	4017.21	3877.76	3286.54	3441.46	3558.85	4943.19	6424.09	4277.07	5426.86	4909.26
ENSG00000022976.16	ZNF839	zinc finger protein 839 [Source:HGNC Symbol;Acc:HGNC:20345]	protein_coding	147.43	117.816	123.452	159.28	191.839	220.8	220.884	126.963	98.2767	180.715
ENSG00000023041.11	ZDHHC6	zinc finger DHHC-type palmitoyltransferase 6 [Source:HGNC Symbol;Acc:HGNC:19160]	protein_coding	1063.12	1120.9	977.124	1050.91	1000.74	821.476	1119.18	890.518	946.81	1075.37
ENSG00000023171.18	GRAMD1B	GRAM domain containing 1B [Source:HGNC Symbol;Acc:HGNC:29214]	protein_coding	76.597	226.461	42.0123	44.7819	65.861	344.599	1323.69	1517.07	278.026	778.565
ENSG00000023191.17	RNH1	ribonuclease/angiogenin inhibitor 1 [Source:HGNC Symbol;Acc:HGNC:10074]	protein_coding	3045.27	2305.4	3044.49	2891.35	3037.84	2539.2	1688.87	2565.21	2241.03	2489.28
ENSG00000023228.14	NDUFS1	NADH:ubiquinone oxidoreductase core subunit S1 [Source:HGNC Symbol;Acc:HGNC:7707]	protein_coding	2659.76	2816.09	2688.73	2790.48	2485.59	1697.8	1620.25	2456.65	1783.99	2042.52
ENSG00000023287.13	RB1CC1	RB1 inducible coiled-coil 1 [Source:HGNC Symbol;Acc:HGNC:15574]	protein_coding	853.328	962.403	1045.89	790.809	956.688	1795.21	1376.21	1409.06	1440.5	1752.81
ENSG00000023318.8	ERP44	endoplasmic reticulum protein 44 [Source:HGNC Symbol;Acc:HGNC:18311]	protein_coding	2875.7	2851.55	2350.16	2454.67	2606.33	2361.43	2128.38	2456.28	2171.86	2250.81
ENSG00000023330.15	ALAS1	5'-aminolevulinate synthase 1 [Source:HGNC Symbol;Acc:HGNC:396]	protein_coding	2042.9	1613.18	1717.94	1590.6	1871.96	927.793	1121.49	1285.21	971.661	1290.33
ENSG00000023445.16	BIRC3	baculoviral IAP repeat containing 3 [Source:HGNC Symbol;Acc:HGNC:591]	protein_coding	145.058	231.021	150.809	174.055	150.441	2774.91	4590.31	4892	3440.85	4577.09
ENSG00000023516.9	AKAP11	A-kinase anchoring protein 11 [Source:HGNC Symbol;Acc:HGNC:369]	protein_coding	2581.23	2693.65	2538.97	2724.55	2664.9	1910.12	2118.59	1384.36	1437.5	1680.04
ENSG00000023572.10	GLRX2	glutaredoxin 2 [Source:HGNC Symbol;Acc:HGNC:16065]	protein_coding	98.3198	110.519	120.305	110.349	108.875	91.0455	70.4812	71.0042	96.3039	102.005
ENSG00000023608.5	SNAPC1	small nuclear RNA activating complex polypeptide 1 [Source:HGNC Symbol;Acc:HGNC:11134]	protein_coding	157.513	180.143	134.72	143.242	128.208	142.896	194.552	248.252	187.597	162.18
ENSG00000023697.13	DERA	deoxyribose-phosphate aldolase [Source:HGNC Symbol;Acc:HGNC:24269]	protein_coding	787.13	627.636	677.567	724.313	777.05	611.835	618.156	729.667	716.935	690.028
ENSG00000023734.11	STRAP	serine/threonine kinase receptor associated protein [Source:HGNC Symbol;Acc:HGNC:30796]	protein_coding	3445.52	3285.06	3078.91	3125.53	3355.6	2092.2	2732.33	3350.75	2782.79	2960.44
ENSG00000023839.12	ABCC2	ATP binding cassette subfamily C member 2 [Source:HGNC Symbol;Acc:HGNC:53]	protein_coding	94.6882	24.2622	53.796	71.8668	40.8623	107.861	75.7684	89.7896	139.912	219.085
ENSG00000023892.11	DEF6	DEF6 guanine nucleotide exchange factor [Source:HGNC Symbol;Acc:HGNC:2760]	protein_coding	2412.2	2526.86	2398.55	2483.2	2333.45	3930.86	3911.58	2942.79	3455.9	3292.16
ENSG00000023902.14	PLEKHO1	pleckstrin homology domain containing O1 [Source:HGNC Symbol;Acc:HGNC:24310]	protein_coding	3900.79	3426.39	3959.52	3489.28	3916.97	7277	8468.87	7455.81	6360.03	9121.28
ENSG00000023909.10	GCLM	glutamate-cysteine ligase modifier subunit [Source:HGNC Symbol;Acc:HGNC:4312]	protein_coding	513.24	269.218	401.136	499.99	522.466	223.24	258.194	339.302	369	385.028
ENSG00000024048.11	UBR2	ubiquitin protein ligase E3 component n-recognin 2 [Source:HGNC Symbol;Acc:HGNC:21289]	protein_coding	0	0	1.60417	0	0	12.0203	0	1.10312	0	0
ENSG00000024422.12	EHD2	EH domain containing 2 [Source:HGNC Symbol;Acc:HGNC:3243]	protein_coding	1.61082	0	0	0	0	2.25087	0	0	0	3.50982
ENSG00000024526.17	DEPDC1	DEP domain containing 1 [Source:HGNC Symbol;Acc:HGNC:22949]	protein_coding	675.259	822.722	599.959	600.709	683.588	217.576	203.505	523.587	397.773	360.947
ENSG00000025039.15	RRAGD	Ras related GTP binding D [Source:HGNC Symbol;Acc:HGNC:19903]	protein_coding	1370.48	1411.25	917.197	1202.36	981.311	183.808	237.416	165.285	85.871	258.092
ENSG00000025156.13	HSF2	heat shock transcription factor 2 [Source:HGNC Symbol;Acc:HGNC:5225]	protein_coding	464.21	634.743	415.261	454.579	375.108	305.991	482.33	433.476	372.113	435.518
ENSG00000025293.17	PHF20	PHD finger protein 20 [Source:HGNC Symbol;Acc:HGNC:16098]	protein_coding	1747.94	1576.76	1571.69	2023.72	1774.04	1228.51	1136.46	1359.09	1495.72	1439.73
ENSG00000025423.11	HSD17B6	hydroxysteroid 17-beta dehydrogenase 6 [Source:HGNC Symbol;Acc:HGNC:23316]	protein_coding	17.3821	23.921	25.9277	22.0567	36.2228	25.0087	29.5185	11.4117	23.7156	21.353
ENSG00000025434.19	NR1H3	nuclear receptor subfamily 1 group H member 3 [Source:HGNC Symbol;Acc:HGNC:7966]	protein_coding	61.0911	80.2834	91.3163	53.9908	51.173	67.2168	63.5796	102.352	48.3739	42.9872
ENSG00000025708.14	TYMP	thymidine phosphorylase [Source:HGNC Symbol;Acc:HGNC:3148]	protein_coding	3933	2616.97	2687.01	2997.22	2567.28	4919.57	5063.55	5085.82	5979.56	7073.59
ENSG00000025770.19	NCAPH2	non-SMC condensin II complex subunit H2 [Source:HGNC Symbol;Acc:HGNC:25071]	protein_coding	2610.37	2418.79	2438.78	2554.28	2356.17	1320.13	1136.97	1862.13	1677.72	1512.63
ENSG00000025772.8	TOMM34	translocase of outer mitochondrial membrane 34 [Source:HGNC Symbol;Acc:HGNC:15746]	protein_coding	1061.78	1360.11	1293.41	1251.16	1220.11	540.814	713.087	854.993	826.995	640.119
ENSG00000025796.14	SEC63	SEC63 homolog, protein translocation regulator [Source:HGNC Symbol;Acc:HGNC:21082]	protein_coding	2831.9	2173.26	2695.97	2598.22	2606.06	3021.22	2927.32	4639.46	4061.49	4499.41
ENSG00000025800.14	KPNA6	karyopherin subunit alpha 6 [Source:HGNC Symbol;Acc:HGNC:6399]	protein_coding	2427.85	2542.66	2335.68	2668.34	2107.52	1604.82	2144.21	2054.97	1924.11	2092.27
ENSG00000026025.16	VIM	vimentin [Source:HGNC Symbol;Acc:HGNC:12692]	protein_coding	14178.5	14501.8	15417.2	15696.2	13078.5	18490.1	14699.9	18301.5	17193.4	19641.4
ENSG00000026036.22	RTEL1-TNFRSF6B	RTEL1-TNFRSF6B readthrough (NMD candidate) [Source:HGNC Symbol;Acc:HGNC:44095]	protein_coding	436	519.112	447.611	488.707	500.015	656.178	724.426	525.207	578.727	609.915
ENSG00000026103.22	FAS	Fas cell surface death receptor [Source:HGNC Symbol;Acc:HGNC:11920]	protein_coding	1585.08	1328.86	1314.49	1577.82	1594.16	898.688	554.74	1247.63	816.442	1188.28
ENSG00000026297.16	RNASET2	ribonuclease T2 [Source:HGNC Symbol;Acc:HGNC:21686]	protein_coding	434.886	543.541	471.325	438.27	860.018	817.481	1292.3	574.327	658.743	801.479
ENSG00000026508.20	CD44	CD44 molecule (Indian blood group) [Source:HGNC Symbol;Acc:HGNC:1681]	protein_coding	3500.46	3358.68	3898.74	4311.65	3950.64	3826.23	2438.43	3050.96	3311.04	4359.35
ENSG00000026559.14	KCNG1	potassium voltage-gated channel modifier subfamily G member 1 [Source:HGNC Symbol;Acc:HGNC:6248]	protein_coding	80.0842	38.1471	153.11	226.017	95.565	249.552	15.2239	90.2515	119.071	49.8177
ENSG00000026652.15	AGPAT4	1-acylglycerol-3-phosphate O-acyltransferase 4 [Source:HGNC Symbol;Acc:HGNC:20885]	protein_coding	85.782	140.716	106.747	67.3293	87.5808	112.162	298.545	153.021	176.368	180.196
ENSG00000026751.17	SLAMF7	SLAM family member 7 [Source:HGNC Symbol;Acc:HGNC:21394]	protein_coding	6875.97	2677.39	5489.61	4550.79	4088.24	7019.45	934.778	2561.5	2891.64	2673.06
ENSG00000026950.17	BTN3A1	butyrophilin subfamily 3 member A1 [Source:HGNC Symbol;Acc:HGNC:1138]	protein_coding	978.225	1204.81	942.887	1111.32	940.816	2232.69	2152.81	1229.75	1789.63	1523.26
ENSG00000027001.10	MIPEP	mitochondrial intermediate peptidase [Source:HGNC Symbol;Acc:HGNC:7104]	protein_coding	530.654	469.481	617.607	574.151	454.096	197.783	154.766	249.589	206.662	178.957
ENSG00000027075.15	PRKCH	protein kinase C eta [Source:HGNC Symbol;Acc:HGNC:9403]	protein_coding	132.591	119.61	297.309	147.631	61.3353	316.787	356.893	251.493	167.483	179.41
ENSG00000027644.5	INSRR	insulin receptor related receptor [Source:HGNC Symbol;Acc:HGNC:6093]	protein_coding	0	0	0	0	0.67225	0	1.18989	1.10608	0	2.08643
ENSG00000027697.15	IFNGR1	interferon gamma receptor 1 [Source:HGNC Symbol;Acc:HGNC:5439]	protein_coding	179.165	316.132	114.004	178.126	129.096	773.42	1961.27	962.599	879.592	1385.1
ENSG00000027847.14	B4GALT7	beta-1,4-galactosyltransferase 7 [Source:HGNC Symbol;Acc:HGNC:930]	protein_coding	627.842	563.614	399.75	523.628	450.442	852.391	755.08	551.654	705.012	516.552
ENSG00000027869.12	SH2D2A	SH2 domain containing 2A [Source:HGNC Symbol;Acc:HGNC:10821]	protein_coding	37.2133	67.789	80.6815	82.1932	117.326	12.4345	0	1.75917	14.0552	16.0098
ENSG00000028116.18	VRK2	VRK serine/threonine kinase 2 [Source:HGNC Symbol;Acc:HGNC:12719]	protein_coding	536.67	448.6	630.697	647.169	665.536	378.924	476.515	1034.4	780.004	890.047
ENSG00000028137.19	TNFRSF1B	TNF receptor superfamily member 1B [Source:HGNC Symbol;Acc:HGNC:11917]	protein_coding	3458.95	3648.64	3563.62	3469.05	3150.56	3709.65	4451.83	2306.27	2211.66	2440.54
ENSG00000028203.18	VEZT	vezatin, adherens junctions transmembrane protein [Source:HGNC Symbol;Acc:HGNC:18258]	protein_coding	1445.36	1415.18	1249.61	1505.12	1311.99	974.22	1089.65	1036.03	935.972	1291.99
ENSG00000028277.21	POU2F2	POU class 2 homeobox 2 [Source:HGNC Symbol;Acc:HGNC:9213]	protein_coding	8011.76	9163.07	6799.77	8308.22	8446.65	18692.2	30578.4	23241.3	24068	25640.3
ENSG00000028310.18	BRD9	bromodomain containing 9 [Source:HGNC Symbol;Acc:HGNC:25818]	protein_coding	1586	1919.9	1637.46	1676	1564.78	1238.83	1390.11	1298.71	1153.68	1213.49
ENSG00000028528.15	SNX1	sorting nexin 1 [Source:HGNC Symbol;Acc:HGNC:11172]	protein_coding	3945.06	2911.97	3533.9	3482.63	3301.21	3918.01	4254.41	4278.32	4123.02	4541.87
ENSG00000028839.10	TBPL1	TATA-box binding protein like 1 [Source:HGNC Symbol;Acc:HGNC:11589]	protein_coding	498.002	478.774	407.291	466.365	487.753	432.175	546.97	452.157	391.475	469.158
ENSG00000029153.14	ARNTL2	aryl hydrocarbon receptor nuclear translocator like 2 [Source:HGNC Symbol;Acc:HGNC:18984]	protein_coding	882.946	825.305	696.055	863.325	1016.02	199.058	318.633	386.986	391.562	521.333
ENSG00000029363.17	BCLAF1	BCL2 associated transcription factor 1 [Source:HGNC Symbol;Acc:HGNC:16863]	protein_coding	7682.29	7360.34	7416.55	7022.9	7552.79	4327.18	4469.31	5692.92	5145.22	5183.15
ENSG00000029364.12	SLC39A9	solute carrier family 39 member 9 [Source:HGNC Symbol;Acc:HGNC:20182]	protein_coding	2000.88	1907.08	1732.22	1892.39	1755.27	1923.78	1666.8	2153.16	2106.54	1979.03
ENSG00000029534.21	ANK1	ankyrin 1 [Source:HGNC Symbol;Acc:HGNC:492]	protein_coding	39.3046	144.884	131.286	82.821	71.8993	96.1213	199.724	181.273	98.9323	207.923
ENSG00000029559.7	IBSP	integrin binding sialoprotein [Source:HGNC Symbol;Acc:HGNC:5341]	protein_coding	0	0	0	0	0	0	0	0	0	0
ENSG00000029639.11	TFB1M	transcription factor B1, mitochondrial [Source:HGNC Symbol;Acc:HGNC:17037]	protein_coding	291.716	240.098	322.228	268.135	331.885	314.323	214.189	217.997	264.977	240.071
ENSG00000029725.17	RABEP1	rabaptin, RAB GTPase binding effector protein 1 [Source:HGNC Symbol;Acc:HGNC:17677]	protein_coding	3029.08	3412.64	3348.83	3463.64	3252.06	2094.83	3324.64	2865.63	3239.17	2612.01
ENSG00000029993.15	HMGB3	high mobility group box 3 [Source:HGNC Symbol;Acc:HGNC:5004]	protein_coding	959.164	948.99	1039.59	882.989	926.18	252.306	212.516	626.445	488.56	367.953
ENSG00000030066.13	NUP160	nucleoporin 160 [Source:HGNC Symbol;Acc:HGNC:18017]	protein_coding	2980.8	3445.48	3074.54	3185.82	3194.61	2002.57	2500.35	2360.62	2315.26	2357.34
ENSG00000030110.13	BAK1	BCL2 antagonist/killer 1 [Source:HGNC Symbol;Acc:HGNC:949]	protein_coding	1329.85	1340.91	1161.63	1178.65	1593.49	1592.28	1946.49	2022.42	1755.43	2805.77
ENSG00000030304.14	MUSK	muscle associated receptor tyrosine kinase [Source:HGNC Symbol;Acc:HGNC:7525]	protein_coding	0	0	0	0	0	0	0	0	0	0
ENSG00000030419.16	IKZF2	IKAROS family zinc finger 2 [Source:HGNC Symbol;Acc:HGNC:13177]	protein_coding	2926.29	4304.04	4239.45	4358.58	3959.76	436.445	565.845	534.666	393.862	418.701
ENSG00000030582.18	GRN	granulin precursor [Source:HGNC Symbol;Acc:HGNC:4601]	protein_coding	7269.97	5667.82	7139.57	6144.95	6432.09	9347.05	9066.74	7556.57	6794.76	8522.33
ENSG00000031003.10	FAM13B	family with sequence similarity 13 member B [Source:HGNC Symbol;Acc:HGNC:1335]	protein_coding	2685.17	2356.93	2620.7	2719.01	2684.71	2470.83	3059.15	2603.1	2469.97	2703.34
ENSG00000031081.11	ARHGAP31	Rho GTPase activating protein 31 [Source:HGNC Symbol;Acc:HGNC:29216]	protein_coding	1084.32	468.781	851.902	1068.51	1051.14	1530.91	722.515	1594.89	1040.11	1788.16
ENSG00000031691.7	CENPQ	centromere protein Q [Source:HGNC Symbol;Acc:HGNC:21347]	protein_coding	358.995	419.665	259.249	305.653	268.858	241.682	222.857	274.12	285.145	201.024
ENSG00000031698.13	SARS1	seryl-tRNA synthetase 1 [Source:HGNC Symbol;Acc:HGNC:10537]	protein_coding	3326.09	3175.21	2978.94	3024.53	2992.37	2866.96	3107.33	3360.5	3407.4	3439.04
ENSG00000031823.14	RANBP3	RAN binding protein 3 [Source:HGNC Symbol;Acc:HGNC:9850]	protein_coding	2054.5	2007.33	2034.38	1919.42	2083.94	1470.79	1696	1975.03	2070.92	1993.53
ENSG00000032219.19	ARID4A	AT-rich interaction domain 4A [Source:HGNC Symbol;Acc:HGNC:9885]	protein_coding	889.915	1024.85	914.354	955.084	882.97	1825.77	2282.41	1330.35	2062.4	1629.53
ENSG00000032389.13	EIPR1	EARP complex and GARP complex interacting protein 1 [Source:HGNC Symbol;Acc:HGNC:12383]	protein_coding	93.2586	101.252	118.352	94.4517	105.034	84.9488	40.6473	141.555	60.2729	116.2
ENSG00000032444.17	PNPLA6	patatin like phospholipase domain containing 6 [Source:HGNC Symbol;Acc:HGNC:16268]	protein_coding	1124.93	960.768	1119.43	1035.13	1014.58	1868.18	1919.15	1549.92	1229.57	1787.61
ENSG00000032742.18	IFT88	intraflagellar transport 88 [Source:HGNC Symbol;Acc:HGNC:20606]	protein_coding	59.942	25.6552	17.2755	85.7851	85.2432	93.3443	114.901	33.8059	76.1103	127.463
ENSG00000033011.13	ALG1	ALG1 chitobiosyldiphosphodolichol beta-mannosyltransferase [Source:HGNC Symbol;Acc:HGNC:18294]	protein_coding	181.082	141.007	105.068	155.964	159.794	116.706	24.2238	197.232	118.489	128.352
ENSG00000033030.15	ZCCHC8	zinc finger CCHC-type containing 8 [Source:HGNC Symbol;Acc:HGNC:25265]	protein_coding	205.641	291.254	329.99	330.877	308.727	367.395	332.533	274.375	324.05	263.395
ENSG00000033050.9	ABCF2	ATP binding cassette subfamily F member 2 [Source:HGNC Symbol;Acc:HGNC:71]	protein_coding	2038.65	2271.11	2115.43	2200.4	2139.54	768.912	989.302	1214.78	1190.61	1229.08
ENSG00000033100.16	CHPF2	chondroitin polymerizing factor 2 [Source:HGNC Symbol;Acc:HGNC:29270]	protein_coding	2185.38	1943.57	1958.44	1907.75	1833.52	3801.61	2917.76	3463.44	3334.85	3693.4
ENSG00000033122.21	LRRC7	leucine rich repeat containing 7 [Source:HGNC Symbol;Acc:HGNC:18531]	protein_coding	0	0	0	0	0	0	0.62719	0	0	0
ENSG00000033170.17	FUT8	fucosyltransferase 8 [Source:HGNC Symbol;Acc:HGNC:4019]	protein_coding	1003.9	525.194	763.339	912.519	931.826	2254.05	1137.35	1710.59	1834.82	2117.62
ENSG00000033178.13	UBA6	ubiquitin like modifier activating enzyme 6 [Source:HGNC Symbol;Acc:HGNC:25581]	protein_coding	2692.86	1144.68	1911.76	1832.28	2248.19	866.809	1785.66	1427.31	1217.32	1552.69
ENSG00000033327.13	GAB2	GRB2 associated binding protein 2 [Source:HGNC Symbol;Acc:HGNC:14458]	protein_coding	493.982	383.565	531.982	496.734	473.078	469.24	557.495	398.705	515.069	447.354
ENSG00000033627.17	ATP6V0A1	ATPase H+ transporting V0 subunit a1 [Source:HGNC Symbol;Acc:HGNC:865]	protein_coding	1232.91	1756.09	1435.15	1484.92	1544.09	3041.2	3771.64	3261.98	2557.25	3344.95
ENSG00000033800.14	PIAS1	protein inhibitor of activated STAT 1 [Source:HGNC Symbol;Acc:HGNC:2752]	protein_coding	520.911	518.738	534.925	553.624	484.255	384.348	348.836	336.67	394.196	344.614
ENSG00000033867.16	SLC4A7	solute carrier family 4 member 7 [Source:HGNC Symbol;Acc:HGNC:11033]	protein_coding	840.349	971.069	839.763	866.149	974.16	1096.97	1725.52	1292.18	1273.09	1648.44
ENSG00000034053.14	APBA2	amyloid beta precursor protein binding family A member 2 [Source:HGNC Symbol;Acc:HGNC:579]	protein_coding	0.551424	0	5.15163	0.746641	5.6669	0	0	0	0	0
ENSG00000034152.19	MAP2K3	mitogen-activated protein kinase kinase 3 [Source:HGNC Symbol;Acc:HGNC:6843]	protein_coding	1547.89	1513.36	1474.9	1337.8	1371.85	2436.85	2958.26	2669.03	2625.73	2423.33
ENSG00000034239.11	EFCAB1	EF-hand calcium binding domain 1 [Source:HGNC Symbol;Acc:HGNC:25678]	protein_coding	0	0	0	0	0	0	0	0	0	0
ENSG00000034510.6	TMSB10	thymosin beta 10 [Source:HGNC Symbol;Acc:HGNC:11879]	protein_coding	21955.8	24317	21564.8	21361.8	21330.1	32537.2	37257.7	26274.7	29625.8	32853.2
ENSG00000034533.12	ASTE1	asteroid homolog 1 [Source:HGNC Symbol;Acc:HGNC:25021]	protein_coding	35.522	29.7032	58.1602	87.6303	71.1075	79.8291	86.8768	53.6812	70.7671	33.8287
ENSG00000034677.13	RNF19A	ring finger protein 19A, RBR E3 ubiquitin protein ligase [Source:HGNC Symbol;Acc:HGNC:13432]	protein_coding	4605.63	4798.48	4256.52	4067.22	4726.33	2158.87	1896.82	1674.78	1655.02	1883.13
ENSG00000034693.15	PEX3	peroxisomal biogenesis factor 3 [Source:HGNC Symbol;Acc:HGNC:8858]	protein_coding	487.549	587.241	643.53	815.109	572.384	358.652	282.663	684.414	315.073	259.549
ENSG00000034713.8	GABARAPL2	GABA type A receptor associated protein like 2 [Source:HGNC Symbol;Acc:HGNC:13291]	protein_coding	1155.48	981.497	1013.31	1105.19	1103.41	3293.87	5066.38	2670.26	2954.75	3518.09
ENSG00000034971.17	MYOC	myocilin [Source:HGNC Symbol;Acc:HGNC:7610]	protein_coding	0	0	0	0	0	0	0	0	0	0
ENSG00000035115.22	SH3YL1	SH3 and SYLF domain containing 1 [Source:HGNC Symbol;Acc:HGNC:29546]	protein_coding	384.842	464.739	537.714	509.295	439.86	612.388	583.891	467.666	604.299	292.804
ENSG00000035141.8	FAM136A	family with sequence similarity 136 member A [Source:HGNC Symbol;Acc:HGNC:25911]	protein_coding	1985.74	1857.23	2132.75	2162.72	1860.06	1170.51	762.679	1520.78	1232.03	1128.18
ENSG00000035403.18	VCL	vinculin [Source:HGNC Symbol;Acc:HGNC:12665]	protein_coding	669.758	363.735	453.019	404.165	445.427	761.801	594.543	267.393	486.137	303.712
ENSG00000035499.13	DEPDC1B	DEP domain containing 1B [Source:HGNC Symbol;Acc:HGNC:24902]	protein_coding	932.207	1119.96	876.062	1077.53	885.483	278.887	277.599	569.609	602.692	342.02
ENSG00000035664.11	DAPK2	death associated protein kinase 2 [Source:HGNC Symbol;Acc:HGNC:2675]	protein_coding	156.648	49.7049	143.955	119.406	89.3329	195.281	296.377	129.477	226.462	253.39
ENSG00000035681.9	NSMAF	neutral sphingomyelinase activation associated factor [Source:HGNC Symbol;Acc:HGNC:8017]	protein_coding	1991.69	1512.39	1675.29	2393.35	1840.02	1495.66	1241.72	1454.6	1147.11	1326.35
ENSG00000035687.10	ADSS2	adenylosuccinate synthase 2 [Source:HGNC Symbol;Acc:HGNC:292]	protein_coding	2048.63	2073.68	1821.74	1998.55	1970.79	1049.02	1190.18	1418.89	1424.14	1164.23
ENSG00000035720.8	STAP1	signal transducing adaptor family member 1 [Source:HGNC Symbol;Acc:HGNC:24133]	protein_coding	2714.81	2666.54	2571.84	2996.39	2824.18	1535.61	1241.22	1428.26	1498.11	1410.67
ENSG00000035862.12	TIMP2	TIMP metallopeptidase inhibitor 2 [Source:HGNC Symbol;Acc:HGNC:11821]	protein_coding	143.691	169.391	181.44	208.022	106.716	423.97	465.39	469.26	484.385	474.2
ENSG00000035928.16	RFC1	replication factor C subunit 1 [Source:HGNC Symbol;Acc:HGNC:9969]	protein_coding	4009.27	4463.21	3453.41	3405.76	3745.29	1844.21	2350.9	2517.54	2919.57	2311.76
ENSG00000036054.13	TBC1D23	TBC1 domain family member 23 [Source:HGNC Symbol;Acc:HGNC:25622]	protein_coding	712.231	735.632	803.573	668.631	664.185	840.771	935.224	1002.41	1057.2	963.02
ENSG00000036257.13	CUL3	cullin 3 [Source:HGNC Symbol;Acc:HGNC:2553]	protein_coding	3008.75	2938.06	3209.79	2842.15	3094.45	3774	5264.26	6116.83	4927.4	5998.8
ENSG00000036448.10	MYOM2	myomesin 2 [Source:HGNC Symbol;Acc:HGNC:7614]	protein_coding	40.4234	80.4047	5.33562	67.6853	106.422	52.6551	88.155	13.4118	52.5224	99.7767
ENSG00000036473.8	OTC	ornithine carbamoyltransferase [Source:HGNC Symbol;Acc:HGNC:8512]	protein_coding	0	0	0	0	0	0	0	0	0	0
ENSG00000036530.9	CYP46A1	cytochrome P450 family 46 subfamily A member 1 [Source:HGNC Symbol;Acc:HGNC:2641]	protein_coding	7.61321	5.27981	19.3069	16.5825	11.2846	41.9246	18.9053	26.39	22.1084	8.29828
ENSG00000036549.13	ZZZ3	zinc finger ZZ-type containing 3 [Source:HGNC Symbol;Acc:HGNC:24523]	protein_coding	1047.77	1277.17	1153.52	1188.14	918.559	565.584	408.781	815.809	739.449	464.641
ENSG00000036565.15	SLC18A1	solute carrier family 18 member A1 [Source:HGNC Symbol;Acc:HGNC:10934]	protein_coding	0	0	0	1.89832	0	0	0	0	0	0
ENSG00000036672.16	USP2	ubiquitin specific peptidase 2 [Source:HGNC Symbol;Acc:HGNC:12618]	protein_coding	5.19397	10.6411	9.26823	5.90893	8.61292	2.15554	7.38007	2.25435	4.36396	4.95928
ENSG00000036828.17	CASR	calcium sensing receptor [Source:HGNC Symbol;Acc:HGNC:1514]	protein_coding	1.26285	0	0	0	0	0	0	0	0	0
ENSG00000037042.9	TUBG2	tubulin gamma 2 [Source:HGNC Symbol;Acc:HGNC:12419]	protein_coding	193.253	180.362	283.882	248.276	270.559	204.177	159.902	248.203	262.186	324.026
ENSG00000037241.7	RPL26L1	ribosomal protein L26 like 1 [Source:HGNC Symbol;Acc:HGNC:17050]	protein_coding	691.136	689.881	548.947	690.074	714.308	304.113	316.073	558.62	441.951	419.354
ENSG00000037280.16	FLT4	fms related receptor tyrosine kinase 4 [Source:HGNC Symbol;Acc:HGNC:3767]	protein_coding	4.13688	4.6968	27.1394	7.63526	1.0605	1.22289	2.55642	0	0	0
ENSG00000037474.15	NSUN2	NOP2/Sun RNA methyltransferase 2 [Source:HGNC Symbol;Acc:HGNC:25994]	protein_coding	4641.38	4580.46	3954.92	4326.14	4438.68	2533.35	2899.83	3329.46	2731.7	2680.2
ENSG00000037637.11	FBXO42	F-box protein 42 [Source:HGNC Symbol;Acc:HGNC:29249]	protein_coding	790.477	827.52	932.136	820.1	780.571	850.32	976.723	987.896	849.807	1124.53
ENSG00000037749.13	MFAP3	microfibril associated protein 3 [Source:HGNC Symbol;Acc:HGNC:7034]	protein_coding	284.639	241.871	261.274	295.167	243.628	299.771	247.634	289.658	335.307	320.154
ENSG00000037757.14	MRI1	methylthioribose-1-phosphate isomerase 1 [Source:HGNC Symbol;Acc:HGNC:28469]	protein_coding	1229.15	1042.69	1282.03	1249.85	929.734	1297.71	1063.19	1018.8	1203.81	1054.02
ENSG00000037897.17	METTL1	methyltransferase like 1 [Source:HGNC Symbol;Acc:HGNC:7030]	protein_coding	444.871	494.536	372.541	367.8	447.055	251.689	88.5022	213.574	169.716	137.983
ENSG00000037965.6	HOXC8	homeobox C8 [Source:HGNC Symbol;Acc:HGNC:5129]	protein_coding	0	0	0	0	0	0	0	0	0	0
ENSG00000038002.9	AGA	aspartylglucosaminidase [Source:HGNC Symbol;Acc:HGNC:318]	protein_coding	293.588	264.873	363.454	300.819	337.583	426.188	223.956	461.743	413.186	543.091
ENSG00000038210.14	PI4K2B	phosphatidylinositol 4-kinase type 2 beta [Source:HGNC Symbol;Acc:HGNC:18215]	protein_coding	2941.47	2816.37	2936.11	3248.86	3038.04	961.531	788.433	1155.14	1161.17	1096.83
ENSG00000038219.13	BOD1L1	biorientation of chromosomes in cell division 1 like 1 [Source:HGNC Symbol;Acc:HGNC:31792]	protein_coding	3199.04	3142.68	3527.75	3099.48	3189.18	5551.23	6419.45	4830.96	5325.94	5082.04
ENSG00000038274.17	MAT2B	methionine adenosyltransferase 2B [Source:HGNC Symbol;Acc:HGNC:6905]	protein_coding	2591.14	2772.08	2265.46	2591.35	2288.26	3692.66	7073.45	4120.45	6181.42	3236.55
ENSG00000038295.8	TLL1	tolloid like 1 [Source:HGNC Symbol;Acc:HGNC:11843]	protein_coding	0	0	0	0	0	0	0	0	0	0
ENSG00000038358.15	EDC4	enhancer of mRNA decapping 4 [Source:HGNC Symbol;Acc:HGNC:17157]	protein_coding	3300.7	3634.04	3293.95	3678.1	3004.82	2360	2802.1	3117.85	3094.61	2672.28
ENSG00000038382.20	TRIO	trio Rho guanine nucleotide exchange factor [Source:HGNC Symbol;Acc:HGNC:12303]	protein_coding	2032.85	2087.73	2908.53	2766.93	2834.86	4243.35	3756.61	3272.01	4733.58	3880.11
ENSG00000038427.16	VCAN	versican [Source:HGNC Symbol;Acc:HGNC:2464]	protein_coding	83.321	34.591	19.4298	49.0573	42.8166	11.1712	8.61678	46.1452	10.374	113.478
ENSG00000038532.16	CLEC16A	C-type lectin domain containing 16A [Source:HGNC Symbol;Acc:HGNC:29013]	protein_coding	1959.56	2171.24	1911.78	1965.63	2078.03	1814.37	2772.07	2350.99	2152.15	2113.89
ENSG00000038945.15	MSR1	macrophage scavenger receptor 1 [Source:HGNC Symbol;Acc:HGNC:7376]	protein_coding	4.33211	0	22.9944	0	5.18787	0	0	2.33162	0	0
ENSG00000039068.20	CDH1	cadherin 1 [Source:HGNC Symbol;Acc:HGNC:1748]	protein_coding	243.416	70.3189	130.445	105.723	152.06	128.646	203.61	78.4688	78.7942	62.6636
ENSG00000039123.16	MTREX	Mtr4 exosome RNA helicase [Source:HGNC Symbol;Acc:HGNC:18734]	protein_coding	3554.21	2891.12	2365.01	2483.42	3459.56	1651.95	2135.63	1983.63	2334.54	2787.36
ENSG00000039139.10	DNAH5	dynein axonemal heavy chain 5 [Source:HGNC Symbol;Acc:HGNC:2950]	protein_coding	0	0	0	0	0.671805	0	0	0	0	0
ENSG00000039319.17	ZFYVE16	zinc finger FYVE-type containing 16 [Source:HGNC Symbol;Acc:HGNC:20756]	protein_coding	382.045	452.418	448.869	315.474	411.792	383.81	348.389	485.044	534.645	458.997
ENSG00000039523.20	RIPOR1	RHO family interacting cell polarization regulator 1 [Source:HGNC Symbol;Acc:HGNC:25836]	protein_coding	1079.54	1027.89	1063.04	1130.71	1177.96	3555.06	2905.2	2171.9	2378.83	2095.26
ENSG00000039537.14	C6	complement C6 [Source:HGNC Symbol;Acc:HGNC:1339]	protein_coding	0	0	0	0	0	0	0	0	0	0
ENSG00000039560.14	RAI14	retinoic acid induced 14 [Source:HGNC Symbol;Acc:HGNC:14873]	protein_coding	24.6865	12.2041	11.6296	6.59383	65.3273	6.46197	0	7.39441	0	0
ENSG00000039600.11	SOX30	SRY-box transcription factor 30 [Source:HGNC Symbol;Acc:HGNC:30635]	protein_coding	0	2.6045	2.08427	1.34507	2.02473	19.5517	5.87573	11.634	15.0797	10.1613
ENSG00000039650.12	PNKP	polynucleotide kinase 3'-phosphatase [Source:HGNC Symbol;Acc:HGNC:9154]	protein_coding	1190.94	1455.7	1366.41	1407.28	1238.83	2341.58	2162.14	1635.38	2204.1	1870.5
ENSG00000039987.7	BEST2	bestrophin 2 [Source:HGNC Symbol;Acc:HGNC:17107]	protein_coding	0	0	0	0	0	0	0	0	0	0
ENSG00000040199.18	PHLPP2	PH domain and leucine rich repeat protein phosphatase 2 [Source:HGNC Symbol;Acc:HGNC:29149]	protein_coding	484.85	493.061	491.849	516.036	512.591	554.593	698.344	507.65	556.862	564.322
ENSG00000040275.17	SPDL1	spindle apparatus coiled-coil protein 1 [Source:HGNC Symbol;Acc:HGNC:26010]	protein_coding	968.782	1100.3	1055.84	1211.15	1006.73	387.299	493.315	729.522	620.734	508.01
ENSG00000040341.18	STAU2	staufen double-stranded RNA binding protein 2 [Source:HGNC Symbol;Acc:HGNC:11371]	protein_coding	1188.66	1229.05	966.512	1096.45	1022.66	811.08	1064.03	1080.34	1117.6	1038.49
ENSG00000040487.13	SLC66A1	solute carrier family 66 member 1 [Source:HGNC Symbol;Acc:HGNC:26001]	protein_coding	250.493	175.197	250.745	192.758	271.76	400.36	347.189	363.471	318.64	377.457
ENSG00000040531.16	CTNS	cystinosin, lysosomal cystine transporter [Source:HGNC Symbol;Acc:HGNC:2518]	protein_coding	7.56982	6.50104	11.0112	12.905	5.19485	0	3.67256	4.4462	8.25491	8.23786
ENSG00000040608.14	RTN4R	reticulon 4 receptor [Source:HGNC Symbol;Acc:HGNC:18601]	protein_coding	13.5115	15.3587	6.73347	6.21247	10.8161	23.9801	15.565	21.5569	9.17576	19.609
ENSG00000040633.13	PHF23	PHD finger protein 23 [Source:HGNC Symbol;Acc:HGNC:28428]	protein_coding	1139.6	1000.44	1045.14	1119.91	1126.1	1328.3	1407.53	1460.15	1291.19	1520.48
ENSG00000040731.10	CDH10	cadherin 10 [Source:HGNC Symbol;Acc:HGNC:1749]	protein_coding	0	0	0	0	0	0	0	0	0	0
ENSG00000040933.16	INPP4A	inositol polyphosphate-4-phosphatase type I A [Source:HGNC Symbol;Acc:HGNC:6074]	protein_coding	1104.99	1303.52	1475.6	1428.22	1274.86	1506.18	265.891	919.941	657.655	920.688
ENSG00000041353.10	RAB27B	RAB27B, member RAS oncogene family [Source:HGNC Symbol;Acc:HGNC:9767]	protein_coding	2.56701	1.52551	1.43198	0.853288	22.7017	0	2.12432	0	1.10289	0.932694
ENSG00000041357.16	PSMA4	proteasome 20S subunit alpha 4 [Source:HGNC Symbol;Acc:HGNC:9533]	protein_coding	4483.7	4721.27	3780.28	4188.71	4169.13	2337.81	2885.18	3388.49	2930.71	2957.69
ENSG00000041515.16	MYO16	myosin XVI [Source:HGNC Symbol;Acc:HGNC:29822]	protein_coding	0	0	2.43721	0	0	0	0	0	0	1.58196
ENSG00000041802.11	LSG1	large 60S subunit nuclear export GTPase 1 [Source:HGNC Symbol;Acc:HGNC:25652]	protein_coding	2139.05	2599.73	1561.24	1645.09	1732.31	1617.42	1706.55	1384.81	1322.42	1149.62
ENSG00000041880.15	PARP3	poly(ADP-ribose) polymerase family member 3 [Source:HGNC Symbol;Acc:HGNC:273]	protein_coding	189.074	163.367	195.569	208.376	184.435	139.622	182.82	113.141	104.506	121.89
ENSG00000041982.16	TNC	tenascin C [Source:HGNC Symbol;Acc:HGNC:5318]	protein_coding	3.97285	0	8.59487	0	3.15069	1.5847	0	0	0	2.22337
ENSG00000041988.15	THAP3	THAP domain containing 3 [Source:HGNC Symbol;Acc:HGNC:20855]	protein_coding	236.932	203.364	217.426	237.382	215.835	250.153	256.045	314.319	295.43	342.051
ENSG00000042062.13	RIPOR3	RIPOR family member 3 [Source:HGNC Symbol;Acc:HGNC:16168]	protein_coding	3.83043	11.1806	6.43363	5.7464	12.119	2.67883	11.9673	12.1745	8.6646	2.08586
ENSG00000042088.14	TDP1	tyrosyl-DNA phosphodiesterase 1 [Source:HGNC Symbol;Acc:HGNC:18884]	protein_coding	1440	1468.05	1558.02	1596.32	1500.4	781.348	762.975	1141.6	1010.39	1040.4
ENSG00000042286.15	AIFM2	apoptosis inducing factor mitochondria associated 2 [Source:HGNC Symbol;Acc:HGNC:21411]	protein_coding	736.213	455.295	635.97	616.237	667.395	531.248	265.799	718.338	408.941	565.837
ENSG00000042304.13	C2orf83	chromosome 2 open reading frame 83 [Source:HGNC Symbol;Acc:HGNC:25344]	transcribed_unprocessed_pseudogene	0.951256	0.859764	0.801315	0	2.00885	1.33333	0	0	1.23253	0
ENSG00000042317.17	SPATA7	spermatogenesis associated 7 [Source:HGNC Symbol;Acc:HGNC:20423]	protein_coding	36.0745	53.3626	34.4358	18.432	32.0242	20.8545	41.1746	33.6546	54.4256	63.6873
ENSG00000042429.12	MED17	mediator complex subunit 17 [Source:HGNC Symbol;Acc:HGNC:2375]	protein_coding	827.403	919.235	771.714	783.654	818.051	564.088	578.062	675.374	579.677	645.209
ENSG00000042445.14	RETSAT	retinol saturase [Source:HGNC Symbol;Acc:HGNC:25991]	protein_coding	821.913	790.344	803.28	723.884	744.402	1016.68	740.254	802.647	736.356	807.625
ENSG00000042493.16	CAPG	capping actin protein, gelsolin like [Source:HGNC Symbol;Acc:HGNC:1474]	protein_coding	884.279	789.001	936.167	693.464	829.108	6861.52	8334.07	3225.52	3420.66	3588.85
ENSG00000042753.12	AP2S1	adaptor related protein complex 2 subunit sigma 1 [Source:HGNC Symbol;Acc:HGNC:565]	protein_coding	286.146	370.86	284.912	341.421	248.403	307.785	503.402	486.349	239.554	509.625
ENSG00000042781.14	USH2A	usherin [Source:HGNC Symbol;Acc:HGNC:12601]	protein_coding	0.54588	0	0	0	0	2.34325	0.675957	0	0	0
ENSG00000042813.8	ZPBP	zona pellucida binding protein [Source:HGNC Symbol;Acc:HGNC:15662]	protein_coding	0	0.579894	0	0	0	0	0	0.730283	0	6.68343
ENSG00000042832.12	TG	thyroglobulin [Source:HGNC Symbol;Acc:HGNC:11764]	protein_coding	0.510411	0.77615	1.47216	1.44986	1.2209	22.4637	101.806	205.088	178.589	214.194
ENSG00000042980.13	ADAM28	ADAM metallopeptidase domain 28 [Source:HGNC Symbol;Acc:HGNC:206]	protein_coding	208.807	223.933	159.585	195.926	237.571	2797.05	1183.63	1347.62	2436.97	1107.29
ENSG00000043039.7	BARX2	BARX homeobox 2 [Source:HGNC Symbol;Acc:HGNC:956]	protein_coding	0	0	2.38302	2.83703	1.99306	0	3.5512	1.25118	2.44436	5.14022
ENSG00000043093.15	DCUN1D1	defective in cullin neddylation 1 domain containing 1 [Source:HGNC Symbol;Acc:HGNC:18184]	protein_coding	924.122	971.734	904.653	1016.23	1239.61	921.094	1619.69	1183.75	1258.45	1789.66
ENSG00000043143.21	JADE2	jade family PHD finger 2 [Source:HGNC Symbol;Acc:HGNC:22984]	protein_coding	4470.05	4015.42	3648.69	4628.14	4649.93	2576.06	1871.35	1751.9	1911.91	1946.3
ENSG00000043355.12	ZIC2	Zic family member 2 [Source:HGNC Symbol;Acc:HGNC:12873]	protein_coding	0	0	0	0	0	0	0	0	0	0
ENSG00000043462.13	LCP2	lymphocyte cytosolic protein 2 [Source:HGNC Symbol;Acc:HGNC:6529]	protein_coding	198.555	149.985	214.647	111.908	117.888	33.6952	9.34285	9.4914	6.245	4.18969
ENSG00000043514.17	TRIT1	tRNA isopentenyltransferase 1 [Source:HGNC Symbol;Acc:HGNC:20286]	protein_coding	615.853	653.093	433.8	579.298	577.655	256.683	407.153	301.242	350.603	374.967
ENSG00000043591.6	ADRB1	adrenoceptor beta 1 [Source:HGNC Symbol;Acc:HGNC:285]	protein_coding	0	1.71267	2.40398	4.77219	4.02692	20.0237	14.3009	1.10352	0	0
ENSG00000044012.4	GUCA2B	guanylate cyclase activator 2B [Source:HGNC Symbol;Acc:HGNC:4683]	protein_coding	0	0	0	0	0	0	0	0	0	0
ENSG00000044090.11	CUL7	cullin 7 [Source:HGNC Symbol;Acc:HGNC:21024]	protein_coding	1.87964	0	24.214	2.87039	9.33183	2.66984	11.0175	2.17645	12.3582	11.2055
ENSG00000044115.21	CTNNA1	catenin alpha 1 [Source:HGNC Symbol;Acc:HGNC:2509]	protein_coding	2748.91	2827.51	3004.13	3025.55	3510.92	4369.98	6677.82	4827.97	4217.78	6865.92
ENSG00000044446.12	PHKA2	phosphorylase kinase regulatory subunit alpha 2 [Source:HGNC Symbol;Acc:HGNC:8926]	protein_coding	820.337	929.635	825.346	908.055	983.808	1048.95	911.058	723.144	1041.47	795.958
ENSG00000044459.15	CNTLN	centlein [Source:HGNC Symbol;Acc:HGNC:23432]	protein_coding	172.054	236.016	127.739	165.06	117.375	33.2822	97.6532	56.6872	61.5553	55.7872
ENSG00000044524.11	EPHA3	EPH receptor A3 [Source:HGNC Symbol;Acc:HGNC:3387]	protein_coding	0.694376	2.39611	1.12119	0	1.4628	0	2.06188	0	0	0.756795
ENSG00000044574.9	HSPA5	heat shock protein family A (Hsp70) member 5 [Source:HGNC Symbol;Acc:HGNC:5238]	protein_coding	29892.6	21330.3	22402.7	20019.3	23659.3	23234.2	11884.3	32600.1	26540.9	29318.8
ENSG00000046604.13	DSG2	desmoglein 2 [Source:HGNC Symbol;Acc:HGNC:3049]	protein_coding	28.7101	47.8216	38.4565	41.0529	32.929	56.0986	57.0737	36.4913	35.7854	34.4199
ENSG00000046647.14	GEMIN8	gem nuclear organelle associated protein 8 [Source:HGNC Symbol;Acc:HGNC:26044]	protein_coding	283.636	330.257	361.352	256.852	367.472	266.059	233.908	208.234	156.546	297.397
ENSG00000046651.15	OFD1	OFD1 centriole and centriolar satellite protein [Source:HGNC Symbol;Acc:HGNC:2567]	protein_coding	1147.89	1461.91	1380.83	1554.6	1694.31	1009.14	1427.07	1028.41	1721.53	1317.91
ENSG00000046653.15	GPM6B	glycoprotein M6B [Source:HGNC Symbol;Acc:HGNC:4461]	protein_coding	1.82728	5.60142	2.68028	0.589788	1.28375	1.69481	10.5901	0	2.80093	0
ENSG00000046774.10	MAGEC2	MAGE family member C2 [Source:HGNC Symbol;Acc:HGNC:13574]	protein_coding	0	0	0	0	0	0	0	0	0	0
ENSG00000046889.19	PREX2	phosphatidylinositol-3,4,5-trisphosphate dependent Rac exchange factor 2 [Source:HGNC Symbol;Acc:HGNC:22950]	protein_coding	0	0	0	4.45289	3.39468	0	0	0	0.751769	1.27248
ENSG00000047056.16	WDR37	WD repeat domain 37 [Source:HGNC Symbol;Acc:HGNC:31406]	protein_coding	675.825	722.293	684.012	601.277	712.555	1120.45	1707.99	1184.88	1130.49	1249.39
ENSG00000047188.16	YTHDC2	YTH domain containing 2 [Source:HGNC Symbol;Acc:HGNC:24721]	protein_coding	1263.9	1339.62	1332.29	1465.83	1534.44	1237.33	1668.83	1673.36	1499.6	1717.87
ENSG00000047230.15	CTPS2	CTP synthase 2 [Source:HGNC Symbol;Acc:HGNC:2520]	protein_coding	456.513	406.891	347.937	419.674	342.786	176.324	178.611	181.564	167.909	280.198
ENSG00000047249.18	ATP6V1H	ATPase H+ transporting V1 subunit H [Source:HGNC Symbol;Acc:HGNC:18303]	protein_coding	1002.17	805.192	802.839	975.292	921.976	751.883	960.634	1063.27	947.473	1027.52
ENSG00000047315.17	POLR2B	RNA polymerase II subunit B [Source:HGNC Symbol;Acc:HGNC:9188]	protein_coding	5384.81	5084.46	4710.28	4968.72	5301.14	3745.28	5243.47	4690.38	5024.31	5351.33
ENSG00000047346.12	FAM214A	family with sequence similarity 214 member A [Source:HGNC Symbol;Acc:HGNC:25609]	protein_coding	1598.69	1377.61	1798.72	1504.01	1652.25	5233.85	5189.86	4210.94	4991.86	4964.12
ENSG00000047365.12	ARAP2	ArfGAP with RhoGAP domain, ankyrin repeat and PH domain 2 [Source:HGNC Symbol;Acc:HGNC:16924]	protein_coding	1349.6	943.406	899.048	966.47	1114.06	2329.81	2967.05	1016.27	1427.2	1741.76
ENSG00000047410.14	TPR	translocated promoter region, nuclear basket protein [Source:HGNC Symbol;Acc:HGNC:12017]	protein_coding	6766.97	8034.24	6644.98	6627.55	6506.48	5448.13	6616.4	6778	6188.38	5639.53
ENSG00000047457.14	CP	ceruloplasmin [Source:HGNC Symbol;Acc:HGNC:2295]	protein_coding	0	0.448258	0	0	1.52375	0	0	0	0	0
ENSG00000047578.13	KATNIP	katanin interacting protein [Source:HGNC Symbol;Acc:HGNC:29068]	protein_coding	544.337	449.807	586.308	515.235	457.094	602.349	736.6	403.05	467.207	659.008
ENSG00000047579.20	DTNBP1	dystrobrevin binding protein 1 [Source:HGNC Symbol;Acc:HGNC:17328]	protein_coding	189.629	181.268	177.041	120.332	230.04	291.242	383.301	430.586	412.166	448.058
ENSG00000047597.7	XK	X-linked Kx blood group [Source:HGNC Symbol;Acc:HGNC:12811]	protein_coding	13.3954	1.70853	8.01235	4.77368	6.04764	13.3566	1.1894	9.95039	8.63798	12.513
ENSG00000047617.15	ANO2	anoctamin 2 [Source:HGNC Symbol;Acc:HGNC:1183]	protein_coding	0	0	0	0	0	0	0	0	0	0
ENSG00000047621.12	C12orf4	chromosome 12 open reading frame 4 [Source:HGNC Symbol;Acc:HGNC:1184]	protein_coding	724.479	664.397	726.881	737.148	762.624	584.306	737.811	879.414	863.777	807.575
ENSG00000047634.15	SCML1	Scm polycomb group protein like 1 [Source:HGNC Symbol;Acc:HGNC:10580]	protein_coding	294.559	511.013	442.945	554.412	425.976	210.181	328.199	291.995	331.016	233.628
ENSG00000047644.19	WWC3	WWC family member 3 [Source:HGNC Symbol;Acc:HGNC:29237]	protein_coding	46.4305	34.3007	38.1585	31.6449	47.1179	115.173	63.7105	77.5373	102.53	56.1831
ENSG00000047648.23	ARHGAP6	Rho GTPase activating protein 6 [Source:HGNC Symbol;Acc:HGNC:676]	protein_coding	20.6148	0.845945	14.9053	12.9878	12.6216	67.3913	14.1308	97.3688	103.802	75.7772
ENSG00000047662.5	FAM184B	family with sequence similarity 184 member B [Source:HGNC Symbol;Acc:HGNC:29235]	protein_coding	1.91463	0.853516	0.801108	0.954715	0.672131	0	1.18852	0	1.23399	1.04347
ENSG00000047849.21	MAP4	microtubule associated protein 4 [Source:HGNC Symbol;Acc:HGNC:6862]	protein_coding	4635.41	5130.44	6065.42	6094.51	5006.92	3176.4	3774.41	4389.89	3426.91	4365.59
ENSG00000047932.14	GOPC	golgi associated PDZ and coiled-coil motif containing [Source:HGNC Symbol;Acc:HGNC:17643]	protein_coding	1040.56	1191.84	961.425	990.679	1041.65	1031.86	1124.89	1085.61	1000.22	1100.03
ENSG00000047936.11	ROS1	ROS proto-oncogene 1, receptor tyrosine kinase [Source:HGNC Symbol;Acc:HGNC:10261]	protein_coding	0	0	0	0	0	0	0	0	0	0
ENSG00000048028.11	USP28	ubiquitin specific peptidase 28 [Source:HGNC Symbol;Acc:HGNC:12625]	protein_coding	1480.27	1688.86	1564.82	1352.08	1218.66	1741.4	1792.86	1410.44	1850.56	1256.42
ENSG00000048052.23	HDAC9	histone deacetylase 9 [Source:HGNC Symbol;Acc:HGNC:14065]	protein_coding	1649.63	1787.75	1313.77	1375.39	1631.3	2386.02	2091.89	1794.14	2112.88	2485.24
ENSG00000048140.18	TSPAN17	tetraspanin 17 [Source:HGNC Symbol;Acc:HGNC:13594]	protein_coding	671.96	594.935	649.288	508.896	706.795	906.516	1100.42	898.655	829.565	1040.06
ENSG00000048162.21	NOP16	NOP16 nucleolar protein [Source:HGNC Symbol;Acc:HGNC:26934]	protein_coding	686.369	693.837	630.063	597.383	712.972	119.116	156.218	302.115	199.439	205.114
ENSG00000048342.18	CC2D2A	coiled-coil and C2 domain containing 2A [Source:HGNC Symbol;Acc:HGNC:29253]	protein_coding	12.4772	16.3867	18.1289	17.5844	29.5343	21.8082	14.9944	24.4489	23.9748	30.1706
ENSG00000048392.12	RRM2B	ribonucleotide reductase regulatory TP53 inducible subunit M2B [Source:HGNC Symbol;Acc:HGNC:17296]	protein_coding	139.382	98.6396	104.515	155.719	104.446	12.0307	50.4079	23.9609	22.9513	35.5039
ENSG00000048405.10	ZNF800	zinc finger protein 800 [Source:HGNC Symbol;Acc:HGNC:27267]	protein_coding	1090.19	1088.57	1064.74	1098.49	1158.02	1277.93	1387.16	1116.09	1113.03	1140.01
ENSG00000048462.11	TNFRSF17	TNF receptor superfamily member 17 [Source:HGNC Symbol;Acc:HGNC:11913]	protein_coding	1140.54	667.064	878.684	724.201	772.913	2905.87	331.931	2290.96	1662.92	2246.73
ENSG00000048471.14	SNX29	sorting nexin 29 [Source:HGNC Symbol;Acc:HGNC:30542]	protein_coding	1977.39	2358.67	2306.16	2073.89	1916.72	3952.08	3857.68	2995.5	2858.24	3281.43
ENSG00000048540.15	LMO3	LIM domain only 3 [Source:HGNC Symbol;Acc:HGNC:6643]	protein_coding	0	0	1.23319	0	0	0	0	0	0	0
ENSG00000048544.6	MRPS10	mitochondrial ribosomal protein S10 [Source:HGNC Symbol;Acc:HGNC:14502]	protein_coding	1232.89	1244.76	1196.95	1076.34	1204.91	814.58	1095.27	1215.72	1072.6	1132.49
ENSG00000048545.17	GUCA1A	guanylate cyclase activator 1A [Source:HGNC Symbol;Acc:HGNC:4678]	protein_coding	0	0.863672	0.797882	0	0	0	0	0	0	0
ENSG00000048649.13	RSF1	remodeling and spacing factor 1 [Source:HGNC Symbol;Acc:HGNC:18118]	protein_coding	1175.66	1415.75	1512.32	1332.56	1315.49	1426.28	1816.39	2258.63	1977.3	1910.71
ENSG00000048707.15	VPS13D	vacuolar protein sorting 13 homolog D [Source:HGNC Symbol;Acc:HGNC:23595]	protein_coding	1111.03	1245.47	1357.55	1200.48	1585.15	1602.39	2216.44	1456.57	1459.35	1652.62
ENSG00000048740.18	CELF2	CUGBP Elav-like family member 2 [Source:HGNC Symbol;Acc:HGNC:2550]	protein_coding	4739.05	4966.19	4803.26	5131.79	4822.57	3290.95	3089.32	2161.76	2189.15	2663.41
ENSG00000048828.17	FAM120A	family with sequence similarity 120A [Source:HGNC Symbol;Acc:HGNC:13247]	protein_coding	7308.12	7212.4	7172.47	7276.05	7550.17	4505.48	4384.62	5165.17	5126.06	5198.22
ENSG00000048991.16	R3HDM1	R3H domain containing 1 [Source:HGNC Symbol;Acc:HGNC:9757]	protein_coding	2556.79	2957.78	2870.34	2978.19	2780.47	1397.96	1639.4	2063.83	2082.29	1887.73
ENSG00000049089.15	COL9A2	collagen type IX alpha 2 chain [Source:HGNC Symbol;Acc:HGNC:2218]	protein_coding	829.05	669.264	837.344	828.557	689.955	1370.65	753.602	775.042	325.03	551.469
ENSG00000049130.16	KITLG	KIT ligand [Source:HGNC Symbol;Acc:HGNC:6343]	protein_coding	2.12807	33.0891	1.75378	2.08931	2.6167	0	0	0	0	0
ENSG00000049167.15	ERCC8	ERCC excision repair 8, CSA ubiquitin ligase complex subunit [Source:HGNC Symbol;Acc:HGNC:3439]	protein_coding	58.4333	62.7293	153.078	48.0831	62.2809	30.3531	50.7054	43.485	37.9707	85.0318
ENSG00000049192.15	ADAMTS6	ADAM metallopeptidase with thrombospondin type 1 motif 6 [Source:HGNC Symbol;Acc:HGNC:222]	protein_coding	127.105	168.754	259.847	182.581	157.438	285.944	113.974	231.374	171.48	238.929
ENSG00000049239.13	H6PD	hexose-6-phosphate dehydrogenase/glucose 1-dehydrogenase [Source:HGNC Symbol;Acc:HGNC:4795]	protein_coding	36.8867	6.58368	46.9408	95.6804	35.2279	0	0	100.147	93.6901	0
ENSG00000049245.13	VAMP3	vesicle associated membrane protein 3 [Source:HGNC Symbol;Acc:HGNC:12644]	protein_coding	379.471	330.463	431.528	353.15	406.241	571.69	528.918	639.8	529.241	540.627
ENSG00000049246.14	PER3	period circadian regulator 3 [Source:HGNC Symbol;Acc:HGNC:8847]	protein_coding	198.459	183.897	318.481	377.504	158.201	256.527	125.316	193.441	248.058	149.086
ENSG00000049247.14	UTS2	urotensin 2 [Source:HGNC Symbol;Acc:HGNC:12636]	protein_coding	0	0	0	0	74.2812	0	0	0	0	149.385
ENSG00000049249.9	TNFRSF9	TNF receptor superfamily member 9 [Source:HGNC Symbol;Acc:HGNC:11924]	protein_coding	32.9085	57.2475	60.6027	37.7507	93.4933	104.482	127.731	122.63	40.3074	121.469
ENSG00000049283.18	EPN3	epsin 3 [Source:HGNC Symbol;Acc:HGNC:18235]	protein_coding	6.76095	0	0	0	1.31658	0	0	0	0	0
ENSG00000049323.16	LTBP1	latent transforming growth factor beta binding protein 1 [Source:HGNC Symbol;Acc:HGNC:6714]	protein_coding	9.12	7.3646	24.5067	10.4529	28.7175	22.8687	2.3818	1.66385	1.23753	2.09275
ENSG00000049449.10	RCN1	reticulocalbin 1 [Source:HGNC Symbol;Acc:HGNC:9934]	protein_coding	132.033	190.954	179.039	199.186	194.548	75.1097	38.9215	82.3627	95.9902	102.576
ENSG00000049540.18	ELN	elastin [Source:HGNC Symbol;Acc:HGNC:3327]	protein_coding	0	0	1.60125	0	0	0	0	0	0	0
ENSG00000049541.11	RFC2	replication factor C subunit 2 [Source:HGNC Symbol;Acc:HGNC:9970]	protein_coding	1854.51	1666.21	1613.23	1678.19	1693.94	668.553	836.737	1096.53	908.988	863.467
ENSG00000049618.24	ARID1B	AT-rich interaction domain 1B [Source:HGNC Symbol;Acc:HGNC:18040]	protein_coding	2917.74	3003.64	2840.92	2611.78	2646.4	2698.25	3106.55	2487.88	2626.52	2513.76
ENSG00000049656.14	CLPTM1L	CLPTM1 like [Source:HGNC Symbol;Acc:HGNC:24308]	protein_coding	3468.81	2453.55	2524.9	2760.76	2970.15	6359.88	2441.44	5534.4	4908.58	5428.03
ENSG00000049759.20	NEDD4L	NEDD4 like E3 ubiquitin protein ligase [Source:HGNC Symbol;Acc:HGNC:7728]	protein_coding	634.706	457.445	717.523	697.357	672.61	582.773	987.739	929.768	906.1	1142.62
ENSG00000049768.16	FOXP3	forkhead box P3 [Source:HGNC Symbol;Acc:HGNC:6106]	protein_coding	5.98618	1.8207	0	0	0	0	0	4.49153	0	5.42341
ENSG00000049769.14	PPP1R3F	protein phosphatase 1 regulatory subunit 3F [Source:HGNC Symbol;Acc:HGNC:14944]	protein_coding	126.653	164.923	91.991	111.156	105.947	158.14	74.5244	82.5957	76.7679	55.6096
ENSG00000049860.14	HEXB	hexosaminidase subunit beta [Source:HGNC Symbol;Acc:HGNC:4879]	protein_coding	1221.15	982.837	884.43	891.929	995.302	1423.5	1063.89	1715.69	1553.37	1889.51
ENSG00000049883.15	PTCD2	pentatricopeptide repeat domain 2 [Source:HGNC Symbol;Acc:HGNC:25734]	protein_coding	515.081	494.495	359.115	532.155	437.663	224.216	199.012	254.629	345.952	149.72
ENSG00000050030.16	NEXMIF	neurite extension and migration factor [Source:HGNC Symbol;Acc:HGNC:29433]	protein_coding	7.66382	0	10.4119	0	38.3239	14.6938	0	5.53402	0	0
ENSG00000050130.18	JKAMP	JNK1/MAPK8 associated membrane protein [Source:HGNC Symbol;Acc:HGNC:20184]	protein_coding	594.152	578.25	565.983	594.622	629.196	814.951	814.669	734.531	724.149	851.211
ENSG00000050165.18	DKK3	dickkopf WNT signaling pathway inhibitor 3 [Source:HGNC Symbol;Acc:HGNC:2893]	protein_coding	0	0	6.50072	0	0	0	0	0	1.57728	0
ENSG00000050327.15	ARHGEF5	Rho guanine nucleotide exchange factor 5 [Source:HGNC Symbol;Acc:HGNC:13209]	protein_coding	374.199	407.267	571.348	457.389	465.994	791.496	1063.16	1115.86	922.571	721.932
ENSG00000050344.9	NFE2L3	nuclear factor, erythroid 2 like 3 [Source:HGNC Symbol;Acc:HGNC:7783]	protein_coding	341.761	401.185	366.952	437.334	378.601	225.79	184.116	369.65	176.409	297.864
ENSG00000050393.11	MCUR1	mitochondrial calcium uniporter regulator 1 [Source:HGNC Symbol;Acc:HGNC:21097]	protein_coding	1008.18	999.537	879.061	955.069	1088.25	921.361	400.616	1155.15	892.989	1185.48
ENSG00000050405.13	LIMA1	LIM domain and actin binding 1 [Source:HGNC Symbol;Acc:HGNC:24636]	protein_coding	1088.02	731.874	1094.84	1067.68	1268.88	279.653	154.446	378.646	327.986	707.685
ENSG00000050426.16	LETMD1	LETM1 domain containing 1 [Source:HGNC Symbol;Acc:HGNC:24241]	protein_coding	1300.68	1580.3	1581.01	1613.17	1519.51	1102.51	1010.55	957.515	1111.14	1046.02
ENSG00000050438.17	SLC4A8	solute carrier family 4 member 8 [Source:HGNC Symbol;Acc:HGNC:11034]	protein_coding	268.229	179.619	384.246	288.738	266.144	477.801	466.678	446.899	325.624	396.795
ENSG00000050555.19	LAMC3	laminin subunit gamma 3 [Source:HGNC Symbol;Acc:HGNC:6494]	protein_coding	16.6197	1.90593	3.22076	22.4669	11.7061	0.596726	0	0	0.551258	5.92233
ENSG00000050628.20	PTGER3	prostaglandin E receptor 3 [Source:HGNC Symbol;Acc:HGNC:9595]	protein_coding	0	0	0	0.614311	0	0	0	0	0	0
ENSG00000050730.16	TNIP3	TNFAIP3 interacting protein 3 [Source:HGNC Symbol;Acc:HGNC:19315]	protein_coding	2.86283	1.72048	4.4132	2.04191	1.625	0	0	0	0	2.33657
ENSG00000050748.18	MAPK9	mitogen-activated protein kinase 9 [Source:HGNC Symbol;Acc:HGNC:6886]	protein_coding	1052.49	935.135	862.082	1149.49	951.051	826.761	1093.45	1022.09	1038.18	1069.99
ENSG00000050767.18	COL23A1	collagen type XXIII alpha 1 chain [Source:HGNC Symbol;Acc:HGNC:22990]	protein_coding	0	0	16.0453	4.77751	3.35915	4.00908	0	3.31361	40.7527	3.12289
ENSG00000050820.17	BCAR1	BCAR1 scaffold protein, Cas family member [Source:HGNC Symbol;Acc:HGNC:971]	protein_coding	154.871	189.564	114.138	160.891	249.105	49.0591	7.09343	36.9669	57.0865	191.335
ENSG00000051009.11	FAM160A2	family with sequence similarity 160 member A2 [Source:HGNC Symbol;Acc:HGNC:25378]	protein_coding	505.734	474.546	613.633	316.723	301.188	510.827	725.153	353.659	480.58	499.089
ENSG00000051108.15	HERPUD1	homocysteine inducible ER protein with ubiquitin like domain 1 [Source:HGNC Symbol;Acc:HGNC:13744]	protein_coding	4688.27	3914.6	3088.83	2946	3285.99	12101.6	4666.01	12117.3	11571.3	11974.9
ENSG00000051128.19	HOMER3	homer scaffold protein 3 [Source:HGNC Symbol;Acc:HGNC:17514]	protein_coding	24.6372	7.60432	20.2237	14.8582	19.9734	40.1998	6.59137	5.93844	15.8681	28.7486
ENSG00000051180.17	RAD51	RAD51 recombinase [Source:HGNC Symbol;Acc:HGNC:9817]	protein_coding	763.218	798.19	693.882	957.759	771.809	253.522	263.502	527.838	467.102	284.597
ENSG00000051341.14	POLQ	DNA polymerase theta [Source:HGNC Symbol;Acc:HGNC:9186]	protein_coding	1354.87	1623.76	1450.88	1784.26	1551.66	680.339	310.848	878.798	824.76	910.942
ENSG00000051382.9	PIK3CB	phosphatidylinositol-4,5-bisphosphate 3-kinase catalytic subunit beta [Source:HGNC Symbol;Acc:HGNC:8976]	protein_coding	687.369	495.721	491.29	604.385	590.021	421.604	365.97	584.998	461.79	445.635
ENSG00000051523.11	CYBA	cytochrome b-245 alpha chain [Source:HGNC Symbol;Acc:HGNC:2577]	protein_coding	7125.1	6667.57	6200.3	5848.47	6247.37	16673.9	12487.6	12887.1	11910.7	15721.1
ENSG00000051596.10	THOC3	THO complex 3 [Source:HGNC Symbol;Acc:HGNC:19072]	protein_coding	334.344	214.471	135.176	80.1146	242.908	72.8956	88.228	280.377	180.08	298.127
ENSG00000051620.11	HEBP2	heme binding protein 2 [Source:HGNC Symbol;Acc:HGNC:15716]	protein_coding	263.988	300.738	254.706	354.869	391.336	397.14	260.973	363.984	501.382	548.558
ENSG00000051825.15	MPHOSPH9	M-phase phosphoprotein 9 [Source:HGNC Symbol;Acc:HGNC:7215]	protein_coding	945.293	1268.48	1481.57	1308.12	1271.56	678.422	557.633	889.427	867.337	753.117
ENSG00000052126.15	PLEKHA5	pleckstrin homology domain containing A5 [Source:HGNC Symbol;Acc:HGNC:30036]	protein_coding	10.07	15.8849	3.19159	5.07132	3.57015	1.7738	25.3012	6.42737	6.63013	31.3223
ENSG00000052344.16	PRSS8	serine protease 8 [Source:HGNC Symbol;Acc:HGNC:9491]	protein_coding	0	0	0	0	0	0	1.01675	0	0	0
ENSG00000052723.12	SIKE1	suppressor of IKBKE 1 [Source:HGNC Symbol;Acc:HGNC:26119]	protein_coding	902.862	1237.53	821.945	1077.78	734.759	657.123	687.404	812.45	1064.97	1053.8
ENSG00000052749.14	RRP12	ribosomal RNA processing 12 homolog [Source:HGNC Symbol;Acc:HGNC:29100]	protein_coding	113.303	177.689	100.056	197.006	231.331	138.245	88.8125	147.852	209.427	95.6866
ENSG00000052795.13	FNIP2	folliculin interacting protein 2 [Source:HGNC Symbol;Acc:HGNC:29280]	protein_coding	90.6547	133.615	142.826	90.4017	113.711	15.0276	16.7123	35.2608	28.9505	43.0483
ENSG00000052802.13	MSMO1	methylsterol monooxygenase 1 [Source:HGNC Symbol;Acc:HGNC:10545]	protein_coding	929.019	928.531	698.479	901.305	872.146	1240.42	1992.84	1684.68	1332.27	1982.12
ENSG00000052841.15	TTC17	tetratricopeptide repeat domain 17 [Source:HGNC Symbol;Acc:HGNC:25596]	protein_coding	1292.98	1466.84	1457.86	1544.61	1434.62	2002.3	1667.08	1510.37	1824.65	1413.15
ENSG00000052850.8	ALX4	ALX homeobox 4 [Source:HGNC Symbol;Acc:HGNC:450]	protein_coding	0	0	0	0	0	0	0	0	0	0
ENSG00000053108.17	FSTL4	follistatin like 4 [Source:HGNC Symbol;Acc:HGNC:21389]	protein_coding	4.81602	4.32936	1.47279	4.01689	0	8.50498	16.657	1.67483	15.8079	1.18477
ENSG00000053254.16	FOXN3	forkhead box N3 [Source:HGNC Symbol;Acc:HGNC:1928]	protein_coding	2792.8	3011.05	2556.1	2825.32	2826.49	3849.85	3211.26	2980.82	3122.71	3637.78
ENSG00000053328.8	METTL24	methyltransferase like 24 [Source:HGNC Symbol;Acc:HGNC:21566]	protein_coding	0.949915	0	0	0	0.670587	0	0	0	0	0
ENSG00000053371.13	AKR7A2	aldo-keto reductase family 7 member A2 [Source:HGNC Symbol;Acc:HGNC:389]	protein_coding	9.00326	31.3377	10.1989	14.5773	25.6608	13.3276	15.1267	11.583	17.5804	16.8965
ENSG00000053372.5	MRTO4	MRT4 homolog, ribosome maturation factor [Source:HGNC Symbol;Acc:HGNC:18477]	protein_coding	2820.73	2880.92	2205.48	2227.63	2513.9	749.801	848.736	1161.75	768.376	787.985
ENSG00000053438.11	NNAT	neuronatin [Source:HGNC Symbol;Acc:HGNC:7860]	protein_coding	31.4435	23.3716	10.149	37.5938	45.8811	5.26703	3.61708	8.34321	9.50547	9.08768
ENSG00000053501.13	USE1	unconventional SNARE in the ER 1 [Source:HGNC Symbol;Acc:HGNC:30882]	protein_coding	418.988	364.353	426.057	356.245	389.462	628.951	619.514	597.709	495.344	619.4
ENSG00000053524.12	MCF2L2	MCF.2 cell line derived transforming sequence-like 2 [Source:HGNC Symbol;Acc:HGNC:30319]	protein_coding	11.8982	17.3402	19.5293	23.7026	18.9371	24.0171	30.1601	12.641	15.8805	37.2076
ENSG00000053702.15	NRIP2	nuclear receptor interacting protein 2 [Source:HGNC Symbol;Acc:HGNC:23078]	protein_coding	0.954395	0	0	0	0	1.3348	1.19242	0	2.46704	3.11838
ENSG00000053747.17	LAMA3	laminin subunit alpha 3 [Source:HGNC Symbol;Acc:HGNC:6483]	protein_coding	0.961439	3.43468	4.8314	1.91895	4.72675	0	0	19.9973	0	4.32913
ENSG00000053770.12	AP5M1	adaptor related protein complex 5 subunit mu 1 [Source:HGNC Symbol;Acc:HGNC:20192]	protein_coding	1582.88	1549.83	1470.34	1626.77	1513.98	1193.83	1415.11	1291.29	1255.5	1215.52
ENSG00000053900.11	ANAPC4	anaphase promoting complex subunit 4 [Source:HGNC Symbol;Acc:HGNC:19990]	protein_coding	271.577	383.443	346.089	319.46	232.286	259.338	291.836	166.479	294.182	187.417
ENSG00000053918.18	KCNQ1	potassium voltage-gated channel subfamily Q member 1 [Source:HGNC Symbol;Acc:HGNC:6294]	protein_coding	3.55301	0	0	24.3419	5.00929	6.33495	11.9894	4.10861	25.7899	12.8787
ENSG00000054116.12	TRAPPC3	trafficking protein particle complex 3 [Source:HGNC Symbol;Acc:HGNC:19942]	protein_coding	1303.98	1096.11	1137.52	1141.01	1174.14	1169.34	1295.86	1519.93	1273.09	1290.4
ENSG00000054118.15	THRAP3	thyroid hormone receptor associated protein 3 [Source:HGNC Symbol;Acc:HGNC:22964]	protein_coding	6864.88	6870.05	6665.97	6605.56	6612.46	5399.32	6434.25	5939.57	5921.43	5671.12
ENSG00000054148.18	PHPT1	phosphohistidine phosphatase 1 [Source:HGNC Symbol;Acc:HGNC:30033]	protein_coding	278.915	191.156	301.001	221.382	318.882	141.947	102.894	159.007	113.684	159.106
ENSG00000054179.12	ENTPD2	ectonucleoside triphosphate diphosphohydrolase 2 [Source:HGNC Symbol;Acc:HGNC:3364]	protein_coding	16.5514	11.8266	49.783	35.0579	24.0673	0	0	0	3.03906	0
ENSG00000054219.11	LY75	lymphocyte antigen 75 [Source:HGNC Symbol;Acc:HGNC:6729]	protein_coding	3153.55	3304.62	2928.64	3358.55	3091.92	2081.35	2278.27	2318.64	2247.57	2051.51
ENSG00000054267.22	ARID4B	AT-rich interaction domain 4B [Source:HGNC Symbol;Acc:HGNC:15550]	protein_coding	1519.55	1891.85	1708.26	1939.76	1453.91	2677.97	4186.27	2522.48	2470.24	3158.46
ENSG00000054277.14	OPN3	opsin 3 [Source:HGNC Symbol;Acc:HGNC:14007]	protein_coding	681.25	856.882	613.08	626.396	812.161	434.288	471.457	300.393	348.586	499.889
ENSG00000054282.16	SDCCAG8	SHH signaling and ciliogenesis regulator SDCCAG8 [Source:HGNC Symbol;Acc:HGNC:10671]	protein_coding	621.718	372.759	445.454	425.204	551.927	508.568	676.352	420.238	443.052	459.44
ENSG00000054356.14	PTPRN	protein tyrosine phosphatase receptor type N [Source:HGNC Symbol;Acc:HGNC:9676]	protein_coding	0	2.62542	0	0.795731	0	3.95198	2.57119	1.60775	1.82919	0
ENSG00000054392.13	HHAT	hedgehog acyltransferase [Source:HGNC Symbol;Acc:HGNC:18270]	protein_coding	108.402	88.8237	128.2	120.163	87.7276	42.868	9.212	15.5091	20.5042	10.2562
ENSG00000054523.18	KIF1B	kinesin family member 1B [Source:HGNC Symbol;Acc:HGNC:16636]	protein_coding	759.235	343.25	598.295	444.868	659.708	372.96	248.187	374.342	364.19	672.789
ENSG00000054598.9	FOXC1	forkhead box C1 [Source:HGNC Symbol;Acc:HGNC:3800]	protein_coding	12.4303	10.2635	8.01429	5.72879	14.1068	6.67805	4.76242	7.73462	2.46811	8.33476
ENSG00000054611.14	TBC1D22A	TBC1 domain family member 22A [Source:HGNC Symbol;Acc:HGNC:1309]	protein_coding	1616.55	1565.85	1692.72	1527.2	1584.41	3042.85	3327.74	2606.37	2678.31	2883.43
ENSG00000054654.19	SYNE2	spectrin repeat containing nuclear envelope protein 2 [Source:HGNC Symbol;Acc:HGNC:17084]	protein_coding	2009.76	2240.05	3637.85	2482.32	2354.71	2634.39	1649.62	3849.39	3323.71	2820.18
ENSG00000054690.14	PLEKHH1	pleckstrin homology, MyTH4 and FERM domain containing H1 [Source:HGNC Symbol;Acc:HGNC:17733]	protein_coding	114.645	113.118	152.547	78.1372	144.826	30.6131	56.9435	38.8065	37.4423	37.1947
ENSG00000054793.14	ATP9A	ATPase phospholipid transporting 9A (putative) [Source:HGNC Symbol;Acc:HGNC:13540]	protein_coding	4.91011	1.75033	8.5327	55.1703	1.37884	5.48006	0	9.0772	40.5	4.2818
ENSG00000054796.13	SPO11	SPO11 initiator of meiotic double stranded breaks [Source:HGNC Symbol;Acc:HGNC:11250]	protein_coding	0	0	0	0	0	0	0	0	0	0
ENSG00000054803.4	CBLN4	cerebellin 4 precursor [Source:HGNC Symbol;Acc:HGNC:16231]	protein_coding	0	0	0	0	0	0	0	0	0	0
ENSG00000054938.16	CHRDL2	chordin like 2 [Source:HGNC Symbol;Acc:HGNC:24168]	protein_coding	0	0	0	0	0	0	0	0	0	0
ENSG00000054965.11	FAM168A	family with sequence similarity 168 member A [Source:HGNC Symbol;Acc:HGNC:28999]	protein_coding	890.396	842.807	796.381	801.984	887.688	1072.17	2122.37	3285.3	2369.31	3203.02
ENSG00000054967.13	RELT	RELT TNF receptor [Source:HGNC Symbol;Acc:HGNC:13764]	protein_coding	1233.47	1259.09	1071.53	1137.86	1208.1	2956.96	4351.52	3054.78	2913.46	3699.5
ENSG00000054983.17	GALC	galactosylceramidase [Source:HGNC Symbol;Acc:HGNC:4115]	protein_coding	209.386	212.003	186.541	289.863	158.82	309.376	313.046	240.408	417.588	346.389
ENSG00000055044.11	NOP58	NOP58 ribonucleoprotein [Source:HGNC Symbol;Acc:HGNC:29926]	protein_coding	4337.65	4186.64	3978.26	4081.93	3970.07	1911.13	1730.2	2744.01	2517.52	2426.19
ENSG00000055070.17	SZRD1	SUZ RNA binding domain containing 1 [Source:HGNC Symbol;Acc:HGNC:30232]	protein_coding	7221.84	6826.98	7200.22	7399.9	7634.5	3991.29	4677.4	4838.12	4285.39	4755.36
ENSG00000055118.16	KCNH2	potassium voltage-gated channel subfamily H member 2 [Source:HGNC Symbol;Acc:HGNC:6251]	protein_coding	3.69831	2.64493	5.84909	2.9537	5.27874	38.2908	11.0336	55.0522	19.381	16.9332
ENSG00000055130.17	CUL1	cullin 1 [Source:HGNC Symbol;Acc:HGNC:2551]	protein_coding	2610.61	2610.52	2447.21	2542.61	2688	1889.43	2488.44	3031.2	2448.2	3279.74
ENSG00000055147.19	FAM114A2	family with sequence similarity 114 member A2 [Source:HGNC Symbol;Acc:HGNC:1333]	protein_coding	639.898	521.373	636.169	643.184	678.32	581.14	547.575	592.121	524.609	662.683
ENSG00000055163.20	CYFIP2	cytoplasmic FMR1 interacting protein 2 [Source:HGNC Symbol;Acc:HGNC:13760]	protein_coding	8142.16	8022.39	7496.09	7398.65	7748.57	14075.5	15359.5	14614.7	13146.1	13990.1
ENSG00000055208.19	TAB2	TGF-beta activated kinase 1 (MAP3K7) binding protein 2 [Source:HGNC Symbol;Acc:HGNC:17075]	protein_coding	1853.5	1838.24	1648.6	1801.59	1957.37	2603.29	2918.23	2367.05	2374.6	2681.29
ENSG00000055211.14	GINM1	glycoprotein integral membrane 1 [Source:HGNC Symbol;Acc:HGNC:21074]	protein_coding	1067.29	707.693	867.817	947.815	886.603	586.782	418.615	495.168	665.719	531.246
ENSG00000055332.19	EIF2AK2	eukaryotic translation initiation factor 2 alpha kinase 2 [Source:HGNC Symbol;Acc:HGNC:9437]	protein_coding	6169.91	6079.43	5023.43	6386.13	5743.35	728.446	1810	1278.68	1585.37	1430.35
ENSG00000055483.19	USP36	ubiquitin specific peptidase 36 [Source:HGNC Symbol;Acc:HGNC:20062]	protein_coding	2312.88	2362.82	2265.39	2409.73	2696.16	1638.59	1176.07	1373.4	1654.06	1586.85
ENSG00000055609.20	KMT2C	lysine methyltransferase 2C [Source:HGNC Symbol;Acc:HGNC:13726]	protein_coding	357.761	682.481	190.133	49.1884	100.71	343.718	35.5625	247.616	17.7428	383.616
ENSG00000055732.13	MCOLN3	mucolipin 3 [Source:HGNC Symbol;Acc:HGNC:13358]	protein_coding	14.1413	6.50622	14.1492	11.8102	20.927	4.24571	0	0	0	0
ENSG00000055813.6	CCDC85A	coiled-coil domain containing 85A [Source:HGNC Symbol;Acc:HGNC:29400]	protein_coding	1.9114	0	0	0	1.34277	0	3.56918	0	0	0
ENSG00000055917.16	PUM2	pumilio RNA binding family member 2 [Source:HGNC Symbol;Acc:HGNC:14958]	protein_coding	1632.65	2003.37	1812.64	1960.33	2205.25	1351.86	1936.79	2437.35	2385.26	2142.87
ENSG00000055950.16	MRPL43	mitochondrial ribosomal protein L43 [Source:HGNC Symbol;Acc:HGNC:14517]	protein_coding	821.907	799.294	759.525	585.683	761.381	876.439	718.18	878.143	686.686	833.236
ENSG00000055955.17	ITIH4	inter-alpha-trypsin inhibitor heavy chain 4 [Source:HGNC Symbol;Acc:HGNC:6169]	protein_coding	117.142	90.4958	103.472	76.0691	114.9	281.271	216.333	109.771	127.691	210.222
ENSG00000055957.11	ITIH1	inter-alpha-trypsin inhibitor heavy chain 1 [Source:HGNC Symbol;Acc:HGNC:6166]	protein_coding	0	0	0.737286	1.31692	2.4008	1.84164	0	4.76718	4.95827	7.7602
ENSG00000056050.7	HPF1	histone PARylation factor 1 [Source:HGNC Symbol;Acc:HGNC:26051]	protein_coding	475.929	401.653	356.149	481.785	335.848	289.473	346.924	403.197	399.497	414.834
ENSG00000056097.16	ZFR	zinc finger RNA binding protein [Source:HGNC Symbol;Acc:HGNC:17277]	protein_coding	2692.05	2804.54	2676.8	2841.84	2845.8	2094.07	2745.59	2558.8	2428.41	2460.88
ENSG00000056277.16	ZNF280C	zinc finger protein 280C [Source:HGNC Symbol;Acc:HGNC:25955]	protein_coding	137.8	142.87	148.892	155.625	150.411	101.243	131.713	94.0094	126.919	81.5229
ENSG00000056291.18	NPFFR2	neuropeptide FF receptor 2 [Source:HGNC Symbol;Acc:HGNC:4525]	protein_coding	0	0	0	0	0	0	0	0	0	0
ENSG00000056487.16	PHF21B	PHD finger protein 21B [Source:HGNC Symbol;Acc:HGNC:25161]	protein_coding	4.06566	6.36498	0	1.90116	0.445754	0	0.790702	0.637818	0	2.76435
ENSG00000056558.11	TRAF1	TNF receptor associated factor 1 [Source:HGNC Symbol;Acc:HGNC:12031]	protein_coding	2385.9	2239.27	2117.94	2551.25	2454.07	1811.75	1413.05	2499.56	1140.24	2808.11
ENSG00000056586.16	RC3H2	ring finger and CCCH-type domains 2 [Source:HGNC Symbol;Acc:HGNC:21461]	protein_coding	1500.04	1636.21	1707.57	1311.22	1360.8	1638.16	1907.54	1668.25	1582.44	1585.87
ENSG00000056736.10	IL17RB	interleukin 17 receptor B [Source:HGNC Symbol;Acc:HGNC:18015]	protein_coding	63.6539	4.46026	42.2224	41.7865	22.0002	16.5583	3.10334	19.792	15.3309	29.6054
ENSG00000056972.20	TRAF3IP2	TRAF3 interacting protein 2 [Source:HGNC Symbol;Acc:HGNC:1343]	protein_coding	1044.36	1047.35	1031.79	1175.58	1286.46	542.148	301.142	594.266	617.097	470.578
ENSG00000056998.20	GYG2	glycogenin 2 [Source:HGNC Symbol;Acc:HGNC:4700]	protein_coding	0	0	0	0	0	0	1.18563	0	0	0
ENSG00000057019.16	DCBLD2	discoidin, CUB and LCCL domain containing 2 [Source:HGNC Symbol;Acc:HGNC:24627]	protein_coding	32.602	101.811	94.8939	66.757	65.4139	50.1924	81.5801	44.9116	45.6859	42.3908
ENSG00000057149.16	SERPINB3	serpin family B member 3 [Source:HGNC Symbol;Acc:HGNC:10569]	protein_coding	0	0	0	0	0	0	0	0	0	0
ENSG00000057252.13	SOAT1	sterol O-acyltransferase 1 [Source:HGNC Symbol;Acc:HGNC:11177]	protein_coding	1857.62	2117.78	1952.91	2230.01	2000.61	675.46	660.287	1294.83	1168.69	969.556
ENSG00000057294.15	PKP2	plakophilin 2 [Source:HGNC Symbol;Acc:HGNC:9024]	protein_coding	1.68365	0.624381	1.44336	0.918604	1.12985	3.73929	2.18612	1.94914	0.293254	0
ENSG00000057468.7	MSH4	mutS homolog 4 [Source:HGNC Symbol;Acc:HGNC:7327]	protein_coding	0.95589	2.56978	1.60379	2.86556	1.34357	0	1.1922	1.10469	2.46907	3.12395
ENSG00000057593.14	F7	coagulation factor VII [Source:HGNC Symbol;Acc:HGNC:3544]	protein_coding	0	0	0	0	0	0	0	0	0	0
ENSG00000057608.17	GDI2	GDP dissociation inhibitor 2 [Source:HGNC Symbol;Acc:HGNC:4227]	protein_coding	10587.5	11285.5	9979.41	9386.33	10538.4	15330	22214.4	15633.2	15063.2	19688.7
ENSG00000057657.17	PRDM1	PR/SET domain 1 [Source:HGNC Symbol;Acc:HGNC:9346]	protein_coding	2682.77	1661.46	2270.87	1886.58	2173.63	6648.61	1459.45	7332.65	5894.86	7599.65
ENSG00000057663.16	ATG5	autophagy related 5 [Source:HGNC Symbol;Acc:HGNC:589]	protein_coding	979.579	1012.68	841.23	951.53	881.31	906.676	896.127	1140.96	1019.49	1230.9
ENSG00000057704.13	TMCC3	transmembrane and coiled-coil domain family 3 [Source:HGNC Symbol;Acc:HGNC:29199]	protein_coding	370.305	350.787	497.72	436.031	442.748	361.025	387.878	240.439	167.58	479.673
ENSG00000057757.10	PITHD1	PITH domain containing 1 [Source:HGNC Symbol;Acc:HGNC:25022]	protein_coding	1423.87	1507.73	1408.13	1495.19	1486.19	819.145	978.043	964.736	986.406	907.795
ENSG00000057935.14	MTA3	metastasis associated 1 family member 3 [Source:HGNC Symbol;Acc:HGNC:23784]	protein_coding	579.96	244.265	424.451	381.207	501.927	434.07	271.555	293.684	354.791	556.567
ENSG00000058056.10	USP13	ubiquitin specific peptidase 13 [Source:HGNC Symbol;Acc:HGNC:12611]	protein_coding	779.142	912.478	741.257	726.688	610.874	202.216	502.416	534.733	563.757	351.494
ENSG00000058063.16	ATP11B	ATPase phospholipid transporting 11B (putative) [Source:HGNC Symbol;Acc:HGNC:13553]	protein_coding	3557.67	3206.58	3288.4	3449.31	3030.76	2747.92	2815.98	2723.16	2967.43	3355.24
ENSG00000058085.15	LAMC2	laminin subunit gamma 2 [Source:HGNC Symbol;Acc:HGNC:6493]	protein_coding	0.808622	0	0.677557	0.634494	1.70408	1.12928	0	0	0	0.881129
ENSG00000058091.17	CDK14	cyclin dependent kinase 14 [Source:HGNC Symbol;Acc:HGNC:8883]	protein_coding	1369.01	1536.73	1100.39	1284.14	1729.4	3223.65	1488.31	3013.89	3675.19	3030.07
ENSG00000058262.10	SEC61A1	SEC61 translocon subunit alpha 1 [Source:HGNC Symbol;Acc:HGNC:18276]	protein_coding	9960.28	9082.83	8686.79	8556.7	8537.12	10653.5	4718.17	12752.9	10110.9	11123.7
ENSG00000058272.19	PPP1R12A	protein phosphatase 1 regulatory subunit 12A [Source:HGNC Symbol;Acc:HGNC:7618]	protein_coding	2652.93	2417.04	2451.93	2573.3	2613.78	2272.03	3641.6	3064.69	2931.94	2858.04
ENSG00000058335.16	RASGRF1	Ras protein specific guanine nucleotide releasing factor 1 [Source:HGNC Symbol;Acc:HGNC:9875]	protein_coding	29.4694	8.13414	22.7131	34.0172	38.1609	170.455	98.7915	246.377	106.962	205.48
ENSG00000058404.20	CAMK2B	calcium/calmodulin dependent protein kinase II beta [Source:HGNC Symbol;Acc:HGNC:1461]	protein_coding	5.03052	0	4.74269	3.13915	19.8631	3.34946	2.35285	1.45328	2.42056	0
ENSG00000058453.17	CROCC	ciliary rootlet coiled-coil, rootletin [Source:HGNC Symbol;Acc:HGNC:21299]	protein_coding	632.481	844.094	501.885	558.933	661.774	820.557	809.265	417.735	652.796	754.545
ENSG00000058600.16	POLR3E	RNA polymerase III subunit E [Source:HGNC Symbol;Acc:HGNC:30347]	protein_coding	1496.22	2047.67	1363.73	1899.71	1708.31	997.047	767.1	1260.79	1021.08	1063.29
ENSG00000058668.15	ATP2B4	ATPase plasma membrane Ca2+ transporting 4 [Source:HGNC Symbol;Acc:HGNC:817]	protein_coding	30.5335	20.0624	50.6177	0	105.14	154.407	123.663	151.618	162.892	117.491
ENSG00000058673.17	ZC3H11A	zinc finger CCCH-type containing 11A [Source:HGNC Symbol;Acc:HGNC:29093]	protein_coding	3669.52	3343.35	3835.19	3275.96	3546.38	4818.4	4840.26	4829.56	4543.99	4970.93
ENSG00000058729.11	RIOK2	RIO kinase 2 [Source:HGNC Symbol;Acc:HGNC:18999]	protein_coding	883.444	875.376	892.6	730.3	910.996	618.705	590.599	904.882	888.069	854.795
ENSG00000058799.15	YIPF1	Yip1 domain family member 1 [Source:HGNC Symbol;Acc:HGNC:25231]	protein_coding	524.609	461.983	410.326	430.997	449.139	665.885	736.04	678.578	721.323	762.278
ENSG00000058804.12	NDC1	NDC1 transmembrane nucleoporin [Source:HGNC Symbol;Acc:HGNC:25525]	protein_coding	2332.5	1987.87	1857.56	1912.37	1962.84	568.308	447.377	1023.13	998.489	738.772
ENSG00000058866.15	DGKG	diacylglycerol kinase gamma [Source:HGNC Symbol;Acc:HGNC:2853]	protein_coding	72.8771	27.0206	21.9437	14.0216	31.9325	127.079	178.304	487.393	151.726	440.884
ENSG00000059122.17	FLYWCH1	FLYWCH-type zinc finger 1 [Source:HGNC Symbol;Acc:HGNC:25404]	protein_coding	918.681	756.908	827.132	883.054	974.521	793.783	1120.78	930.981	1082.25	1233.49
ENSG00000059145.19	UNKL	unk like zinc finger [Source:HGNC Symbol;Acc:HGNC:14184]	protein_coding	238.337	397.314	197.657	304.917	300.994	450.937	276.006	379.64	543.461	388.603
ENSG00000059377.18	TBXAS1	thromboxane A synthase 1 [Source:HGNC Symbol;Acc:HGNC:11609]	protein_coding	77.1185	75.9224	49.61	68.9078	63.4307	120.017	48.8048	78.6022	122.674	101.364
ENSG00000059378.13	PARP12	poly(ADP-ribose) polymerase family member 12 [Source:HGNC Symbol;Acc:HGNC:21919]	protein_coding	1673.41	2277.17	1841.92	2184.05	2033.93	2014.66	2920.09	1190.89	1618.36	1427.98
ENSG00000059573.9	ALDH18A1	aldehyde dehydrogenase 18 family member A1 [Source:HGNC Symbol;Acc:HGNC:9722]	protein_coding	3540.71	3600.46	3490.35	3270.9	3549.64	2325.2	2279.42	3669.54	3176.89	2827.34
ENSG00000059588.10	TARBP1	TAR (HIV-1) RNA binding protein 1 [Source:HGNC Symbol;Acc:HGNC:11568]	protein_coding	1296.12	1749.24	1629.59	1901.45	1531.91	1055.72	1206.18	961.635	916.704	1125.45
ENSG00000059691.12	GATB	glutamyl-tRNA amidotransferase subunit B [Source:HGNC Symbol;Acc:HGNC:8849]	protein_coding	684.051	725.562	839.655	782.827	776.724	243.767	387.009	381.171	358.084	344.125
ENSG00000059728.11	MXD1	MAX dimerization protein 1 [Source:HGNC Symbol;Acc:HGNC:6761]	protein_coding	297.402	275.808	300.346	256.923	353.414	377.785	272.184	315.989	291.589	396.416
ENSG00000059758.8	CDK17	cyclin dependent kinase 17 [Source:HGNC Symbol;Acc:HGNC:8750]	protein_coding	1438.88	1124.49	1195.19	1178.01	1275.43	1469.68	891.078	985.059	1125.88	1330.82
ENSG00000059769.20	DNAJC25	DnaJ heat shock protein family (Hsp40) member C25 [Source:HGNC Symbol;Acc:HGNC:34187]	protein_coding	258.613	202.187	202.699	216.8	176.574	242.075	130.978	323.112	259.559	269.281
ENSG00000059804.16	SLC2A3	solute carrier family 2 member 3 [Source:HGNC Symbol;Acc:HGNC:11007]	protein_coding	1064.06	1286.65	1153.04	937.152	987.058	5780.73	8097.32	4350.57	4707.41	5243.96
ENSG00000059915.17	PSD	pleckstrin and Sec7 domain containing [Source:HGNC Symbol;Acc:HGNC:9507]	protein_coding	6.88571	18.2803	7.41125	7.9599	9.43381	24.5866	20.7264	18.9063	13.3403	27.0837
ENSG00000060069.17	CTDP1	CTD phosphatase subunit 1 [Source:HGNC Symbol;Acc:HGNC:2498]	protein_coding	1399.55	1371.85	1362.38	1339.81	1205.9	1265.07	1459.55	1588.39	1299.2	1229.04
ENSG00000060138.13	YBX3	Y-box binding protein 3 [Source:HGNC Symbol;Acc:HGNC:2428]	protein_coding	3647.74	6276.91	4461.81	4996.33	4565.85	1099.74	2744.39	2224.41	2169.43	2477.89
ENSG00000060140.9	STYK1	serine/threonine/tyrosine kinase 1 [Source:HGNC Symbol;Acc:HGNC:18889]	protein_coding	0.871485	5.47704	2.19527	3.48593	0	0	2.17754	0	0	1.89834
ENSG00000060237.19	WNK1	WNK lysine deficient protein kinase 1 [Source:HGNC Symbol;Acc:HGNC:14540]	protein_coding	6438.92	6737.53	6267.48	6880.1	7224.67	5646.73	6452.34	6911.66	5345.59	6734.66
ENSG00000060303.5	RPS17P5	ribosomal protein S17 pseudogene 5 [Source:HGNC Symbol;Acc:HGNC:21352]	processed_pseudogene	0	0	0	0	0	0	0	0	0	0
ENSG00000060339.14	CCAR1	cell division cycle and apoptosis regulator 1 [Source:HGNC Symbol;Acc:HGNC:24236]	protein_coding	3531.92	4023.55	3739.32	3713.99	3767.96	2584.84	3098.66	3785.67	3033.61	2513.18
ENSG00000060491.17	OGFR	opioid growth factor receptor [Source:HGNC Symbol;Acc:HGNC:15768]	protein_coding	3500.81	3113.56	3037.79	2964.16	3065.8	3577.57	3476.23	3113.14	3279.61	3293.53
ENSG00000060558.4	GNA15	G protein subunit alpha 15 [Source:HGNC Symbol;Acc:HGNC:4383]	protein_coding	39.8775	78.6464	74.244	75.0897	92.8336	171.456	733.738	988.814	394.325	1308.76
ENSG00000060566.14	CREB3L3	cAMP responsive element binding protein 3 like 3 [Source:HGNC Symbol;Acc:HGNC:18855]	protein_coding	0	0	0	0	0	0	0	0	0	0
ENSG00000060642.11	PIGV	phosphatidylinositol glycan anchor biosynthesis class V [Source:HGNC Symbol;Acc:HGNC:26031]	protein_coding	13.2344	7.87942	26.5876	15.3067	16.7121	0	0	22.9701	2.47211	5.13021
ENSG00000060656.20	PTPRU	protein tyrosine phosphatase receptor type U [Source:HGNC Symbol;Acc:HGNC:9683]	protein_coding	9.18148	3.006	8.44139	6.68627	4.7448	18.5169	1.17592	18.6109	5.98813	20.4554
ENSG00000060688.13	SNRNP40	small nuclear ribonucleoprotein U5 subunit 40 [Source:HGNC Symbol;Acc:HGNC:30857]	protein_coding	2058.27	2147.46	1732.95	1762.15	1953.74	848.034	1097.23	1517.4	1258.94	1122.93
ENSG00000060709.15	RIMBP2	RIMS binding protein 2 [Source:HGNC Symbol;Acc:HGNC:30339]	protein_coding	2.7405	0	10.825	10.3999	1.4823	17.4034	1.04867	2.17939	2.44533	1.04537
ENSG00000060718.22	COL11A1	collagen type XI alpha 1 chain [Source:HGNC Symbol;Acc:HGNC:2186]	protein_coding	0	0	1.71232	0	0	0	4.20119	0	0	0
ENSG00000060749.16	QSER1	glutamine and serine rich 1 [Source:HGNC Symbol;Acc:HGNC:26154]	protein_coding	662.153	796.321	703.463	807.034	1124.18	423.43	364.449	353.396	516.797	289.947
ENSG00000060762.19	MPC1	mitochondrial pyruvate carrier 1 [Source:HGNC Symbol;Acc:HGNC:21606]	protein_coding	716.774	567.625	607.428	622.081	611.47	490.806	437.562	765.125	576.191	659.825
ENSG00000060971.19	ACAA1	acetyl-CoA acyltransferase 1 [Source:HGNC Symbol;Acc:HGNC:82]	protein_coding	1882.59	2142.71	1850.09	1920.72	2000.58	2264.06	3067.48	2395.91	2417.04	3101.6
ENSG00000060982.15	BCAT1	branched chain amino acid transaminase 1 [Source:HGNC Symbol;Acc:HGNC:976]	protein_coding	688.417	1649.68	1181.62	932.245	718.708	396.418	530.547	697.592	388.994	369.881
ENSG00000061273.18	HDAC7	histone deacetylase 7 [Source:HGNC Symbol;Acc:HGNC:14067]	protein_coding	1775.27	2017.82	1837.78	1545.72	1579.34	5737.77	5025.68	5866.9	6115.35	6836.94
ENSG00000061337.15	LZTS1	leucine zipper tumor suppressor 1 [Source:HGNC Symbol;Acc:HGNC:13861]	protein_coding	0.799161	1.42657	0	2.39199	0.561209	2.23095	0	0.923422	3.09165	0
ENSG00000061455.11	PRDM6	PR/SET domain 6 [Source:HGNC Symbol;Acc:HGNC:9350]	protein_coding	2.87324	0	0.801002	0	1.34456	0	1.18777	0	1.23398	2.08816
ENSG00000061492.12	WNT8A	Wnt family member 8A [Source:HGNC Symbol;Acc:HGNC:12788]	protein_coding	0	0	0	0	0	0	0	0	0	0
ENSG00000061656.11	SPAG4	sperm associated antigen 4 [Source:HGNC Symbol;Acc:HGNC:11214]	protein_coding	52.2359	46.2772	21.1575	37.2325	58.8146	239.386	96.1052	131.327	194.568	232.123
ENSG00000061676.15	NCKAP1	NCK associated protein 1 [Source:HGNC Symbol;Acc:HGNC:7666]	protein_coding	71.1588	15.8492	37.6827	35.0452	68.5495	35.8853	17.5272	9.70129	2.14835	7.75952
ENSG00000061794.13	MRPS35	mitochondrial ribosomal protein S35 [Source:HGNC Symbol;Acc:HGNC:16635]	protein_coding	1540.48	1640.89	1511.78	1420.94	1475.96	739.375	840.808	1077.56	1022	894.415
ENSG00000061918.14	GUCY1B1	guanylate cyclase 1 soluble subunit beta 1 [Source:HGNC Symbol;Acc:HGNC:4687]	protein_coding	96.0523	207.514	132.054	86.0989	151.396	0	12.5518	0	9.17202	0
ENSG00000061936.10	SFSWAP	splicing factor SWAP [Source:HGNC Symbol;Acc:HGNC:10790]	protein_coding	428.086	435.676	461.866	451.913	469.04	494.287	518.926	385.11	360.339	446.579
ENSG00000061938.20	TNK2	tyrosine kinase non receptor 2 [Source:HGNC Symbol;Acc:HGNC:19297]	protein_coding	2148.54	2333.71	2664.7	2747.56	2489.42	3480.97	3124.77	3563.87	2976.97	4112.82
ENSG00000061987.16	MON2	MON2 homolog, regulator of endosome-to-Golgi trafficking [Source:HGNC Symbol;Acc:HGNC:29177]	protein_coding	1378.83	1431.36	1475.2	1384.89	1427.06	2167.14	1757.21	2010.24	1700.93	1900.75
ENSG00000062038.15	CDH3	cadherin 3 [Source:HGNC Symbol;Acc:HGNC:1762]	protein_coding	17.7249	11.6332	29.6328	23.9555	17.4716	45.9757	45.4376	9.647	36.3507	25.1338
ENSG00000062096.15	ARSF	arylsulfatase F [Source:HGNC Symbol;Acc:HGNC:721]	protein_coding	0	0	0	0	0	0	0	0	0	0
ENSG00000062194.16	GPBP1	GC-rich promoter binding protein 1 [Source:HGNC Symbol;Acc:HGNC:29520]	protein_coding	2461.98	2561.67	2235.31	2477.38	2338.12	2609.9	2945.39	2650.96	2772.69	2832.39
ENSG00000062282.15	DGAT2	diacylglycerol O-acyltransferase 2 [Source:HGNC Symbol;Acc:HGNC:16940]	protein_coding	269.452	118.854	230.061	170.902	272.216	350.142	540.022	598.064	379.154	463.321
ENSG00000062370.17	ZNF112	zinc finger protein 112 [Source:HGNC Symbol;Acc:HGNC:12892]	protein_coding	6.75306	0	24.8283	2.16304	9.1279	3.02547	0.899844	0	0.931878	0
ENSG00000062485.19	CS	citrate synthase [Source:HGNC Symbol;Acc:HGNC:2422]	protein_coding	7256.7	7433.58	7644.82	7181.91	7347.76	4499.88	5565.53	5676.74	5194.11	5437.8
ENSG00000062524.16	LTK	leukocyte receptor tyrosine kinase [Source:HGNC Symbol;Acc:HGNC:6721]	protein_coding	44.8183	25.8644	27.1071	19.005	24.2758	261.345	304.212	204.506	134.214	616.896
ENSG00000062582.14	MRPS24	mitochondrial ribosomal protein S24 [Source:HGNC Symbol;Acc:HGNC:14510]	protein_coding	1352.99	1235.29	1236.28	1200.82	1228.12	1120.01	681.257	1167.49	1061.66	1112.44
ENSG00000062598.18	ELMO2	engulfment and cell motility 2 [Source:HGNC Symbol;Acc:HGNC:17233]	protein_coding	894.19	897.851	865.255	890.089	819.571	1020.5	1152.74	1115.87	1159.94	1187.12
ENSG00000062650.20	WAPL	WAPL cohesin release factor [Source:HGNC Symbol;Acc:HGNC:23293]	protein_coding	2526.79	2178.23	2383.24	2265.21	2432.64	1997.33	2185.21	2532.35	2226.56	2385.56
ENSG00000062716.13	VMP1	vacuole membrane protein 1 [Source:HGNC Symbol;Acc:HGNC:29559]	protein_coding	2298.59	2614.03	1873.7	2294.58	2090.49	2050.75	3601.84	2806.18	2578.06	3061.87
ENSG00000062725.10	APPBP2	amyloid beta precursor protein binding protein 2 [Source:HGNC Symbol;Acc:HGNC:622]	protein_coding	815.412	797.283	862.511	739.88	833.115	504.498	708.88	672.755	694.974	576.727
ENSG00000062822.15	POLD1	DNA polymerase delta 1, catalytic subunit [Source:HGNC Symbol;Acc:HGNC:9175]	protein_coding	1163.37	1037.74	929.116	1225.62	1076.32	490.638	612.327	619.519	567.616	581.237
ENSG00000063015.20	SEZ6	seizure related 6 homolog [Source:HGNC Symbol;Acc:HGNC:15955]	protein_coding	2.31845	2.16765	0	0	0	0	0	0	0	0
ENSG00000063046.18	EIF4B	eukaryotic translation initiation factor 4B [Source:HGNC Symbol;Acc:HGNC:3285]	protein_coding	4771.38	3378.45	3825.03	3972.87	3827.01	2436.63	2577.1	2683.96	3096.5	3499.31
ENSG00000063127.16	SLC6A16	solute carrier family 6 member 16 [Source:HGNC Symbol;Acc:HGNC:13622]	protein_coding	18.0296	34.344	24.7491	40.2389	41.9365	121.174	191.198	78.1737	108.148	119.017
ENSG00000063169.11	BICRA	BRD4 interacting chromatin remodeling complex associated protein [Source:HGNC Symbol;Acc:HGNC:4332]	protein_coding	516.717	561.29	620.454	585.235	484.641	648.488	649.128	666.089	641.053	741.107
ENSG00000063176.16	SPHK2	sphingosine kinase 2 [Source:HGNC Symbol;Acc:HGNC:18859]	protein_coding	1261.2	993.744	1037.59	969.101	999.085	945.202	1143.55	961.841	824.375	985.152
ENSG00000063177.13	RPL18	ribosomal protein L18 [Source:HGNC Symbol;Acc:HGNC:10310]	protein_coding	21130.4	20937.7	21282.1	19831.4	20559.4	23935.5	22093.6	21472.8	20692.2	21084.6
ENSG00000063180.9	CA11	carbonic anhydrase 11 [Source:HGNC Symbol;Acc:HGNC:1370]	protein_coding	140.468	97.9273	150.767	144.568	167.387	431.316	458.421	195.753	308.262	267.366
ENSG00000063241.8	ISOC2	isochorismatase domain containing 2 [Source:HGNC Symbol;Acc:HGNC:26278]	protein_coding	1485.76	1339.25	1366.97	1394.36	1309.14	926.743	457.735	1258.43	991.479	907.879
ENSG00000063244.13	U2AF2	U2 small nuclear RNA auxiliary factor 2 [Source:HGNC Symbol;Acc:HGNC:23156]	protein_coding	7417.53	6910.59	6647.91	6937.91	6583.12	5355.89	5103.68	5876.75	5104.19	5504.25
ENSG00000063245.15	EPN1	epsin 1 [Source:HGNC Symbol;Acc:HGNC:21604]	protein_coding	2205.12	1824.76	2087.67	1870.82	1677.94	2425.85	2575.78	2560.3	2394.31	2647.21
ENSG00000063322.15	MED29	mediator complex subunit 29 [Source:HGNC Symbol;Acc:HGNC:23074]	protein_coding	1266.73	1359.15	1363.34	1354.58	1273.85	1650.33	2114.13	1713.68	1672.75	1809.62
ENSG00000063438.19	AHRR	aryl-hydrocarbon receptor repressor [Source:HGNC Symbol;Acc:HGNC:346]	protein_coding	108.601	104.522	78.8533	120.343	126.097	18.6165	28.6247	54.8249	48.2006	43.7161
ENSG00000063587.15	ZNF275	zinc finger protein 275 [Source:HGNC Symbol;Acc:HGNC:13069]	protein_coding	133.558	167.115	248.294	229.557	139.299	348.557	37.2162	102.467	126.068	126.182
ENSG00000063601.17	MTMR1	myotubularin related protein 1 [Source:HGNC Symbol;Acc:HGNC:7449]	protein_coding	1989.47	2129.36	1883.07	1877.74	1855.52	2197.59	3898.45	2560.71	2730.09	2950
ENSG00000063660.9	GPC1	glypican 1 [Source:HGNC Symbol;Acc:HGNC:4449]	protein_coding	40.4575	15.8396	20.1621	12.7683	44.2548	36.9576	18.9747	35.9315	11.3828	27.7578
ENSG00000063761.16	ADCK1	aarF domain containing kinase 1 [Source:HGNC Symbol;Acc:HGNC:19038]	protein_coding	197.994	234.227	244.47	261.316	214.67	167.532	126.543	149.942	135.114	115.398
ENSG00000063854.13	HAGH	hydroxyacylglutathione hydrolase [Source:HGNC Symbol;Acc:HGNC:4805]	protein_coding	513.437	407.498	463.647	439.825	414.47	972.085	1032.94	1039.42	861.194	1010.6
ENSG00000063978.16	RNF4	ring finger protein 4 [Source:HGNC Symbol;Acc:HGNC:10067]	protein_coding	3074.13	2988.42	3185.34	3329.29	3265.31	3126.02	3225.69	3654.53	3080.2	3665.88
ENSG00000064012.22	CASP8	caspase 8 [Source:HGNC Symbol;Acc:HGNC:1509]	protein_coding	733.722	724.183	548.062	855.743	636.966	2190.24	2540.96	1992.81	2888.99	2309.08
ENSG00000064042.18	LIMCH1	LIM and calponin homology domains 1 [Source:HGNC Symbol;Acc:HGNC:29191]	protein_coding	3.0425	2.69463	0	1.91993	5.20111	0	0	0	0	0.394422
ENSG00000064102.15	INTS13	integrator complex subunit 13 [Source:HGNC Symbol;Acc:HGNC:20174]	protein_coding	1660.21	1669.56	1544.3	1493.89	1498.79	673.208	661.364	973.137	854.577	763.024
ENSG00000064115.11	TM7SF3	transmembrane 7 superfamily member 3 [Source:HGNC Symbol;Acc:HGNC:23049]	protein_coding	1799.66	1827.47	1818.31	2500.96	1830.74	905.63	769.58	1070.51	958.513	1247.63
ENSG00000064195.7	DLX3	distal-less homeobox 3 [Source:HGNC Symbol;Acc:HGNC:2916]	protein_coding	0.573636	2.13393	0	4.6431	0	0	0	0	2.99922	0.624712
ENSG00000064199.7	SPA17	sperm autoantigenic protein 17 [Source:HGNC Symbol;Acc:HGNC:11210]	protein_coding	36.8132	18.2938	15.0762	54.5074	32.9691	8.66587	19.2953	35.2913	9.60762	16.235
ENSG00000064201.16	TSPAN32	tetraspanin 32 [Source:HGNC Symbol;Acc:HGNC:13410]	protein_coding	53.722	63.766	29.7191	30.6415	101.018	782.889	692.823	324.312	925.978	528.669
ENSG00000064205.11	CCN5	cellular communication network factor 5 [Source:HGNC Symbol;Acc:HGNC:12770]	protein_coding	0	0	0	0	0	0	0	0	0	0
ENSG00000064218.5	DMRT3	doublesex and mab-3 related transcription factor 3 [Source:HGNC Symbol;Acc:HGNC:13909]	protein_coding	0	0	0	0	0	0	0	0	0	0
ENSG00000064225.12	ST3GAL6	ST3 beta-galactoside alpha-2,3-sialyltransferase 6 [Source:HGNC Symbol;Acc:HGNC:18080]	protein_coding	0.923836	7.99886	85.7858	13.4857	2.02933	0	13.367	110.674	9.29414	5.55553
ENSG00000064270.13	ATP2C2	ATPase secretory pathway Ca2+ transporting 2 [Source:HGNC Symbol;Acc:HGNC:29103]	protein_coding	0	0	0	0	0	0	0	0	0	0
ENSG00000064300.9	NGFR	nerve growth factor receptor [Source:HGNC Symbol;Acc:HGNC:7809]	protein_coding	2.62143	0	4.36582	0	3.68431	4.88451	3.26825	7.06872	2.2567	2.85584
ENSG00000064309.15	CDON	cell adhesion associated, oncogene regulated [Source:HGNC Symbol;Acc:HGNC:17104]	protein_coding	1.89971	0	4.77585	0	0	1.3266	1.04444	4.86518	0	4.14
ENSG00000064313.12	TAF2	TATA-box binding protein associated factor 2 [Source:HGNC Symbol;Acc:HGNC:11536]	protein_coding	1705.11	1500.75	1519.72	1696.42	1617.08	1021.75	1099.34	1676.27	1463.94	1368.74
ENSG00000064393.16	HIPK2	homeodomain interacting protein kinase 2 [Source:HGNC Symbol;Acc:HGNC:14402]	protein_coding	2320.77	1941.26	2041.15	1959.38	2387.57	2509.24	719.074	1494.94	1798.63	1955.35
ENSG00000064419.13	TNPO3	transportin 3 [Source:HGNC Symbol;Acc:HGNC:17103]	protein_coding	3028.94	3145.59	2979.85	3155.18	3101.57	2010.12	2323.96	2321.13	2292.95	2382.63
ENSG00000064489.23	BORCS8-MEF2B	BORCS8-MEF2B readthrough [Source:HGNC Symbol;Acc:HGNC:39979]	protein_coding	83.014	84.4595	56.0723	80.8447	122.327	239.047	155.462	360.232	241.76	281.219
ENSG00000064490.14	RFXANK	regulatory factor X associated ankyrin containing protein [Source:HGNC Symbol;Acc:HGNC:9987]	protein_coding	1251.64	1220.37	1307.55	1344.39	1485.54	1752.14	2048.08	1899.3	1697.99	1793
ENSG00000064545.15	TMEM161A	transmembrane protein 161A [Source:HGNC Symbol;Acc:HGNC:26020]	protein_coding	516.511	603.582	590.524	575.311	624.11	516.82	756.707	665.556	543.644	732.902
ENSG00000064547.14	LPAR2	lysophosphatidic acid receptor 2 [Source:HGNC Symbol;Acc:HGNC:3168]	protein_coding	186.948	203.728	161.426	159.13	145.697	517.716	619.129	217.357	204.83	328.924
ENSG00000064601.20	CTSA	cathepsin A [Source:HGNC Symbol;Acc:HGNC:9251]	protein_coding	40.3746	91.7989	127.384	146.044	188.508	72.6333	193.123	193.663	60.7614	80.9346
ENSG00000064607.17	SUGP2	SURP and G-patch domain containing 2 [Source:HGNC Symbol;Acc:HGNC:18641]	protein_coding	5351.44	5664.72	5267.89	5933.73	5140.52	6539.03	7132.91	5126.82	6003.61	5652.39
ENSG00000064651.14	SLC12A2	solute carrier family 12 member 2 [Source:HGNC Symbol;Acc:HGNC:10911]	protein_coding	1005.79	878.556	771.245	917.926	1005.38	749.641	715.367	869.586	848.421	898.987
ENSG00000064652.11	SNX24	sorting nexin 24 [Source:HGNC Symbol;Acc:HGNC:21533]	protein_coding	75.565	85.9405	73.9206	95.6037	78.0345	90.7049	75.979	112.932	66.2132	121.863
ENSG00000064655.19	EYA2	EYA transcriptional coactivator and phosphatase 2 [Source:HGNC Symbol;Acc:HGNC:3520]	protein_coding	29.9609	4.20797	32.5317	33.7168	37.782	81.8784	7.39863	36.5659	81.3276	61.1972
ENSG00000064666.15	CNN2	calponin 2 [Source:HGNC Symbol;Acc:HGNC:2156]	protein_coding	8902.19	9406.36	9287.92	8439.28	10033.5	15616	26084.1	15032.2	16088.9	21429
ENSG00000064687.13	ABCA7	ATP binding cassette subfamily A member 7 [Source:HGNC Symbol;Acc:HGNC:37]	protein_coding	259.345	269.575	350.451	280.544	251.58	1552.62	2847.74	1115.49	1432.4	1683.49
ENSG00000064692.20	SNCAIP	synuclein alpha interacting protein [Source:HGNC Symbol;Acc:HGNC:11139]	protein_coding	0	0	0	0	0	0.730092	4.50486	0	0	0
ENSG00000064703.13	DDX20	DEAD-box helicase 20 [Source:HGNC Symbol;Acc:HGNC:2743]	protein_coding	897.318	886.945	798.222	916.724	817.9	532.08	673.032	619.567	634.211	534.388
ENSG00000064726.10	BTBD1	BTB domain containing 1 [Source:HGNC Symbol;Acc:HGNC:1120]	protein_coding	2191.51	2303.63	2229.74	2182.5	2344.15	1776.25	2011.89	1968.67	1951.71	2197.02
ENSG00000064763.11	FAR2	fatty acyl-CoA reductase 2 [Source:HGNC Symbol;Acc:HGNC:25531]	protein_coding	91.8195	315.819	60.4292	84.844	57.681	8.26525	4.74265	2.10796	6.6177	16.935
ENSG00000064787.13	BCAS1	brain enriched myelin associated protein 1 [Source:HGNC Symbol;Acc:HGNC:974]	protein_coding	95.2581	17.0496	72.1068	129.632	41.9805	33.9507	21.507	88.3034	47.2768	15.2254
ENSG00000064835.11	POU1F1	POU class 1 homeobox 1 [Source:HGNC Symbol;Acc:HGNC:9210]	protein_coding	0	0	0	0	0	0	0	0	0	0
ENSG00000064886.14	CHI3L2	chitinase 3 like 2 [Source:HGNC Symbol;Acc:HGNC:1933]	protein_coding	12283.9	8082.68	8506.29	7878.14	10640.3	4688.41	4025.4	3010.1	3989.12	7465.68
ENSG00000064932.16	SBNO2	strawberry notch homolog 2 [Source:HGNC Symbol;Acc:HGNC:29158]	protein_coding	2256.03	2433.59	1673.48	1847.53	1808.93	5096.76	13234.6	9209.14	9860.47	11030.5
ENSG00000064933.18	PMS1	PMS1 homolog 1, mismatch repair system component [Source:HGNC Symbol;Acc:HGNC:9121]	protein_coding	230.051	221.624	280.802	197.307	242.132	236.494	106.224	174.747	144.437	143.361
ENSG00000064961.19	HMG20B	high mobility group 20B [Source:HGNC Symbol;Acc:HGNC:5002]	protein_coding	2307.31	2462.55	2260.54	2202.67	2137.81	2773.81	2361.07	2517.67	2546.03	2752.35
ENSG00000064989.13	CALCRL	calcitonin receptor like receptor [Source:HGNC Symbol;Acc:HGNC:16709]	protein_coding	33.0299	31.2014	44.6565	30.6138	25.3115	18.3804	85.7637	53.2018	42.743	66.1733
ENSG00000064995.18	TAF11	TATA-box binding protein associated factor 11 [Source:HGNC Symbol;Acc:HGNC:11544]	protein_coding	1004.85	1060.28	910.576	1033.41	967.059	722.35	853.382	910.932	812.604	819.737
ENSG00000064999.15	ANKS1A	ankyrin repeat and sterile alpha motif domain containing 1A [Source:HGNC Symbol;Acc:HGNC:20961]	protein_coding	435.751	542.535	381.592	382.906	448.767	329.69	284.155	295.62	269.148	351.623
ENSG00000065000.19	AP3D1	adaptor related protein complex 3 subunit delta 1 [Source:HGNC Symbol;Acc:HGNC:568]	protein_coding	1975.13	1762.78	2169.39	1581.99	1665.83	2722.28	2410.41	2821.13	2327.41	2892.17
ENSG00000065029.15	ZNF76	zinc finger protein 76 [Source:HGNC Symbol;Acc:HGNC:13149]	protein_coding	1229.19	1379.31	1250.29	1299.31	1190.58	1740.28	1716.6	1291.5	1547.94	1447.72
ENSG00000065054.14	SLC9A3R2	SLC9A3 regulator 2 [Source:HGNC Symbol;Acc:HGNC:11076]	protein_coding	19.1101	30.2692	40.0183	27.1836	16.3504	45.315	54.1765	49.3293	37.8949	70.3223
ENSG00000065057.9	NTHL1	nth like DNA glycosylase 1 [Source:HGNC Symbol;Acc:HGNC:8028]	protein_coding	475.664	450.441	451.901	362.027	375.899	251.593	236.827	339.685	267.429	316.77
ENSG00000065060.17	UHRF1BP1	UHRF1 binding protein 1 [Source:HGNC Symbol;Acc:HGNC:21216]	protein_coding	1138.56	1049.89	1321.92	1259.02	1316.81	687.33	680.024	1170.12	1007.69	873.822
ENSG00000065150.21	IPO5	importin 5 [Source:HGNC Symbol;Acc:HGNC:6402]	protein_coding	8930.88	9100.87	8523.68	8813.69	8491.01	2855.99	2682.51	4212.69	4032.9	3150.12
ENSG00000065154.12	OAT	ornithine aminotransferase [Source:HGNC Symbol;Acc:HGNC:8091]	protein_coding	6.04253	21.4656	25.1617	4.37583	26.589	10.9095	21.0593	52.5166	38.7281	13.0235
ENSG00000065183.16	WDR3	WD repeat domain 3 [Source:HGNC Symbol;Acc:HGNC:12755]	protein_coding	2324.64	2220.71	1985.36	1882.8	2257.79	658.346	907.513	1102.41	864.255	761.853
ENSG00000065243.20	PKN2	protein kinase N2 [Source:HGNC Symbol;Acc:HGNC:9406]	protein_coding	971.803	814.333	965.289	968.987	873.965	1189.16	1137.04	560.302	752.377	774.44
ENSG00000065268.11	WDR18	WD repeat domain 18 [Source:HGNC Symbol;Acc:HGNC:17956]	protein_coding	207.837	124.406	150.935	179.022	142.094	94.7144	87.277	145.232	277.719	142.851
ENSG00000065308.5	TRAM2	translocation associated membrane protein 2 [Source:HGNC Symbol;Acc:HGNC:16855]	protein_coding	2403.93	730.494	1564.48	1251.59	1568.1	5174.54	758.172	3141.5	3346.47	4028.06
ENSG00000065320.9	NTN1	netrin 1 [Source:HGNC Symbol;Acc:HGNC:8029]	protein_coding	132.071	132.184	121.375	165.908	136.335	6.48994	8.08715	3.22402	2.39829	1.01371
ENSG00000065325.13	GLP2R	glucagon like peptide 2 receptor [Source:HGNC Symbol;Acc:HGNC:4325]	protein_coding	0	0	0	0	0	0	0	0	0	0
ENSG00000065328.17	MCM10	minichromosome maintenance 10 replication initiation factor [Source:HGNC Symbol;Acc:HGNC:18043]	protein_coding	574.038	688.042	640.094	676.877	560.218	73.4053	94.5162	350.492	204.485	123.786
ENSG00000065357.20	DGKA	diacylglycerol kinase alpha [Source:HGNC Symbol;Acc:HGNC:2849]	protein_coding	1680.55	2189.47	1974.01	2002.7	2000.3	2294.74	2242.87	1555.75	2168.11	1854.03
ENSG00000065361.16	ERBB3	erb-b2 receptor tyrosine kinase 3 [Source:HGNC Symbol;Acc:HGNC:3431]	protein_coding	2.17112	1.15564	0	5.60689	0	0.89989	0	0.600021	6.5604	5.15447
ENSG00000065371.17	ROPN1	rhophilin associated tail protein 1 [Source:HGNC Symbol;Acc:HGNC:17692]	protein_coding	0	0	0	0	0	0	0	0	0	0
ENSG00000065413.20	ANKRD44	ankyrin repeat domain 44 [Source:HGNC Symbol;Acc:HGNC:25259]	protein_coding	3180.45	2571.89	2300.3	2151.15	2865.7	3620.94	2328.07	2163.74	2303.99	2441.86
ENSG00000065427.15	KARS1	lysyl-tRNA synthetase 1 [Source:HGNC Symbol;Acc:HGNC:6215]	protein_coding	1022.33	923.992	1009.09	1071.74	966.002	507.368	521.626	782.55	604.202	544.747
ENSG00000065457.11	ADAT1	adenosine deaminase tRNA specific 1 [Source:HGNC Symbol;Acc:HGNC:228]	protein_coding	618.17	666.615	643.767	672.612	746.253	602.47	750.201	641.996	439.948	558.066
ENSG00000065485.20	PDIA5	protein disulfide isomerase family A member 5 [Source:HGNC Symbol;Acc:HGNC:24811]	protein_coding	512.24	565.167	515.942	502.484	494.16	816.959	261.507	1030.36	712.533	757.898
ENSG00000065491.8	TBC1D22B	TBC1 domain family member 22B [Source:HGNC Symbol;Acc:HGNC:21602]	protein_coding	543.823	595.765	483.34	574.813	573.56	400.672	590.942	542.313	489.935	528.948
ENSG00000065518.8	NDUFB4	NADH:ubiquinone oxidoreductase subunit B4 [Source:HGNC Symbol;Acc:HGNC:7699]	protein_coding	1834.67	1671.85	1689.27	1645.83	1830.88	1636.3	1451.77	2071.2	1740.83	2019.42
ENSG00000065526.12	SPEN	spen family transcriptional repressor [Source:HGNC Symbol;Acc:HGNC:17575]	protein_coding	4285.21	5409.09	5233.64	4907.09	5866.65	5081.72	4596.5	4250.75	4784.53	4570.86
ENSG00000065534.19	MYLK	myosin light chain kinase [Source:HGNC Symbol;Acc:HGNC:7590]	protein_coding	17.0944	3.2693	8.08856	13.3862	2.69128	12.5895	28.5036	0.601999	18.7031	19.5584
ENSG00000065548.18	ZC3H15	zinc finger CCCH-type containing 15 [Source:HGNC Symbol;Acc:HGNC:29528]	protein_coding	2936.71	2991.74	2737.63	2836.38	2644.12	1936.88	2199.48	2489.91	2155.69	2218.48
ENSG00000065559.15	MAP2K4	mitogen-activated protein kinase kinase 4 [Source:HGNC Symbol;Acc:HGNC:6844]	protein_coding	1054.9	958.018	992.545	1216.29	969.819	791.241	897.918	904.915	920.187	998.772
ENSG00000065600.13	PACC1	proton activated chloride channel 1 [Source:HGNC Symbol;Acc:HGNC:25593]	protein_coding	192.568	214.649	94.0821	104.405	131.582	120.5	160.823	110.335	212.83	120.924
ENSG00000065609.14	SNAP91	synaptosome associated protein 91 [Source:HGNC Symbol;Acc:HGNC:14986]	protein_coding	0	0	0	0	0	0	0	0	0	0
ENSG00000065613.15	SLK	STE20 like kinase [Source:HGNC Symbol;Acc:HGNC:11088]	protein_coding	1029.14	1350.26	1353.89	1270.84	1315.65	766.133	890.291	1181.17	969.828	921.978
ENSG00000065615.14	CYB5R4	cytochrome b5 reductase 4 [Source:HGNC Symbol;Acc:HGNC:20147]	protein_coding	1390.29	1180.8	1181.62	1012.24	1081.74	1568.81	1817.1	1467.73	1448.64	1728.78
ENSG00000065618.21	COL17A1	collagen type XVII alpha 1 chain [Source:HGNC Symbol;Acc:HGNC:2194]	protein_coding	0	0	0	0	0	0	0	0	2.3328	0
ENSG00000065621.15	GSTO2	glutathione S-transferase omega 2 [Source:HGNC Symbol;Acc:HGNC:23064]	protein_coding	6.93466	6.10545	3.96515	4.08314	10.4274	7.46095	18.5263	17.9231	10.0561	8.5257
ENSG00000065665.21	SEC61A2	SEC61 translocon subunit alpha 2 [Source:HGNC Symbol;Acc:HGNC:17702]	protein_coding	195.204	251.502	216.023	209.47	275.349	250.352	471.6	326.721	298.644	355.118
ENSG00000065675.15	PRKCQ	protein kinase C theta [Source:HGNC Symbol;Acc:HGNC:9410]	protein_coding	4.85069	19.7188	9.76927	20.277	13.5304	1.35623	3.63203	3.36356	2.48974	1.05676
ENSG00000065717.15	TLE2	TLE family member 2, transcriptional corepressor [Source:HGNC Symbol;Acc:HGNC:11838]	protein_coding	11.0198	32.3684	21.3219	45.4388	13.3196	44.7279	181.698	51.189	125.005	145.398
ENSG00000065802.12	ASB1	ankyrin repeat and SOCS box containing 1 [Source:HGNC Symbol;Acc:HGNC:16011]	protein_coding	993.97	1081.65	1014.54	734.244	797.776	599.767	644.815	893.311	634.045	1078.46
ENSG00000065809.14	FAM107B	family with sequence similarity 107 member B [Source:HGNC Symbol;Acc:HGNC:23726]	protein_coding	5683.46	5497.34	5900.74	4767.56	5081.19	10772.8	10790.9	11653.3	11280.2	11335.1
ENSG00000065833.9	ME1	malic enzyme 1 [Source:HGNC Symbol;Acc:HGNC:6983]	protein_coding	0	0.855543	1.60199	0	0.671074	0	1.19076	0	0	0
ENSG00000065882.16	TBC1D1	TBC1 domain family member 1 [Source:HGNC Symbol;Acc:HGNC:11578]	protein_coding	3426.14	4050.4	3419.54	4059.91	3690.44	3653.94	3867.24	3424.37	3993.15	3743.8
ENSG00000065883.16	CDK13	cyclin dependent kinase 13 [Source:HGNC Symbol;Acc:HGNC:1733]	protein_coding	1774.38	1725.51	1631.33	1528.72	1621.43	1877.94	2673.64	1667.39	1691.42	1491.2
ENSG00000065911.13	MTHFD2	methylenetetrahydrofolate dehydrogenase (NADP+ dependent) 2, methenyltetrahydrofolate cyclohydrolase [Source:HGNC Symbol;Acc:HGNC:7434]	protein_coding	4133.08	3754.84	3085.31	3434.85	3747.22	3222.01	5525.68	6654.98	5469.09	8224.74
ENSG00000065923.10	SLC9A7	solute carrier family 9 member A7 [Source:HGNC Symbol;Acc:HGNC:17123]	protein_coding	1602.56	1546.41	1701.08	2356.82	2034.77	1110.06	453.738	587.499	584.245	769.903
ENSG00000065970.9	FOXJ2	forkhead box J2 [Source:HGNC Symbol;Acc:HGNC:24818]	protein_coding	636.606	702.807	643.735	669.972	591.001	797.44	1019	631.273	691.127	814.159
ENSG00000065978.19	YBX1	Y-box binding protein 1 [Source:HGNC Symbol;Acc:HGNC:8014]	protein_coding	30817.4	31470.8	28406	28149.9	31261.3	15343.8	15680.1	21089.5	16864.9	18896.5
ENSG00000065989.16	PDE4A	phosphodiesterase 4A [Source:HGNC Symbol;Acc:HGNC:8780]	protein_coding	346.464	392.892	352.633	300.561	355.729	212.259	76.8872	111.148	167.089	157.999
ENSG00000066027.12	PPP2R5A	protein phosphatase 2 regulatory subunit B'alpha [Source:HGNC Symbol;Acc:HGNC:9309]	protein_coding	1583.84	1909.86	1638.74	1749.39	1618.01	1524.21	1672.71	1310.72	1469.73	1458.84
ENSG00000066032.19	CTNNA2	catenin alpha 2 [Source:HGNC Symbol;Acc:HGNC:2510]	protein_coding	0	0	0.971169	0	0.406582	0	0	0	0	0
ENSG00000066044.15	ELAVL1	ELAV like RNA binding protein 1 [Source:HGNC Symbol;Acc:HGNC:3312]	protein_coding	3651.74	3662.98	3418.83	3460.33	3381.09	2317.42	2698.5	3083.57	2748.07	2675.61
ENSG00000066056.14	TIE1	tyrosine kinase with immunoglobulin like and EGF like domains 1 [Source:HGNC Symbol;Acc:HGNC:11809]	protein_coding	22.1643	24.1184	18.3934	17.9065	15.6731	51.2722	40.549	29.6958	34.6118	19.4417
ENSG00000066084.13	DIP2B	disco interacting protein 2 homolog B [Source:HGNC Symbol;Acc:HGNC:29284]	protein_coding	2110.5	2891.93	2225.16	2387.55	2357.69	1990.82	3073.62	1760.43	2187.1	2140.82
ENSG00000066117.15	SMARCD1	SWI/SNF related, matrix associated, actin dependent regulator of chromatin, subfamily d, member 1 [Source:HGNC Symbol;Acc:HGNC:11106]	protein_coding	2992.01	3312.51	3480.83	3202.82	3073.51	2928.88	3484.32	2683.8	2839.35	2847.64
ENSG00000066135.13	KDM4A	lysine demethylase 4A [Source:HGNC Symbol;Acc:HGNC:22978]	protein_coding	1771.58	1475.75	1738.23	1427.44	1505.72	1820.9	1953.02	1928.9	1907.82	2065.15
ENSG00000066136.20	NFYC	nuclear transcription factor Y subunit gamma [Source:HGNC Symbol;Acc:HGNC:7806]	protein_coding	1522.68	1618.78	1558.85	1417.08	1474.73	2052.61	2062.43	1935.61	1823.64	1897.54
ENSG00000066185.13	ZMYND12	zinc finger MYND-type containing 12 [Source:HGNC Symbol;Acc:HGNC:21192]	protein_coding	18.2072	19.3864	15.4941	17.99	8.70382	9.05607	10.1527	5.92619	7.44285	3.1857
ENSG00000066230.12	SLC9A3	solute carrier family 9 member A3 [Source:HGNC Symbol;Acc:HGNC:11073]	protein_coding	168.329	166.983	171.567	143.009	125.646	110.115	97.678	82.2477	88.0778	90.1519
ENSG00000066248.15	NGEF	neuronal guanine nucleotide exchange factor [Source:HGNC Symbol;Acc:HGNC:7807]	protein_coding	2.22537	0	1.67556	0.18244	0	2.7645	5.16218	0	0.707385	2.2443
ENSG00000066279.19	ASPM	assembly factor for spindle microtubules [Source:HGNC Symbol;Acc:HGNC:19048]	protein_coding	2696.04	3463.7	3135.97	2881.22	2997.15	986.913	772.379	1848.61	1778.97	1510.8
ENSG00000066294.15	CD84	CD84 molecule [Source:HGNC Symbol;Acc:HGNC:1704]	protein_coding	196.39	237.501	226.784	137.405	294.161	261.047	429.688	44.2748	170.45	212.598
ENSG00000066322.15	ELOVL1	ELOVL fatty acid elongase 1 [Source:HGNC Symbol;Acc:HGNC:14418]	protein_coding	1638	1682.91	1567.02	1685.02	1674.37	1737.48	1932.04	1720.93	1728.62	1815.66
ENSG00000066336.12	SPI1	Spi-1 proto-oncogene [Source:HGNC Symbol;Acc:HGNC:11241]	protein_coding	384.054	459.475	322.963	413.547	381.849	1232.58	1551.55	986.146	908.783	1213.11
ENSG00000066379.15	POLR1H	RNA polymerase I subunit H [Source:HGNC Symbol;Acc:HGNC:13182]	protein_coding	414.346	482.367	512.296	501.343	444.921	434.066	400.523	555.359	476.519	483.16
ENSG00000066382.17	MPPED2	metallophosphoesterase domain containing 2 [Source:HGNC Symbol;Acc:HGNC:1180]	protein_coding	9.59026	6.59711	1.4871	0	0.283526	15.174	1.25423	0	1.86354	4.78738
ENSG00000066405.13	CLDN18	claudin 18 [Source:HGNC Symbol;Acc:HGNC:2039]	protein_coding	0	0	0	0	0	0	0	0	0	0
ENSG00000066422.5	ZBTB11	zinc finger and BTB domain containing 11 [Source:HGNC Symbol;Acc:HGNC:16740]	protein_coding	1140.78	1241.44	1119.78	1096.78	1119.05	966.121	1004.02	1064	971.086	1098.2
ENSG00000066427.24	ATXN3	ataxin 3 [Source:HGNC Symbol;Acc:HGNC:7106]	protein_coding	380.655	569.73	381.448	343.138	395.068	384.346	501.871	385.148	513.958	605.527
ENSG00000066455.13	GOLGA5	golgin A5 [Source:HGNC Symbol;Acc:HGNC:4428]	protein_coding	935.371	783.961	846.529	775.173	812.477	1146.56	827.496	1101.01	1049.67	1123.62
ENSG00000066468.23	FGFR2	fibroblast growth factor receptor 2 [Source:HGNC Symbol;Acc:HGNC:3689]	protein_coding	0.920596	0	0.77321	1.48857	3.23642	3.86324	0	2.128	1.19007	0.875172
ENSG00000066557.6	LRRC40	leucine rich repeat containing 40 [Source:HGNC Symbol;Acc:HGNC:26004]	protein_coding	789.807	837.453	624.587	786.844	741.203	379.285	576.124	546.361	573.883	518.017
ENSG00000066583.12	ISOC1	isochorismatase domain containing 1 [Source:HGNC Symbol;Acc:HGNC:24254]	protein_coding	600.363	454.769	440.056	483.875	532.009	394.744	227.511	534.019	439.828	446.663
ENSG00000066629.18	EML1	EMAP like 1 [Source:HGNC Symbol;Acc:HGNC:3330]	protein_coding	0	0.913099	1.70513	0	1.42635	4.25806	5.08075	4.08013	0	2.27896
ENSG00000066651.20	TRMT11	tRNA methyltransferase 11 homolog [Source:HGNC Symbol;Acc:HGNC:21080]	protein_coding	560.445	573.121	432.426	618.638	577.594	235.885	279.734	299.542	305.86	268.168
ENSG00000066654.14	THUMPD1	THUMP domain containing 1 [Source:HGNC Symbol;Acc:HGNC:23807]	protein_coding	1680.99	1918.21	1793.14	1803.51	1940.92	1375.21	1837.53	1663.91	1562.35	1646.81
ENSG00000066697.15	MSANTD3	Myb/SANT DNA binding domain containing 3 [Source:HGNC Symbol;Acc:HGNC:23370]	protein_coding	144.158	88.3463	135.1	115.584	197.231	162.501	73.4382	133.896	96.9873	171.431
ENSG00000066735.14	KIF26A	kinesin family member 26A [Source:HGNC Symbol;Acc:HGNC:20226]	protein_coding	4.07642	3.63767	2.13743	1.01669	0	1.42238	1.26625	2.35511	2.19492	0
ENSG00000066739.12	ATG2B	autophagy related 2B [Source:HGNC Symbol;Acc:HGNC:20187]	protein_coding	809.323	1192.19	1112.1	719.78	1117.04	1201.52	1361.81	1097.12	1412.06	1145.25
ENSG00000066777.9	ARFGEF1	ADP ribosylation factor guanine nucleotide exchange factor 1 [Source:HGNC Symbol;Acc:HGNC:15772]	protein_coding	1458.83	1452.3	1748.58	1332.68	1454.53	1703.61	1881	1879.24	1377.28	1752.32
ENSG00000066813.14	ACSM2B	acyl-CoA synthetase medium chain family member 2B [Source:HGNC Symbol;Acc:HGNC:30931]	protein_coding	1.87571	0	0.825841	0	0	1.36475	0	0	0	3.03512
ENSG00000066827.16	ZFAT	zinc finger and AT-hook domain containing [Source:HGNC Symbol;Acc:HGNC:19899]	protein_coding	1855.6	1039.33	1371.95	1318.54	1587.92	598.823	347.651	1224.47	798.465	901.115
ENSG00000066855.16	MTFR1	mitochondrial fission regulator 1 [Source:HGNC Symbol;Acc:HGNC:29510]	protein_coding	416.317	334.196	313.931	259.222	341.3	305.722	217.852	398.578	339.565	327.055
ENSG00000066923.18	STAG3	stromal antigen 3 [Source:HGNC Symbol;Acc:HGNC:11356]	protein_coding	701.041	731.261	766.795	896.45	801.156	446.927	791.256	1165.58	639.62	1065.84
ENSG00000066926.12	FECH	ferrochelatase [Source:HGNC Symbol;Acc:HGNC:3647]	protein_coding	623.645	587.934	849.735	565.168	578.552	376.947	175.491	558.016	368.767	335.05
ENSG00000066933.16	MYO9A	myosin IXA [Source:HGNC Symbol;Acc:HGNC:7608]	protein_coding	794.183	823.027	966.722	1023.59	909.001	557.316	1045.03	555.557	603.907	465.815
ENSG00000067048.17	DDX3Y	DEAD-box helicase 3 Y-linked [Source:HGNC Symbol;Acc:HGNC:2699]	protein_coding	3420.42	3569.07	3426.77	3603.33	2.66072	2925.24	2417.08	2492.64	2176.48	1.0304
ENSG00000067057.18	PFKP	phosphofructokinase, platelet [Source:HGNC Symbol;Acc:HGNC:8878]	protein_coding	4894.83	5043.24	3923.35	4609.37	4112.52	1356.9	1581.67	2332.1	1841.78	1457.18
ENSG00000067064.12	IDI1	isopentenyl-diphosphate delta isomerase 1 [Source:HGNC Symbol;Acc:HGNC:5387]	protein_coding	200.091	410.065	253.361	365.403	284.795	369.016	685.01	431.409	367.174	531.034
ENSG00000067066.17	SP100	SP100 nuclear antigen [Source:HGNC Symbol;Acc:HGNC:11206]	protein_coding	6517.83	6531.67	6398.69	6195.66	6623.28	10305	13539.3	8907.48	9653.71	10326.2
ENSG00000067082.15	KLF6	Kruppel like factor 6 [Source:HGNC Symbol;Acc:HGNC:2235]	protein_coding	4447.91	4381.48	4247.06	4266.92	4330.97	2102.24	3796.22	2584.42	2159.37	2960.05
ENSG00000067113.17	PLPP1	phospholipid phosphatase 1 [Source:HGNC Symbol;Acc:HGNC:9228]	protein_coding	159.674	78.613	99.9814	84.6949	115.767	75.6814	66.3607	65.5256	40.1724	86.5888
ENSG00000067141.17	NEO1	neogenin 1 [Source:HGNC Symbol;Acc:HGNC:7754]	protein_coding	56.397	3.87385	121.484	124.756	133.898	71.352	35.371	80.2982	124.255	136.459
ENSG00000067167.8	TRAM1	translocation associated membrane protein 1 [Source:HGNC Symbol;Acc:HGNC:20568]	protein_coding	5304.81	5160.59	4411.44	4287.42	4149.84	10973	5787.43	10048.6	9920.42	10775.4
ENSG00000067177.15	PHKA1	phosphorylase kinase regulatory subunit alpha 1 [Source:HGNC Symbol;Acc:HGNC:8925]	protein_coding	0	53.2033	114.313	74.0674	106.12	0	8.47641	33.5558	29.6412	21.4507
ENSG00000067182.8	TNFRSF1A	TNF receptor superfamily member 1A [Source:HGNC Symbol;Acc:HGNC:11916]	protein_coding	34.5813	50.7625	33.8796	70.1815	42.7883	11.0985	7.1527	4.98065	1.86609	3.90254
ENSG00000067191.16	CACNB1	calcium voltage-gated channel auxiliary subunit beta 1 [Source:HGNC Symbol;Acc:HGNC:1401]	protein_coding	191.638	213.56	232.84	202.933	190.992	120.005	188.222	179.409	153.597	157.105
ENSG00000067208.14	EVI5	ecotropic viral integration site 5 [Source:HGNC Symbol;Acc:HGNC:3501]	protein_coding	146.452	164.327	107.093	139.566	122.05	295.243	327.048	529.992	349.29	367.384
ENSG00000067221.14	STOML1	stomatin like 1 [Source:HGNC Symbol;Acc:HGNC:14560]	protein_coding	163.802	156.009	148.978	180.668	141.267	168.996	234.962	138.33	158.092	210.731
ENSG00000067225.19	PKM	pyruvate kinase M1/2 [Source:HGNC Symbol;Acc:HGNC:9021]	protein_coding	43107	42095.8	39307	42580.9	39974.5	20929.6	25037.7	33520.5	26562.6	28734.1
ENSG00000067248.10	DHX29	DExH-box helicase 29 [Source:HGNC Symbol;Acc:HGNC:15815]	protein_coding	1080.32	1031.02	951.367	1062.22	1054.83	807.542	970.674	1168.97	1114.78	1100.57
ENSG00000067334.14	DNTTIP2	deoxynucleotidyltransferase terminal interacting protein 2 [Source:HGNC Symbol;Acc:HGNC:24013]	protein_coding	2525.61	2786.86	2098.32	2573.39	2275.71	1600.64	2175.18	2053.36	1900.33	1928.18
ENSG00000067365.15	METTL22	methyltransferase like 22 [Source:HGNC Symbol;Acc:HGNC:28368]	protein_coding	161.957	165.603	157.626	175.813	172.652	199.594	232.522	167.811	188.798	181.702
ENSG00000067369.14	TP53BP1	tumor protein p53 binding protein 1 [Source:HGNC Symbol;Acc:HGNC:11999]	protein_coding	1014.75	928.133	1128.22	976.64	1095.4	814.293	949.063	1039.21	814.816	877.598
ENSG00000067445.21	TRO	trophinin [Source:HGNC Symbol;Acc:HGNC:12326]	protein_coding	195.849	163.3	81.9879	77.4798	54.4611	60.3265	77.6596	53.2347	40.7148	81.0488
ENSG00000067533.6	RRP15	ribosomal RNA processing 15 homolog [Source:HGNC Symbol;Acc:HGNC:24255]	protein_coding	583.398	804.112	701.322	676.558	762.729	324.625	390.149	468.821	409.553	441.786
ENSG00000067560.14	RHOA	ras homolog family member A [Source:HGNC Symbol;Acc:HGNC:667]	protein_coding	12847.7	11985.2	11790.1	11893.6	11889.7	12615.3	14059.5	14026.3	12809.8	13718.3
ENSG00000067596.12	DHX8	DEAH-box helicase 8 [Source:HGNC Symbol;Acc:HGNC:2749]	protein_coding	2344.02	1897.57	1884.75	1981.01	2088.74	1866.38	2432.92	2629.54	2456.88	2218.4
ENSG00000067601.8	PMS2P4	PMS1 homolog 2, mismatch repair system component pseudogene 4 [Source:HGNC Symbol;Acc:HGNC:9129]	transcribed_unprocessed_pseudogene	86.3621	57.3233	74.196	81.3489	64.5239	60.4872	59.5445	58.2831	48.7636	46.1475
ENSG00000067606.17	PRKCZ	protein kinase C zeta [Source:HGNC Symbol;Acc:HGNC:9412]	protein_coding	489.528	258.417	493.55	310	314.304	513.486	309.282	348.397	371.409	251.602
ENSG00000067646.12	ZFY	zinc finger protein Y-linked [Source:HGNC Symbol;Acc:HGNC:12870]	protein_coding	342.105	374.694	356.957	330.892	0	328.915	565.169	340.131	331.505	0
ENSG00000067704.10	IARS2	isoleucyl-tRNA synthetase 2, mitochondrial [Source:HGNC Symbol;Acc:HGNC:29685]	protein_coding	2949.09	2742.26	2759.84	2809.23	2849.55	1899.38	2027.37	2186.54	2163.19	1888.44
ENSG00000067715.14	SYT1	synaptotagmin 1 [Source:HGNC Symbol;Acc:HGNC:11509]	protein_coding	0.522627	1.64926	2.62689	0	4.40509	27.0878	21.5414	27.667	27.599	22.0039
ENSG00000067798.16	NAV3	neuron navigator 3 [Source:HGNC Symbol;Acc:HGNC:15998]	protein_coding	0.966345	8.39738	4.30543	4.97375	6.89406	22.2166	20.6574	15.6871	16.6752	22.9893
ENSG00000067829.19	IDH3G	isocitrate dehydrogenase (NAD(+)) 3 non-catalytic subunit gamma [Source:HGNC Symbol;Acc:HGNC:5386]	protein_coding	1643.69	1676.06	1615.94	1679.44	1677.18	1801.76	1977.55	1939.96	1758.3	1932.61
ENSG00000067836.13	ROGDI	rogdi atypical leucine zipper [Source:HGNC Symbol;Acc:HGNC:29478]	protein_coding	177.085	96.9416	181.449	152.528	114.172	444.162	544.285	276.504	336.006	238.247
ENSG00000067840.12	PDZD4	PDZ domain containing 4 [Source:HGNC Symbol;Acc:HGNC:21167]	protein_coding	0	1.44671	4.11222	0	1.13499	57.4724	115.849	13.9989	40.0669	48.1433
ENSG00000067842.17	ATP2B3	ATPase plasma membrane Ca2+ transporting 3 [Source:HGNC Symbol;Acc:HGNC:816]	protein_coding	0	0	0	0	0	0	0	0	0	0
ENSG00000067900.8	ROCK1	Rho associated coiled-coil containing protein kinase 1 [Source:HGNC Symbol;Acc:HGNC:10251]	protein_coding	4249.54	4544.61	4142.05	4207.29	4130.24	3935.42	5021.69	4075.06	4275.2	4221.37
ENSG00000067955.15	CBFB	core-binding factor subunit beta [Source:HGNC Symbol;Acc:HGNC:1539]	protein_coding	2294.73	2358.24	2323.94	2148.51	2355.44	1998.46	2513.94	2936.77	2683.81	3090.77
ENSG00000067992.16	PDK3	pyruvate dehydrogenase kinase 3 [Source:HGNC Symbol;Acc:HGNC:8811]	protein_coding	643.246	599.97	754.734	613.902	708.326	862.048	760.853	636.213	696.973	679.622
ENSG00000068001.14	HYAL2	hyaluronidase 2 [Source:HGNC Symbol;Acc:HGNC:5321]	protein_coding	262.186	234.789	227.52	235.322	240.49	150.383	123.371	121.481	134.334	97.0579
ENSG00000068024.17	HDAC4	histone deacetylase 4 [Source:HGNC Symbol;Acc:HGNC:14063]	protein_coding	114.247	324.156	182.44	161.35	151.595	278.628	699.388	288.77	609.281	408.287
ENSG00000068028.17	RASSF1	Ras association domain family member 1 [Source:HGNC Symbol;Acc:HGNC:9882]	protein_coding	956.625	1084.92	1267.75	1155.91	899.304	1424.05	1458.67	1525.23	1736.78	1303.16
ENSG00000068078.20	FGFR3	fibroblast growth factor receptor 3 [Source:HGNC Symbol;Acc:HGNC:3690]	protein_coding	0	0	0	2.24265	0	0	0	0	1.70407	0
ENSG00000068079.8	IFI35	interferon induced protein 35 [Source:HGNC Symbol;Acc:HGNC:5399]	protein_coding	1854.66	1815.52	1614.43	1814.4	1654.88	655.407	890.483	725.539	793.528	831.512
ENSG00000068097.15	HEATR6	HEAT repeat containing 6 [Source:HGNC Symbol;Acc:HGNC:24076]	protein_coding	39.0649	10.8931	22.5882	39.9792	25.7397	7.16722	6.27334	21.5582	10.5459	3.44621
ENSG00000068120.15	COASY	Coenzyme A synthase [Source:HGNC Symbol;Acc:HGNC:29932]	protein_coding	2702.39	2447.76	2578.91	2610.3	2570.21	2461.84	2548.24	3136.21	2636.58	2893
ENSG00000068137.15	PLEKHH3	pleckstrin homology, MyTH4 and FERM domain containing H3 [Source:HGNC Symbol;Acc:HGNC:26105]	protein_coding	423.353	209.339	491.09	395.286	354.198	210.11	50.5242	295.926	302.563	291.446
ENSG00000068305.17	MEF2A	myocyte enhancer factor 2A [Source:HGNC Symbol;Acc:HGNC:6993]	protein_coding	2708.91	3279.54	2747.43	2327.2	2541.61	3862.76	5183.41	3304.97	3410.77	4036.97
ENSG00000068308.14	OTUD5	OTU deubiquitinase 5 [Source:HGNC Symbol;Acc:HGNC:25402]	protein_coding	1050.38	925.059	1132.1	1108.28	1032.65	1825.77	1957.53	1834.46	2056.9	1765.36
ENSG00000068323.17	TFE3	transcription factor binding to IGHM enhancer 3 [Source:HGNC Symbol;Acc:HGNC:11752]	protein_coding	1122.74	1100.71	1114.71	1125.68	1039.6	1748.99	2132.51	1836.66	1763.17	2085.99
ENSG00000068354.16	TBC1D25	TBC1 domain family member 25 [Source:HGNC Symbol;Acc:HGNC:8092]	protein_coding	591.993	582.929	793.64	675.707	656.029	764.031	703.7	633.163	612.615	746.225
ENSG00000068366.20	ACSL4	acyl-CoA synthetase long chain family member 4 [Source:HGNC Symbol;Acc:HGNC:3571]	protein_coding	2839.16	2707.54	2145.84	2377.55	2641.76	1898.17	2424.81	2618.19	2052.67	2507.48
ENSG00000068383.19	INPP5A	inositol polyphosphate-5-phosphatase A [Source:HGNC Symbol;Acc:HGNC:6076]	protein_coding	587.683	689.727	625.088	629.673	580.459	390.189	420.591	309.186	339.804	516.715
ENSG00000068394.11	GPKOW	G-patch domain and KOW motifs [Source:HGNC Symbol;Acc:HGNC:30677]	protein_coding	704.373	723.53	678.321	656.223	640.847	707.67	755.308	735.125	650.543	630.715
ENSG00000068400.13	GRIPAP1	GRIP1 associated protein 1 [Source:HGNC Symbol;Acc:HGNC:18706]	protein_coding	2257.13	2139.96	2347.93	2280.67	2240.66	3033.94	3660.62	2517.46	2878.97	2806.13
ENSG00000068438.15	FTSJ1	FtsJ RNA 2'-O-methyltransferase 1 [Source:HGNC Symbol;Acc:HGNC:13254]	protein_coding	1635.49	1454.29	1285.39	1323.91	1428.18	1261.41	705.368	1601.63	1324.97	1269.04
ENSG00000068489.13	PRR11	proline rich 11 [Source:HGNC Symbol;Acc:HGNC:25619]	protein_coding	853.678	882.948	810.523	686.59	802.407	309.262	224.584	544.487	499.76	388.206
ENSG00000068615.19	REEP1	receptor accessory protein 1 [Source:HGNC Symbol;Acc:HGNC:25786]	protein_coding	3.23086	1.44736	2.9205	3.4429	0.968858	0	1.00723	0	6.04685	4.66099
ENSG00000068650.18	ATP11A	ATPase phospholipid transporting 11A [Source:HGNC Symbol;Acc:HGNC:13552]	protein_coding	1037.8	1180.63	872.905	935.9	1172.93	1369.75	1152.03	1099.48	2075.65	1091.45
ENSG00000068654.16	POLR1A	RNA polymerase I subunit A [Source:HGNC Symbol;Acc:HGNC:17264]	protein_coding	3539.63	3846.32	3265.75	3225.86	3263.07	876.941	1217.5	1591.09	1390.2	1286.04
ENSG00000068697.7	LAPTM4A	lysosomal protein transmembrane 4 alpha [Source:HGNC Symbol;Acc:HGNC:6924]	protein_coding	893.51	903.74	862.554	844.534	868.107	2307.57	3211.44	1954.19	2308.55	2335.32
ENSG00000068724.17	TTC7A	tetratricopeptide repeat domain 7A [Source:HGNC Symbol;Acc:HGNC:19750]	protein_coding	2457.36	2640.9	2129.68	2564.45	2212.54	6878.88	7310.25	6019.5	7005.35	7727.11
ENSG00000068745.15	IP6K2	inositol hexakisphosphate kinase 2 [Source:HGNC Symbol;Acc:HGNC:17313]	protein_coding	1827.36	1489.53	1585.82	1273.74	1613.57	1666.66	1680.31	1628.1	1606.37	1654.39
ENSG00000068781.21	STON1-GTF2A1L	STON1-GTF2A1L readthrough [Source:HGNC Symbol;Acc:HGNC:30651]	protein_coding	0	0	2.46385	0	0	0	0	0	0	0
ENSG00000068784.13	SRBD1	S1 RNA binding domain 1 [Source:HGNC Symbol;Acc:HGNC:25521]	protein_coding	755.292	796.962	490.899	737.568	652.62	780.369	829.352	611.881	710.859	632.674
ENSG00000068796.19	KIF2A	kinesin family member 2A [Source:HGNC Symbol;Acc:HGNC:6318]	protein_coding	515.119	586.463	552.377	477.924	580.07	341.743	317.096	342.892	410.285	374.373
ENSG00000068831.19	RASGRP2	RAS guanyl releasing protein 2 [Source:HGNC Symbol;Acc:HGNC:9879]	protein_coding	1560.82	2580.13	1691.37	1668.06	1748.25	9438.08	11194.5	4532.41	7092.25	5809.75
ENSG00000068878.15	PSME4	proteasome activator subunit 4 [Source:HGNC Symbol;Acc:HGNC:20635]	protein_coding	3918.12	3804	3664.56	3727.1	3839.28	4411.16	4274.78	5144.4	4847.01	4279.63
ENSG00000068885.15	IFT80	intraflagellar transport 80 [Source:HGNC Symbol;Acc:HGNC:29262]	protein_coding	589.557	666.436	692.425	884.575	599.877	779.2	857.337	781.557	747.729	836.633
ENSG00000068903.20	SIRT2	sirtuin 2 [Source:HGNC Symbol;Acc:HGNC:10886]	protein_coding	874.773	877.163	901.761	913.072	861.289	1724.39	1607.89	1519.82	1513.48	1612.91
ENSG00000068912.14	ERLEC1	endoplasmic reticulum lectin 1 [Source:HGNC Symbol;Acc:HGNC:25222]	protein_coding	1514.57	978.231	1116.97	1125.71	1071.55	3058.58	1230.63	3223.1	2802.44	2775.24
ENSG00000068971.14	PPP2R5B	protein phosphatase 2 regulatory subunit B'beta [Source:HGNC Symbol;Acc:HGNC:9310]	protein_coding	292.223	304.317	321.005	372.808	263.338	875.352	1047.33	730.954	798.69	976.737
ENSG00000068976.14	PYGM	glycogen phosphorylase, muscle associated [Source:HGNC Symbol;Acc:HGNC:9726]	protein_coding	13.8248	20.5955	11.4121	27.7987	12.5946	57.6299	112.343	39.6193	51.4466	90.6481
ENSG00000068985.5	PAGE1	PAGE family member 1 [Source:HGNC Symbol;Acc:HGNC:4107]	protein_coding	0	0	0	0	0	0	0	0	0	0
ENSG00000069011.16	PITX1	paired like homeodomain 1 [Source:HGNC Symbol;Acc:HGNC:9004]	protein_coding	6.11175	4.97335	5.13775	2.71884	14.6859	3.84076	1.73162	3.15865	22.9512	4.45393
ENSG00000069018.19	TRPC7	transient receptor potential cation channel subfamily C member 7 [Source:HGNC Symbol;Acc:HGNC:20754]	protein_coding	0	0	0	0	0	0	0	0	0	0
ENSG00000069020.18	MAST4	microtubule associated serine/threonine kinase family member 4 [Source:HGNC Symbol;Acc:HGNC:19037]	protein_coding	55.7205	58.143	90.2384	187.465	116.339	191.351	36.714	236.75	108.05	200.026
ENSG00000069122.19	ADGRF5	adhesion G protein-coupled receptor F5 [Source:HGNC Symbol;Acc:HGNC:19030]	protein_coding	0	0	0	0	0	0	0	0	0	0
ENSG00000069188.17	SDK2	sidekick cell adhesion molecule 2 [Source:HGNC Symbol;Acc:HGNC:19308]	protein_coding	14.0651	6.86428	23.8666	17.8028	16.8558	49.5932	36.4059	54.3046	49.6755	12.9086
ENSG00000069206.15	ADAM7	ADAM metallopeptidase domain 7 [Source:HGNC Symbol;Acc:HGNC:214]	protein_coding	0	0	0	0	0	0	0	1.10765	0	0
ENSG00000069248.12	NUP133	nucleoporin 133 [Source:HGNC Symbol;Acc:HGNC:18016]	protein_coding	2130.44	2287.59	2001.08	2063.07	1761.42	1059.75	1260.73	1375.27	1525.8	1228.74
ENSG00000069275.13	NUCKS1	nuclear casein kinase and cyclin dependent kinase substrate 1 [Source:HGNC Symbol;Acc:HGNC:29923]	protein_coding	6614.4	6963.3	7365	6067.25	6707.82	5293.72	4259.75	6310.95	5336.42	6469.77
ENSG00000069329.18	VPS35	VPS35 retromer complex component [Source:HGNC Symbol;Acc:HGNC:13487]	protein_coding	3109.94	3027.54	3588.79	3496.11	2872.71	2339.28	3247.86	2793.6	3025.47	3014.22
ENSG00000069345.12	DNAJA2	DnaJ heat shock protein family (Hsp40) member A2 [Source:HGNC Symbol;Acc:HGNC:14884]	protein_coding	2447.01	2080.48	2017.75	2045.06	2069.17	1611.03	2026.27	2036.13	1872.39	1995.08
ENSG00000069399.15	BCL3	BCL3 transcription coactivator [Source:HGNC Symbol;Acc:HGNC:998]	protein_coding	590.638	1032.67	455.526	584.659	581.606	3435.41	6190.32	4341.47	3722.9	5114.27
ENSG00000069424.15	KCNAB2	potassium voltage-gated channel subfamily A regulatory beta subunit 2 [Source:HGNC Symbol;Acc:HGNC:6229]	protein_coding	5234.32	5792.73	5740.12	5513.68	5551.12	5361.41	5460.23	5839.91	5075.34	4803.81
ENSG00000069431.12	ABCC9	ATP binding cassette subfamily C member 9 [Source:HGNC Symbol;Acc:HGNC:60]	protein_coding	0	0	0	0	0	0	0	0	0	0
ENSG00000069482.7	GAL	galanin and GMAP prepropeptide [Source:HGNC Symbol;Acc:HGNC:4114]	protein_coding	9.43783	14.2009	9.72645	12.4908	12.0487	0	0	1.09281	0	3.06893
ENSG00000069493.15	CLEC2D	C-type lectin domain family 2 member D [Source:HGNC Symbol;Acc:HGNC:14351]	protein_coding	5073.28	9190.61	4972.18	5844.22	5569.82	4715.09	3466.45	3378.54	2914.14	3072.35
ENSG00000069509.6	FUNDC1	FUN14 domain containing 1 [Source:HGNC Symbol;Acc:HGNC:28746]	protein_coding	239.513	258.717	206.72	220.767	328.271	178.86	244.239	220.126	242.039	309.454
ENSG00000069535.14	MAOB	monoamine oxidase B [Source:HGNC Symbol;Acc:HGNC:6834]	protein_coding	0	0	0	0	0	0	0	0	0	0
ENSG00000069667.16	RORA	RAR related orphan receptor A [Source:HGNC Symbol;Acc:HGNC:10258]	protein_coding	145.548	20.2486	206.054	86.6734	103.523	69.1771	34.081	56.7869	131.575	142.175
ENSG00000069696.7	DRD4	dopamine receptor D4 [Source:HGNC Symbol;Acc:HGNC:3025]	protein_coding	0	0	3.2087	0	1.33791	2.66668	2.40073	0	1.23295	0
ENSG00000069702.11	TGFBR3	transforming growth factor beta receptor 3 [Source:HGNC Symbol;Acc:HGNC:11774]	protein_coding	19.044	25.4509	21.1619	20.398	24.1242	5.69399	2.99051	8.50696	1.05459	0.89164
ENSG00000069764.10	PLA2G10	phospholipase A2 group X [Source:HGNC Symbol;Acc:HGNC:9029]	protein_coding	0	0	0	0	0.665501	2.67812	3.7289	0	3.71311	5.05003
ENSG00000069812.11	HES2	hes family bHLH transcription factor 2 [Source:HGNC Symbol;Acc:HGNC:16005]	protein_coding	22.1067	12.5484	12.6518	17.9941	37.1039	14.7415	16.3822	12.6945	16.6228	8.05834
ENSG00000069849.11	ATP1B3	ATPase Na+/K+ transporting subunit beta 3 [Source:HGNC Symbol;Acc:HGNC:806]	protein_coding	2756.75	2480.97	2394.31	2243.42	2429.07	1161.87	893.236	1806.31	1182.92	1653.15
ENSG00000069869.17	NEDD4	NEDD4 E3 ubiquitin protein ligase [Source:HGNC Symbol;Acc:HGNC:7727]	protein_coding	195.176	210.607	292.839	225.382	248.949	246.297	358.226	232.236	310.59	219.894
ENSG00000069943.10	PIGB	phosphatidylinositol glycan anchor biosynthesis class B [Source:HGNC Symbol;Acc:HGNC:8959]	protein_coding	259.631	258.916	323.057	334.815	391.917	309.15	501.407	345.872	320.254	288.672
ENSG00000069956.13	MAPK6	mitogen-activated protein kinase 6 [Source:HGNC Symbol;Acc:HGNC:6879]	protein_coding	2070.28	1780.94	1780.33	1897.32	1811.17	631.036	520.209	864.605	738.064	808.523
ENSG00000069966.19	GNB5	G protein subunit beta 5 [Source:HGNC Symbol;Acc:HGNC:4401]	protein_coding	742.093	828.961	716.081	779.715	678.332	1066.01	1488.01	1048.17	1171.28	1128.81
ENSG00000069974.16	RAB27A	RAB27A, member RAS oncogene family [Source:HGNC Symbol;Acc:HGNC:9766]	protein_coding	1294.61	1158.51	1602.64	1341.83	1324.53	1433.43	1371.61	2591.69	1849.57	1675.86
ENSG00000069998.12	HDHD5	haloacid dehalogenase like hydrolase domain containing 5 [Source:HGNC Symbol;Acc:HGNC:1843]	protein_coding	1019.36	1044.21	1000.46	809.28	937.106	429.983	570.869	687.894	552.58	546.51
ENSG00000070010.19	UFD1	ubiquitin recognition factor in ER associated degradation 1 [Source:HGNC Symbol;Acc:HGNC:12520]	protein_coding	2003.61	1793.73	1614.78	1598.2	1629.63	1620.58	1331.83	2170.22	1804.24	1920.67
ENSG00000070018.9	LRP6	LDL receptor related protein 6 [Source:HGNC Symbol;Acc:HGNC:6698]	protein_coding	53.9726	148.591	119.026	59.1727	193.272	42.0572	177.357	152.17	39.7314	163.912
ENSG00000070019.5	GUCY2C	guanylate cyclase 2C [Source:HGNC Symbol;Acc:HGNC:4688]	protein_coding	4.60311	2.47113	2.31518	5.51634	4.52766	5.14425	13.7593	9.57483	13.0712	11.0338
ENSG00000070031.4	SCT	secretin [Source:HGNC Symbol;Acc:HGNC:10607]	protein_coding	2.75007	0.892027	0	0.947033	0	0	0	0	0	0
ENSG00000070047.13	PHRF1	PHD and ring finger domains 1 [Source:HGNC Symbol;Acc:HGNC:24351]	protein_coding	2705.26	2706.84	2702.71	2708.87	2713.35	2253.71	2311.52	2494.19	2072.68	2591.56
ENSG00000070061.16	ELP1	elongator complex protein 1 [Source:HGNC Symbol;Acc:HGNC:5959]	protein_coding	1290.93	1668.63	1383.35	1313.39	1564.52	855.909	922.891	1436.28	1042.37	1077.89
ENSG00000070081.17	NUCB2	nucleobindin 2 [Source:HGNC Symbol;Acc:HGNC:8044]	protein_coding	984.552	743.311	875.262	912.917	980.547	1572.76	416.474	1404.02	1103.74	1159.41
ENSG00000070087.14	PFN2	profilin 2 [Source:HGNC Symbol;Acc:HGNC:8882]	protein_coding	70.0783	25.8124	53.3326	31.1557	72.2697	43.1407	56.8942	38.181	62.1593	68.0915
ENSG00000070159.14	PTPN3	protein tyrosine phosphatase non-receptor type 3 [Source:HGNC Symbol;Acc:HGNC:9655]	protein_coding	0.460151	2.05133	16.2764	0.458906	9.3024	0.642053	1.71389	4.7851	0	17.8685
ENSG00000070182.21	SPTB	spectrin beta, erythrocytic [Source:HGNC Symbol;Acc:HGNC:11274]	protein_coding	24.968	18.9174	34.9822	31.4777	47.6009	61.3418	54.3092	23.2463	38.9264	36.173
ENSG00000070190.13	DAPP1	dual adaptor of phosphotyrosine and 3-phosphoinositides 1 [Source:HGNC Symbol;Acc:HGNC:16500]	protein_coding	1707.62	2132.72	1845.07	1890.38	1969.33	3146.62	3940.03	2885.96	3031.45	3112.02
ENSG00000070193.5	FGF10	fibroblast growth factor 10 [Source:HGNC Symbol;Acc:HGNC:3666]	protein_coding	0	0	0	0	0	0	0	0	0	0
ENSG00000070214.16	SLC44A1	solute carrier family 44 member 1 [Source:HGNC Symbol;Acc:HGNC:18798]	protein_coding	3107.7	2230.58	2466.46	2320.73	2284.46	4670.29	967.122	3133.7	3219.73	3027.7
ENSG00000070269.14	TMEM260	transmembrane protein 260 [Source:HGNC Symbol;Acc:HGNC:20185]	protein_coding	429.944	430.469	589.591	532.028	473.637	330.183	562.082	343.785	387.975	421.29
ENSG00000070366.14	SMG6	SMG6 nonsense mediated mRNA decay factor [Source:HGNC Symbol;Acc:HGNC:17809]	protein_coding	1186.46	993.275	963.653	1173.73	1092.1	946.223	1134.92	1300.67	1287.98	1093.77
ENSG00000070367.16	EXOC5	exocyst complex component 5 [Source:HGNC Symbol;Acc:HGNC:10696]	protein_coding	2324.08	2449.92	2268.68	2758.98	2384.68	1735.27	2070.45	2065.45	2104.44	2055.46
ENSG00000070371.16	CLTCL1	clathrin heavy chain like 1 [Source:HGNC Symbol;Acc:HGNC:2093]	protein_coding	39.4119	14.2441	15.8993	5.37117	13.0138	46.0879	22.1419	30.4585	58.9072	32.1439
ENSG00000070388.11	FGF22	fibroblast growth factor 22 [Source:HGNC Symbol;Acc:HGNC:3679]	protein_coding	6.27503	0	2.13299	0	2.96909	1.18271	5.81443	0	1.0934	8.76809
ENSG00000070404.10	FSTL3	follistatin like 3 [Source:HGNC Symbol;Acc:HGNC:3973]	protein_coding	84.7653	37.8848	56.781	69.2818	73.7417	65.2807	65.6982	114.798	48.8296	63.282
ENSG00000070413.20	DGCR2	DiGeorge syndrome critical region gene 2 [Source:HGNC Symbol;Acc:HGNC:2845]	protein_coding	1709.6	1581.18	1594.88	1727.1	1477.79	1649.92	1504.85	1517.41	1483.2	1675.68
ENSG00000070423.18	RNF126	ring finger protein 126 [Source:HGNC Symbol;Acc:HGNC:21151]	protein_coding	2440.1	2481.71	2163.83	2237.53	2129.2	1756.21	1658.45	1745.28	1472.57	1702.1
ENSG00000070444.15	MNT	MAX network transcriptional repressor [Source:HGNC Symbol;Acc:HGNC:7188]	protein_coding	965.491	761.972	879.796	865.56	755.81	936.562	1001.68	841.277	768.96	838.204
ENSG00000070476.15	ZXDC	ZXD family zinc finger C [Source:HGNC Symbol;Acc:HGNC:28160]	protein_coding	627.561	698.121	692.115	713.34	672.946	629.011	646.324	585.053	699.156	606.072
ENSG00000070495.15	JMJD6	jumonji domain containing 6, arginine demethylase and lysine hydroxylase [Source:HGNC Symbol;Acc:HGNC:19355]	protein_coding	176.206	87.0275	126.879	130.54	96.8802	248.414	303.009	363.45	347.522	180.092
ENSG00000070501.12	POLB	DNA polymerase beta [Source:HGNC Symbol;Acc:HGNC:9174]	protein_coding	439.272	420.473	423.018	497.231	489.867	412.193	324.059	342.38	438.987	417.783
ENSG00000070526.15	ST6GALNAC1	ST6 N-acetylgalactosaminide alpha-2,6-sialyltransferase 1 [Source:HGNC Symbol;Acc:HGNC:23614]	protein_coding	0	0	0	0	0	0	0	0	0	0
ENSG00000070540.13	WIPI1	WD repeat domain, phosphoinositide interacting 1 [Source:HGNC Symbol;Acc:HGNC:25471]	protein_coding	338.707	201.668	283.283	282.463	322.995	892.012	393.887	974.777	764.323	1025.6
ENSG00000070601.10	FRMPD1	FERM and PDZ domain containing 1 [Source:HGNC Symbol;Acc:HGNC:29159]	protein_coding	33.5285	38.8436	56.3455	49.6532	51.6864	72.1716	96.4647	75.5064	50.1211	64.6912
ENSG00000070610.14	GBA2	glucosylceramidase beta 2 [Source:HGNC Symbol;Acc:HGNC:18986]	protein_coding	1614.09	1655.03	1537.81	1469.5	1587.34	2139.44	2068.44	1658.1	1814.74	2090.15
ENSG00000070614.15	NDST1	N-deacetylase and N-sulfotransferase 1 [Source:HGNC Symbol;Acc:HGNC:7680]	protein_coding	1264.39	950.747	1531.52	1352.54	1357.58	908.641	732.609	896.117	1055.13	1220.91
ENSG00000070669.17	ASNS	asparagine synthetase (glutamine-hydrolyzing) [Source:HGNC Symbol;Acc:HGNC:753]	protein_coding	1047.17	908.901	743.859	692.309	718.541	925.758	790.838	1333.52	1379.52	1577.79
ENSG00000070718.12	AP3M2	adaptor related protein complex 3 subunit mu 2 [Source:HGNC Symbol;Acc:HGNC:570]	protein_coding	776.372	893.004	630.333	784.628	843.729	236.716	242.425	299.928	210.965	243.549
ENSG00000070729.14	CNGB1	cyclic nucleotide gated channel subunit beta 1 [Source:HGNC Symbol;Acc:HGNC:2151]	protein_coding	0	0	0	0	0	0	0	0	0	0
ENSG00000070731.11	ST6GALNAC2	ST6 N-acetylgalactosaminide alpha-2,6-sialyltransferase 2 [Source:HGNC Symbol;Acc:HGNC:10867]	protein_coding	3.23188	2.08656	7.7013	3.33568	1.62595	4.8559	13.2493	0	0	0.628588
ENSG00000070748.19	CHAT	choline O-acetyltransferase [Source:HGNC Symbol;Acc:HGNC:1912]	protein_coding	0	0	0	0	0	2.66146	13.0788	51.3004	0	60.3511
ENSG00000070756.17	PABPC1	poly(A) binding protein cytoplasmic 1 [Source:HGNC Symbol;Acc:HGNC:8554]	protein_coding	62978.8	61208.6	61979.6	61086.5	61826.5	50090.7	53039.7	51815.2	49197.8	53179.9
ENSG00000070759.17	TESK2	testis associated actin remodelling kinase 2 [Source:HGNC Symbol;Acc:HGNC:11732]	protein_coding	341.107	347.674	310.75	354.72	292.895	270.758	207.819	195.219	199.308	206.461
ENSG00000070761.8	CFAP20	cilia and flagella associated protein 20 [Source:HGNC Symbol;Acc:HGNC:29523]	protein_coding	623.751	711.354	556.334	623.999	534.821	484.152	497.984	568.873	447.399	521.078
ENSG00000070770.10	CSNK2A2	casein kinase 2 alpha 2 [Source:HGNC Symbol;Acc:HGNC:2459]	protein_coding	874.278	826.024	870.211	952.047	842.404	678.66	684.678	676.325	695.75	729.872
ENSG00000070778.13	PTPN21	protein tyrosine phosphatase non-receptor type 21 [Source:HGNC Symbol;Acc:HGNC:9651]	protein_coding	0	0	1.40034	0	0	0.737843	0.656704	0.965302	2.15625	0
ENSG00000070785.17	EIF2B3	eukaryotic translation initiation factor 2B subunit gamma [Source:HGNC Symbol;Acc:HGNC:3259]	protein_coding	848.754	764.198	698.663	722.792	708.642	383.303	392.181	775.128	458.19	573.751
ENSG00000070808.16	CAMK2A	calcium/calmodulin dependent protein kinase II alpha [Source:HGNC Symbol;Acc:HGNC:1460]	protein_coding	1.11106	0	0	0	0	1.55929	0	0	0	0
ENSG00000070814.22	TCOF1	treacle ribosome biogenesis factor 1 [Source:HGNC Symbol;Acc:HGNC:11654]	protein_coding	2538.62	3448.28	2801.95	2970.57	3099.28	990.613	1456.39	1528.44	1610.64	1267.37
ENSG00000070831.17	CDC42	cell division cycle 42 [Source:HGNC Symbol;Acc:HGNC:1736]	protein_coding	7413.69	7204	7086.39	7165.75	7140.36	7989.24	12214	9327.44	9847.21	9944.23
ENSG00000070882.13	OSBPL3	oxysterol binding protein like 3 [Source:HGNC Symbol;Acc:HGNC:16370]	protein_coding	1779.37	1366.86	1600.58	2171.08	1901.51	2995.71	1742.48	2456.1	3178.74	2375.47
ENSG00000070886.12	EPHA8	EPH receptor A8 [Source:HGNC Symbol;Acc:HGNC:3391]	protein_coding	1.07914	0.97583	0	0	2.27913	0	0	1.24756	0.908892	0
ENSG00000070915.10	SLC12A3	solute carrier family 12 member 3 [Source:HGNC Symbol;Acc:HGNC:10912]	protein_coding	13.4225	17.4171	2.06649	4.7766	0	10.5574	0	5.80181	1.59109	1.34356
ENSG00000070950.10	RAD18	RAD18 E3 ubiquitin protein ligase [Source:HGNC Symbol;Acc:HGNC:18278]	protein_coding	1078.13	1223.83	1187.65	1119.44	1116.44	312.579	483.384	649.095	610.612	466.042
ENSG00000070961.16	ATP2B1	ATPase plasma membrane Ca2+ transporting 1 [Source:HGNC Symbol;Acc:HGNC:814]	protein_coding	890.593	848.07	900.04	855.528	949.964	1459.74	2026.09	1512.78	1607.27	1123.87
ENSG00000070985.13	TRPM5	transient receptor potential cation channel subfamily M member 5 [Source:HGNC Symbol;Acc:HGNC:14323]	protein_coding	0	0	0.846313	0	0	0	0	1.04928	0	0
ENSG00000071051.14	NCK2	NCK adaptor protein 2 [Source:HGNC Symbol;Acc:HGNC:7665]	protein_coding	1171.94	1088.65	1101.97	1131.11	1241.68	1280.89	1315.51	1348.76	1348.06	1591.07
ENSG00000071054.16	MAP4K4	mitogen-activated protein kinase kinase kinase kinase 4 [Source:HGNC Symbol;Acc:HGNC:6866]	protein_coding	4237.56	4645.51	4714.67	4526.65	4834.71	5593.01	6310.92	5078.14	5778.04	7008.91
ENSG00000071073.13	MGAT4A	alpha-1,3-mannosyl-glycoprotein 4-beta-N-acetylglucosaminyltransferase A [Source:HGNC Symbol;Acc:HGNC:7047]	protein_coding	278.168	98.8118	259.177	281.167	445.986	460.988	142.058	279.775	290.794	589.76
ENSG00000071082.11	RPL31	ribosomal protein L31 [Source:HGNC Symbol;Acc:HGNC:10334]	protein_coding	15083.5	14266.9	15024.7	14952.5	16202.7	15680.6	14561.5	14372.6	13856.9	14423.3
ENSG00000071127.17	WDR1	WD repeat domain 1 [Source:HGNC Symbol;Acc:HGNC:12754]	protein_coding	13490.7	11416.4	13541.3	12407	12516.9	9875.81	11931.6	13456.1	9925.39	12575.8
ENSG00000071189.21	SNX13	sorting nexin 13 [Source:HGNC Symbol;Acc:HGNC:21335]	protein_coding	1328.68	1235.96	997.443	1013.54	1151.53	651.194	916.035	1193.6	1024.5	977.19
ENSG00000071203.9	MS4A12	membrane spanning 4-domains A12 [Source:HGNC Symbol;Acc:HGNC:13370]	protein_coding	0	0.788309	0	10.4284	0	0	1.094	0	1.11637	0
ENSG00000071205.12	ARHGAP10	Rho GTPase activating protein 10 [Source:HGNC Symbol;Acc:HGNC:26099]	protein_coding	64.5306	65.3749	106.178	81.2325	84.1803	17.4652	13.5071	90.9185	25.7086	28.7934
ENSG00000071242.12	RPS6KA2	ribosomal protein S6 kinase A2 [Source:HGNC Symbol;Acc:HGNC:10431]	protein_coding	136.699	161.381	194.292	171.578	174.832	118.563	96.1339	126.345	137.732	183.685
ENSG00000071243.16	ING3	inhibitor of growth family member 3 [Source:HGNC Symbol;Acc:HGNC:14587]	protein_coding	651.849	717.137	606.802	632.701	613.246	729.237	754.151	847.292	765.438	675.721
ENSG00000071246.11	VASH1	vasohibin 1 [Source:HGNC Symbol;Acc:HGNC:19964]	protein_coding	67.1956	95.4603	110.813	63.5866	25.8367	50.2309	70.9546	109.831	20.6244	47.0836
ENSG00000071282.12	LMCD1	LIM and cysteine rich domains 1 [Source:HGNC Symbol;Acc:HGNC:6633]	protein_coding	26.2979	1.26651	29.2393	9.68536	12.5698	16.3966	1.33647	16.4268	10.2966	17.9325
ENSG00000071462.12	BUD23	BUD23 rRNA methyltransferase and ribosome maturation factor [Source:HGNC Symbol;Acc:HGNC:16405]	protein_coding	651.895	392.109	473.749	447.877	468.672	293.529	341.756	328.795	344.248	325.233
ENSG00000071537.14	SEL1L	SEL1L adaptor subunit of ERAD E3 ubiquitin ligase [Source:HGNC Symbol;Acc:HGNC:10717]	protein_coding	4396.44	3423.22	3219.26	3320.76	3820.76	5656.75	2604.82	5007.32	5262.92	5389.53
ENSG00000071539.14	TRIP13	thyroid hormone receptor interactor 13 [Source:HGNC Symbol;Acc:HGNC:12307]	protein_coding	730.484	834.808	767.775	722.226	615.117	219.834	168.735	526.728	337.662	314.074
ENSG00000071553.18	ATP6AP1	ATPase H+ transporting accessory protein 1 [Source:HGNC Symbol;Acc:HGNC:868]	protein_coding	1614.17	1323.89	1548.3	1469.22	1563.51	2895.93	2684.04	2884.32	2678.73	2863.75
ENSG00000071564.17	TCF3	transcription factor 3 [Source:HGNC Symbol;Acc:HGNC:11633]	protein_coding	5429.16	6460.86	6039.36	5944.97	5576.31	8842.76	7948.94	10116.5	9562.18	10096.2
ENSG00000071575.11	TRIB2	tribbles pseudokinase 2 [Source:HGNC Symbol;Acc:HGNC:30809]	protein_coding	1460.36	1854.01	2011.4	1727.63	1494.95	6079.82	7823.27	2810.55	4342.07	2894.98
ENSG00000071626.17	DAZAP1	DAZ associated protein 1 [Source:HGNC Symbol;Acc:HGNC:2683]	protein_coding	3691.41	3822.31	3066.15	3204.39	3170.67	2043.09	2009.52	2585.81	2338.38	2082.78
ENSG00000071655.18	MBD3	methyl-CpG binding domain protein 3 [Source:HGNC Symbol;Acc:HGNC:6918]	protein_coding	3351.09	3279.06	3306.12	3250.15	3169.8	2054.46	1872.31	2540.41	2228.1	2329.2
ENSG00000071677.1	PRLH	prolactin releasing hormone [Source:HGNC Symbol;Acc:HGNC:17945]	protein_coding	0	0	0	0	0	0	0	0	0	0
ENSG00000071794.16	HLTF	helicase like transcription factor [Source:HGNC Symbol;Acc:HGNC:11099]	protein_coding	1441.92	1397.03	1226.2	1417.79	1185.92	527.724	447.728	591.913	526.416	584.773
ENSG00000071859.15	FAM50A	family with sequence similarity 50 member A [Source:HGNC Symbol;Acc:HGNC:18786]	protein_coding	1299.42	1061.62	1049.24	1132.33	1037.61	1611.92	1679.04	1585.57	1436.82	1644.85
ENSG00000071889.17	FAM3A	FAM3 metabolism regulating signaling molecule A [Source:HGNC Symbol;Acc:HGNC:13749]	protein_coding	373.18	268.132	391.728	319.619	300.711	755.785	511.924	362.595	363.875	591.744
ENSG00000071894.17	CPSF1	cleavage and polyadenylation specific factor 1 [Source:HGNC Symbol;Acc:HGNC:2324]	protein_coding	2833.5	3537.18	3282.35	4618.58	2693.16	3907.13	4190.23	3952.76	6054.27	3495.14
ENSG00000071909.19	MYO3B	myosin IIIB [Source:HGNC Symbol;Acc:HGNC:15576]	protein_coding	13.3066	4.20525	0	4.84069	20.9758	0	4.21937	2.48584	0	0.906352
ENSG00000071967.12	CYBRD1	cytochrome b reductase 1 [Source:HGNC Symbol;Acc:HGNC:20797]	protein_coding	25.1232	24.1383	24.8276	60.5641	31.9212	33.029	18.0928	5.66166	47.1512	13.0666
ENSG00000071991.9	CDH19	cadherin 19 [Source:HGNC Symbol;Acc:HGNC:1758]	protein_coding	0	0	0	0	0	0	0	0	0	0
ENSG00000071994.11	PDCD2	programmed cell death 2 [Source:HGNC Symbol;Acc:HGNC:8762]	protein_coding	2154.11	1962.81	1940.94	2136.51	2129.31	1629.9	1700.31	2009.68	1782.76	1709.19
ENSG00000072041.18	SLC6A15	solute carrier family 6 member 15 [Source:HGNC Symbol;Acc:HGNC:13621]	protein_coding	0	0	0	0	0.655727	0	0	0	0	0
ENSG00000072042.13	RDH11	retinol dehydrogenase 11 [Source:HGNC Symbol;Acc:HGNC:17964]	protein_coding	1804.85	1859.47	1490.83	1614.66	1573.22	1498.77	1950.89	1919.44	1600.82	2143.17
ENSG00000072062.15	PRKACA	protein kinase cAMP-activated catalytic subunit alpha [Source:HGNC Symbol;Acc:HGNC:9380]	protein_coding	1500.4	1194.52	1412.5	1243.29	1466.62	1830.72	2380.67	2112.92	1989.42	2174.41
ENSG00000072071.16	ADGRL1	adhesion G protein-coupled receptor L1 [Source:HGNC Symbol;Acc:HGNC:20973]	protein_coding	42.2365	28.0531	78.3504	67.2876	56.345	135.772	273.444	110.414	87.0446	144.384
ENSG00000072080.11	SPP2	secreted phosphoprotein 2 [Source:HGNC Symbol;Acc:HGNC:11256]	protein_coding	1.85171	0	0	1.94447	1.33694	1.37349	2.55991	0	0	0.995672
ENSG00000072110.15	ACTN1	actinin alpha 1 [Source:HGNC Symbol;Acc:HGNC:163]	protein_coding	469.211	709.506	508.809	471.124	581.831	32.73	32.9189	81.8234	32.414	43.8062
ENSG00000072121.17	ZFYVE26	zinc finger FYVE-type containing 26 [Source:HGNC Symbol;Acc:HGNC:20761]	protein_coding	1952.36	2187.54	2589.88	2409.29	2388.51	1116.55	1173.35	949.308	1008.29	1024.04
ENSG00000072133.11	RPS6KA6	ribosomal protein S6 kinase A6 [Source:HGNC Symbol;Acc:HGNC:10435]	protein_coding	12.1705	4.17008	32.4603	13.067	13.8013	11.7533	9.29169	35.4532	12.0639	8.85434
ENSG00000072134.15	EPN2	epsin 2 [Source:HGNC Symbol;Acc:HGNC:18639]	protein_coding	140.631	75.235	244.641	108.7	83.5922	112.217	28.3254	167.221	142.328	134.092
ENSG00000072135.13	PTPN18	protein tyrosine phosphatase non-receptor type 18 [Source:HGNC Symbol;Acc:HGNC:9649]	protein_coding	3917.06	3172.8	3398.13	3601.81	3544.39	5353.73	4950.1	2864.92	4410.77	4062.21
ENSG00000072163.20	LIMS2	LIM zinc finger domain containing 2 [Source:HGNC Symbol;Acc:HGNC:16084]	protein_coding	157.325	195.747	129.628	81.8514	163.479	786.166	1126.26	356.859	685.525	516.444
ENSG00000072182.13	ASIC4	acid sensing ion channel subunit family member 4 [Source:HGNC Symbol;Acc:HGNC:21263]	protein_coding	0	0	0	0	0.566602	0	0	0.931182	0	0
ENSG00000072195.15	SPEG	striated muscle enriched protein kinase [Source:HGNC Symbol;Acc:HGNC:16901]	protein_coding	3.61377	3.25643	5.78354	3.68502	7.62717	12.8565	8.0093	5.40505	18.3115	7.51529
ENSG00000072201.14	LNX1	ligand of numb-protein X 1 [Source:HGNC Symbol;Acc:HGNC:6657]	protein_coding	9.16951	2.428	9.59467	0.54193	3.94518	2.13927	0	8.76054	2.10129	0.556244
ENSG00000072210.19	ALDH3A2	aldehyde dehydrogenase 3 family member A2 [Source:HGNC Symbol;Acc:HGNC:403]	protein_coding	1165.18	702.07	714.71	855.426	1257.66	602.963	155.128	476.395	517.969	538.937
ENSG00000072274.13	TFRC	transferrin receptor [Source:HGNC Symbol;Acc:HGNC:11763]	protein_coding	9125.77	8293.11	7944.05	8476.34	8787.17	3144.57	3275.1	5689.31	3962.97	6047.98
ENSG00000072310.17	SREBF1	sterol regulatory element binding transcription factor 1 [Source:HGNC Symbol;Acc:HGNC:11289]	protein_coding	774.784	1883.16	511.871	1374.64	718.335	1575.68	2446.5	1769.61	1680.88	2367.17
ENSG00000072364.13	AFF4	AF4/FMR2 family member 4 [Source:HGNC Symbol;Acc:HGNC:17869]	protein_coding	1584.45	1468.17	1609.42	1612.78	1642.63	2147.73	2736.16	2044.52	2219.55	2296.21
ENSG00000072401.15	UBE2D1	ubiquitin conjugating enzyme E2 D1 [Source:HGNC Symbol;Acc:HGNC:12474]	protein_coding	510.19	650.123	460.235	624.398	549.632	425.813	691.508	449.756	496.097	409.944
ENSG00000072415.10	MPP5	membrane palmitoylated protein 5 [Source:HGNC Symbol;Acc:HGNC:18669]	protein_coding	445.565	419.952	425.133	404.676	366.757	339.8	280.653	466.832	341.059	384.429
ENSG00000072422.17	RHOBTB1	Rho related BTB domain containing 1 [Source:HGNC Symbol;Acc:HGNC:18738]	protein_coding	36.9892	142.458	103.431	54.9741	83.0351	12.3969	2.81034	45.651	4.85653	10.4797
ENSG00000072501.19	SMC1A	structural maintenance of chromosomes 1A [Source:HGNC Symbol;Acc:HGNC:11111]	protein_coding	632.096	512.686	632.018	515.681	929.122	157.715	201.589	381.399	277.833	424.777
ENSG00000072506.13	HSD17B10	hydroxysteroid 17-beta dehydrogenase 10 [Source:HGNC Symbol;Acc:HGNC:4800]	protein_coding	71.9879	93.724	66.5627	107.338	64.5952	42.143	83.4849	123.873	110.719	125.495
ENSG00000072518.22	MARK2	microtubule affinity regulating kinase 2 [Source:HGNC Symbol;Acc:HGNC:3332]	protein_coding	445.591	559.741	483.152	574.329	479.613	605.754	816.948	609.346	706.173	648.005
ENSG00000072571.20	HMMR	hyaluronan mediated motility receptor [Source:HGNC Symbol;Acc:HGNC:5012]	protein_coding	1464.85	1563.58	1573.79	1961.3	1279.75	464.753	643.488	1320.81	1643.17	624.074
ENSG00000072609.18	CHFR	checkpoint with forkhead and ring finger domains [Source:HGNC Symbol;Acc:HGNC:20455]	protein_coding	934.62	711.094	983.391	1194.58	1007.13	1467.39	1477.52	1323.31	1171.33	1475.21
ENSG00000072657.9	TRHDE	thyrotropin releasing hormone degrading enzyme [Source:HGNC Symbol;Acc:HGNC:30748]	protein_coding	0	0	0	0	0	0	0	0	0	0
ENSG00000072682.20	P4HA2	prolyl 4-hydroxylase subunit alpha 2 [Source:HGNC Symbol;Acc:HGNC:8547]	protein_coding	1.76383	24.7876	23.6652	64.923	19.5561	105.884	279.973	253.855	162.474	376.471
ENSG00000072694.21	FCGR2B	Fc fragment of IgG receptor IIb [Source:HGNC Symbol;Acc:HGNC:3618]	protein_coding	3524.17	2676.5	2400.51	2670.28	3092.18	4434.79	5654.75	2892.65	4257.45	4245.24
ENSG00000072736.19	NFATC3	nuclear factor of activated T cells 3 [Source:HGNC Symbol;Acc:HGNC:7777]	protein_coding	2131.04	2656.78	2140.58	2086.68	2377.96	3303.16	3541.99	2902.9	3298.3	2981.29
ENSG00000072756.17	TRNT1	tRNA nucleotidyl transferase 1 [Source:HGNC Symbol;Acc:HGNC:17341]	protein_coding	809.894	723.005	636.798	834.825	909.757	371.413	488.719	499.569	485.614	464.259
ENSG00000072778.20	ACADVL	acyl-CoA dehydrogenase very long chain [Source:HGNC Symbol;Acc:HGNC:92]	protein_coding	8480.55	5930.77	10138.4	7980.42	7695.2	13349.7	9600.82	11204.4	12221.7	10871.8
ENSG00000072786.13	STK10	serine/threonine kinase 10 [Source:HGNC Symbol;Acc:HGNC:11388]	protein_coding	5083.31	5268.61	6114.3	6284.01	5285.18	5474.19	5106.48	3940.48	4453.48	3624.92
ENSG00000072803.18	FBXW11	F-box and WD repeat domain containing 11 [Source:HGNC Symbol;Acc:HGNC:13607]	protein_coding	1924.66	2059.97	2181.9	2146	2229.32	1748.74	1716.97	1663.15	1869.68	1745.48
ENSG00000072818.12	ACAP1	ArfGAP with coiled-coil, ankyrin repeat and PH domains 1 [Source:HGNC Symbol;Acc:HGNC:16467]	protein_coding	5965.63	6045.87	6039.45	4834.35	4749.48	12000	14724.7	8926.84	9777.76	9626.09
ENSG00000072832.15	CRMP1	collapsin response mediator protein 1 [Source:HGNC Symbol;Acc:HGNC:2365]	protein_coding	2.74139	3.27972	4.60237	0	4.49652	104.774	306.569	367.897	37.784	248.315
ENSG00000072840.13	EVC	EvC ciliary complex subunit 1 [Source:HGNC Symbol;Acc:HGNC:3497]	protein_coding	25.8492	2.49206	54.7789	13.239	58.9284	34.5176	13.0129	30.9348	4.50306	37.8936
ENSG00000072849.11	DERL2	derlin 2 [Source:HGNC Symbol;Acc:HGNC:17943]	protein_coding	1127.57	991.515	961.451	931.469	933.641	1376.45	1020.73	1588.16	1303.97	1400.63
ENSG00000072858.11	SIDT1	SID1 transmembrane family member 1 [Source:HGNC Symbol;Acc:HGNC:25967]	protein_coding	121.887	154.537	158.61	128.303	155.703	144.083	246.908	98.9512	61.1042	90.7682
ENSG00000072864.16	NDE1	nudE neurodevelopment protein 1 [Source:HGNC Symbol;Acc:HGNC:17619]	protein_coding	2358.42	1755.73	1802.43	1862.51	1920.91	1024.47	912.46	904.355	862.818	896.537
ENSG00000072952.19	IRAG1	inositol 1,4,5-triphosphate receptor associated 1 [Source:HGNC Symbol;Acc:HGNC:7237]	protein_coding	7.67178	0.764031	1.4337	4.2712	6.01308	38.0855	37.2342	7.91564	13.2493	18.6661
ENSG00000072954.7	TMEM38A	transmembrane protein 38A [Source:HGNC Symbol;Acc:HGNC:28462]	protein_coding	685.132	564.831	696.865	694.573	607.398	630.959	955.343	722.566	750.645	876.277
ENSG00000072958.9	AP1M1	adaptor related protein complex 1 subunit mu 1 [Source:HGNC Symbol;Acc:HGNC:13667]	protein_coding	1912.98	2146.77	2343.15	1803.13	1646.28	1800.78	2379.06	2023.32	1928.54	1932.61
ENSG00000073008.15	PVR	PVR cell adhesion molecule [Source:HGNC Symbol;Acc:HGNC:9705]	protein_coding	37.4899	69.4337	72.0026	38.1793	53.3581	8.18592	27.8991	55.0091	16.7262	26.1478
ENSG00000073050.12	XRCC1	X-ray repair cross complementing 1 [Source:HGNC Symbol;Acc:HGNC:12828]	protein_coding	683.11	669.074	839.886	766.458	722.137	599.006	732.341	912.301	859.492	843.081
ENSG00000073060.17	SCARB1	scavenger receptor class B member 1 [Source:HGNC Symbol;Acc:HGNC:1664]	protein_coding	3313.65	3102	3098.42	3204.85	3342.22	5127.82	5665.68	6167.03	4568.57	6237.59
ENSG00000073067.14	CYP2W1	cytochrome P450 family 2 subfamily W member 1 [Source:HGNC Symbol;Acc:HGNC:20243]	protein_coding	0.554393	1.65345	0	0	0	0.775986	0	0	0	0
ENSG00000073111.14	MCM2	minichromosome maintenance complex component 2 [Source:HGNC Symbol;Acc:HGNC:6944]	protein_coding	8329.03	8780.92	7611.77	8622.78	8070.18	1890.03	1696.12	3366.86	2772.66	2247.03
ENSG00000073146.16	MOV10L1	Mov10 like RISC complex RNA helicase 1 [Source:HGNC Symbol;Acc:HGNC:7201]	protein_coding	3.04002	0	0.852935	2.03063	0	1.41957	1.27172	2.34279	2.62432	3.30915
ENSG00000073150.14	PANX2	pannexin 2 [Source:HGNC Symbol;Acc:HGNC:8600]	protein_coding	9.98644	7.32741	9.5169	11.243	12.0711	78.0144	99.3575	80.7893	49.2309	81.1661
ENSG00000073169.14	SELENOO	selenoprotein O [Source:HGNC Symbol;Acc:HGNC:30395]	protein_coding	650.917	635.02	728.659	654.426	736.369	1307.86	2215.08	1985.99	1728.48	2153.29
ENSG00000073282.14	TP63	tumor protein p63 [Source:HGNC Symbol;Acc:HGNC:15979]	protein_coding	3.09473	0	3.28565	6.68994	0	4.8407	0	7.55491	4.78498	29.1661
ENSG00000073331.18	ALPK1	alpha kinase 1 [Source:HGNC Symbol;Acc:HGNC:20917]	protein_coding	460.953	439.102	597.53	712.573	638.068	471.477	620.816	487.583	529.455	473.699
ENSG00000073350.14	LLGL2	LLGL scribble cell polarity complex component 2 [Source:HGNC Symbol;Acc:HGNC:6629]	protein_coding	131.708	141.637	217.754	170.969	277.092	314.971	253.082	427.388	332.099	420.187
ENSG00000073417.15	PDE8A	phosphodiesterase 8A [Source:HGNC Symbol;Acc:HGNC:8793]	protein_coding	826.482	922.354	975.669	927.172	763.564	619.419	647.021	467.855	354.97	411.013
ENSG00000073464.13	CLCN4	chloride voltage-gated channel 4 [Source:HGNC Symbol;Acc:HGNC:2022]	protein_coding	194.249	412.587	313.949	188.973	402.257	504.868	667.919	566.61	467.636	420.349
ENSG00000073536.18	NLE1	notchless homolog 1 [Source:HGNC Symbol;Acc:HGNC:19889]	protein_coding	1058.51	1124.65	1137.75	880.769	1085.2	161.114	195.601	315.325	231.348	201.644
ENSG00000073578.17	SDHA	succinate dehydrogenase complex flavoprotein subunit A [Source:HGNC Symbol;Acc:HGNC:10680]	protein_coding	6014.12	5636.12	5039.64	5133.23	4987.35	3687.23	2821.54	3949.89	3316.64	3643.9
ENSG00000073584.20	SMARCE1	SWI/SNF related, matrix associated, actin dependent regulator of chromatin, subfamily e, member 1 [Source:HGNC Symbol;Acc:HGNC:11109]	protein_coding	3694.69	3999.69	3534.38	3583.86	3648.53	4027.65	5133.89	3918.16	4145.57	4157.17
ENSG00000073598.6	FNDC8	fibronectin type III domain containing 8 [Source:HGNC Symbol;Acc:HGNC:25286]	protein_coding	0	0	1.6017	0	2.00292	1.33092	0	0	0	0
ENSG00000073605.18	GSDMB	gasdermin B [Source:HGNC Symbol;Acc:HGNC:23690]	protein_coding	276.762	539.303	329.063	318.283	502.571	1098.84	1930.98	765.555	842.409	1260.48
ENSG00000073614.13	KDM5A	lysine demethylase 5A [Source:HGNC Symbol;Acc:HGNC:9886]	protein_coding	2756.91	3041.99	2784.11	2433.75	2152.11	3097.09	4292.43	3526.02	3017.44	3842.56
ENSG00000073670.14	ADAM11	ADAM metallopeptidase domain 11 [Source:HGNC Symbol;Acc:HGNC:189]	protein_coding	16.5954	7.9333	16.3342	17.4065	10.415	16.9059	56.3552	13.9908	17.8297	8.79604
ENSG00000073711.11	PPP2R3A	protein phosphatase 2 regulatory subunit B''alpha [Source:HGNC Symbol;Acc:HGNC:9307]	protein_coding	9.9697	1.49173	4.66715	6.6703	2.08869	0	5.53932	2.57765	13.0382	2.56271
ENSG00000073712.15	FERMT2	fermitin family member 2 [Source:HGNC Symbol;Acc:HGNC:15767]	protein_coding	15.5495	16.6874	32.6319	60.919	27.0045	52.3129	24.2867	36.7928	25.2107	32.8437
ENSG00000073734.10	ABCB11	ATP binding cassette subfamily B member 11 [Source:HGNC Symbol;Acc:HGNC:42]	protein_coding	37.336	46.0847	35.2473	57.2812	65.1965	77.4711	122.406	55.3069	86.3765	67.8278
ENSG00000073737.17	DHRS9	dehydrogenase/reductase 9 [Source:HGNC Symbol;Acc:HGNC:16888]	protein_coding	220.811	118.013	65.6403	84.9225	154.934	2612.39	3834.5	3215.08	3797.85	5055.82
ENSG00000073754.6	CD5L	CD5 molecule like [Source:HGNC Symbol;Acc:HGNC:1690]	protein_coding	0	0	0	1.91557	0	0	0	1.10568	0	0
ENSG00000073756.13	PTGS2	prostaglandin-endoperoxide synthase 2 [Source:HGNC Symbol;Acc:HGNC:9605]	protein_coding	1.8734	0	0.666338	0	0	0	0	0	0	0
ENSG00000073792.16	IGF2BP2	insulin like growth factor 2 mRNA binding protein 2 [Source:HGNC Symbol;Acc:HGNC:28867]	protein_coding	1.16425	5.49156	1.86983	23.8438	6.54569	0.81361	11.5026	6.05467	3.42244	8.51922
ENSG00000073803.14	MAP3K13	mitogen-activated protein kinase kinase kinase 13 [Source:HGNC Symbol;Acc:HGNC:6852]	protein_coding	376.205	348.927	402.98	419.074	394.692	512.491	446.451	548.795	498.981	478.262
ENSG00000073849.16	ST6GAL1	ST6 beta-galactoside alpha-2,6-sialyltransferase 1 [Source:HGNC Symbol;Acc:HGNC:10860]	protein_coding	12997.1	11499.5	14222.5	12303.6	9805.35	20797.3	12191.2	21833.8	21293.7	19163.3
ENSG00000073861.3	TBX21	T-box transcription factor 21 [Source:HGNC Symbol;Acc:HGNC:11599]	protein_coding	644.976	431.928	372.344	258.32	420.805	470.891	286.349	125.265	124.283	234.005
ENSG00000073905.8	VDAC1P1	voltage dependent anion channel 1 pseudogene 1 [Source:HGNC Symbol;Acc:HGNC:12671]	processed_pseudogene	0	0	0	0	0	0	0	0	2.48869	0
ENSG00000073910.23	FRY	FRY microtubule binding protein [Source:HGNC Symbol;Acc:HGNC:20367]	protein_coding	81.9672	139.774	113.408	69.6834	90.3543	48.6696	200.166	104.291	317.088	143.04
ENSG00000073921.18	PICALM	phosphatidylinositol binding clathrin assembly protein [Source:HGNC Symbol;Acc:HGNC:15514]	protein_coding	1823.79	1916.74	2074.95	1852.26	2209.47	3034.46	4084.07	4165.9	3729.04	4750.54
ENSG00000073969.18	NSF	N-ethylmaleimide sensitive factor, vesicle fusing ATPase [Source:HGNC Symbol;Acc:HGNC:8016]	protein_coding	2345.15	2065.83	1845.42	2123.05	2114.84	2345.82	3031.48	2599.4	3005	2921.9
ENSG00000074047.22	GLI2	GLI family zinc finger 2 [Source:HGNC Symbol;Acc:HGNC:4318]	protein_coding	0	0	0	0	0	0	0	0	0	0
ENSG00000074054.20	CLASP1	cytoplasmic linker associated protein 1 [Source:HGNC Symbol;Acc:HGNC:17088]	protein_coding	1889.96	1330.69	1410.73	1520.76	1650.98	969.681	1176.82	1327.74	1424.53	1291.6
ENSG00000074071.15	MRPS34	mitochondrial ribosomal protein S34 [Source:HGNC Symbol;Acc:HGNC:16618]	protein_coding	359.008	248.896	225.812	382.835	406.776	387.376	312.292	437.365	205.955	370.452
ENSG00000074181.9	NOTCH3	notch receptor 3 [Source:HGNC Symbol;Acc:HGNC:7883]	protein_coding	11.3864	3.92959	5.05573	13.229	0.0598997	22.2391	17.8303	18.1287	41.4195	30.8543
ENSG00000074201.9	CLNS1A	chloride nucleotide-sensitive channel 1A [Source:HGNC Symbol;Acc:HGNC:2080]	protein_coding	2310.69	2637.47	2267.65	2430.22	2451.07	1365.29	1485.11	1600.28	1640.22	1348.67
ENSG00000074211.14	PPP2R2C	protein phosphatase 2 regulatory subunit Bgamma [Source:HGNC Symbol;Acc:HGNC:9306]	protein_coding	0	0	0	0	0	0	0	0	0	0
ENSG00000074219.14	TEAD2	TEA domain transcription factor 2 [Source:HGNC Symbol;Acc:HGNC:11715]	protein_coding	9.91455	0	9.40148	5.43614	7.90513	4.85259	45.4313	20.1851	43.0083	61.2669
ENSG00000074266.22	EED	embryonic ectoderm development [Source:HGNC Symbol;Acc:HGNC:3188]	protein_coding	816.906	616.275	635.531	675.25	824.467	729.702	858.283	953.105	1055.11	980.445
ENSG00000074276.10	CDHR2	cadherin related family member 2 [Source:HGNC Symbol;Acc:HGNC:18231]	protein_coding	0.436904	0	0.415239	0.494705	0.306887	0.610084	0	6.45536	0	6.02184
ENSG00000074317.11	SNCB	synuclein beta [Source:HGNC Symbol;Acc:HGNC:11140]	protein_coding	8.55639	17.3135	9.80449	11.3771	7.67597	4.42928	2.40415	0	2.42426	0
ENSG00000074319.13	TSG101	tumor susceptibility 101 [Source:HGNC Symbol;Acc:HGNC:15971]	protein_coding	1146.54	1272.22	1045.11	1039.76	1069.3	1184.05	1703.48	1208.91	1184.38	1444.5
ENSG00000074356.17	NCBP3	nuclear cap binding subunit 3 [Source:HGNC Symbol;Acc:HGNC:24612]	protein_coding	1740.4	1938.43	1465.87	1543.12	1443.28	1806.99	1704.95	1844.65	1803.21	1800.21
ENSG00000074370.18	ATP2A3	ATPase sarcoplasmic/endoplasmic reticulum Ca2+ transporting 3 [Source:HGNC Symbol;Acc:HGNC:813]	protein_coding	11251.3	11937.3	10370.1	11232.3	10178.5	41928	55885.4	29018.8	40499.9	38820
ENSG00000074410.14	CA12	carbonic anhydrase 12 [Source:HGNC Symbol;Acc:HGNC:1371]	protein_coding	0	0.332714	0	0	0.663836	0	3.54168	0	0	2.05615
ENSG00000074416.14	MGLL	monoglyceride lipase [Source:HGNC Symbol;Acc:HGNC:17038]	protein_coding	1498	1310.7	1529.2	2007.1	1202.36	772.726	183.603	332.68	557.808	504.35
ENSG00000074527.13	NTN4	netrin 4 [Source:HGNC Symbol;Acc:HGNC:13658]	protein_coding	3.28667	1.26695	4.82599	4.92713	2.13636	0	0	0	0	0
ENSG00000074582.15	BCS1L	BCS1 homolog, ubiquinol-cytochrome c reductase complex chaperone [Source:HGNC Symbol;Acc:HGNC:1020]	protein_coding	581.877	737.709	607.529	549.385	613.635	290.107	296.416	315.053	354.143	201.133
ENSG00000074590.14	NUAK1	NUAK family kinase 1 [Source:HGNC Symbol;Acc:HGNC:14311]	protein_coding	0	0	0	0	0	0	0	0	1.23382	0
ENSG00000074603.19	DPP8	dipeptidyl peptidase 8 [Source:HGNC Symbol;Acc:HGNC:16490]	protein_coding	1655.49	1544.61	1403.53	1721.18	1533.46	1151.55	1703.21	1597.66	1504.43	1315.69
ENSG00000074621.14	SLC24A1	solute carrier family 24 member 1 [Source:HGNC Symbol;Acc:HGNC:10975]	protein_coding	144.125	196.797	219.102	277.854	126.343	93.8495	91.9761	99.7672	194.728	47.375
ENSG00000074657.14	ZNF532	zinc finger protein 532 [Source:HGNC Symbol;Acc:HGNC:30940]	protein_coding	273.68	140.956	295.748	488.623	315.413	757.11	930.219	1124.77	1079.52	973.343
ENSG00000074660.16	SCARF1	scavenger receptor class F member 1 [Source:HGNC Symbol;Acc:HGNC:16820]	protein_coding	272.183	317.615	431.146	356.662	503.007	199.546	30.6643	160.369	129.95	108.962
ENSG00000074695.6	LMAN1	lectin, mannose binding 1 [Source:HGNC Symbol;Acc:HGNC:6631]	protein_coding	4682.82	4034.79	4207.36	3660.74	3876.98	5573.66	1617.47	6318.87	5290.06	5489.79
ENSG00000074696.13	HACD3	3-hydroxyacyl-CoA dehydratase 3 [Source:HGNC Symbol;Acc:HGNC:24175]	protein_coding	1539.27	1430.99	1454.73	1297.57	1418.96	781.03	805.79	1020.22	974.959	835.169
ENSG00000074706.13	IPCEF1	interaction protein for cytohesin exchange factors 1 [Source:HGNC Symbol;Acc:HGNC:21204]	protein_coding	795.892	748.176	1115.23	1175.55	1191.92	54.5244	23.8712	46.2594	29.6031	30.7187
ENSG00000074755.15	ZZEF1	zinc finger ZZ-type and EF-hand domain containing 1 [Source:HGNC Symbol;Acc:HGNC:29027]	protein_coding	2900.24	3116.26	3317.81	3125.5	3507.35	3368.93	3377.41	2599.59	3043.38	3176.98
ENSG00000074771.4	NOX3	NADPH oxidase 3 [Source:HGNC Symbol;Acc:HGNC:7890]	protein_coding	0	0	0	0	0	0	0	2.21529	0	0
ENSG00000074800.16	ENO1	enolase 1 [Source:HGNC Symbol;Acc:HGNC:3350]	protein_coding	41768.6	44823.4	38456	39357.4	41133.8	14927	20854.7	28543.5	22413.6	23068.2
ENSG00000074803.20	SLC12A1	solute carrier family 12 member 1 [Source:HGNC Symbol;Acc:HGNC:10910]	protein_coding	0	0	0	0	0	0	0	0	0	0
ENSG00000074842.8	MYDGF	myeloid derived growth factor [Source:HGNC Symbol;Acc:HGNC:16948]	protein_coding	15.4434	19.0067	13.5253	35.4325	5.48113	16.4778	4.03854	31.2343	36.6488	20.9785
ENSG00000074855.11	ANO8	anoctamin 8 [Source:HGNC Symbol;Acc:HGNC:29329]	protein_coding	129.829	142.009	194.902	137.046	164.716	610.344	1040.79	631.839	716.477	921.026
ENSG00000074935.14	TUBE1	tubulin epsilon 1 [Source:HGNC Symbol;Acc:HGNC:20775]	protein_coding	179.353	188.725	143.658	185.672	146.703	109.72	114.269	123.939	147.2	118.429
ENSG00000074964.17	ARHGEF10L	Rho guanine nucleotide exchange factor 10 like [Source:HGNC Symbol;Acc:HGNC:25540]	protein_coding	1.63767	0	24.6203	2.45359	0	1.4199	0	1.17374	0	0
ENSG00000074966.11	TXK	TXK tyrosine kinase [Source:HGNC Symbol;Acc:HGNC:12434]	protein_coding	36.2013	19.7616	71.5387	50.0752	42.7734	22.175	37.2108	36.3117	10.8255	17.1302
ENSG00000075035.10	WSCD2	WSC domain containing 2 [Source:HGNC Symbol;Acc:HGNC:29117]	protein_coding	0.407279	0	0	0	0.286188	0	0	0	0	0
ENSG00000075043.19	KCNQ2	potassium voltage-gated channel subfamily Q member 2 [Source:HGNC Symbol;Acc:HGNC:6296]	protein_coding	0	1.42997	0.433635	0	4.36563	123.685	95.5046	50.4906	6.55385	108.337
ENSG00000075073.15	TACR2	tachykinin receptor 2 [Source:HGNC Symbol;Acc:HGNC:11527]	protein_coding	2.86663	0	0.805556	0	1.98199	0	1.20271	0	0	0
ENSG00000075089.10	ACTR6	actin related protein 6 [Source:HGNC Symbol;Acc:HGNC:24025]	protein_coding	375.709	493.728	329.245	380.231	537.843	301.525	436.226	431.451	409.985	414.971
ENSG00000075131.10	TIPIN	TIMELESS interacting protein [Source:HGNC Symbol;Acc:HGNC:30750]	protein_coding	551.46	654.126	408.502	559.989	537.734	106.769	144.383	284.003	342.598	208.389
ENSG00000075142.14	SRI	sorcin [Source:HGNC Symbol;Acc:HGNC:11292]	protein_coding	930.56	893.053	879.684	823.586	1102.52	553.963	566.48	859.45	712.919	838.582
ENSG00000075151.22	EIF4G3	eukaryotic translation initiation factor 4 gamma 3 [Source:HGNC Symbol;Acc:HGNC:3298]	protein_coding	2824.7	3445.07	2810.99	3015.56	3323.05	2817.37	4828.4	3307.65	3445.84	3773.07
ENSG00000075188.9	NUP37	nucleoporin 37 [Source:HGNC Symbol;Acc:HGNC:29929]	protein_coding	1014.01	1154.68	949.802	915.514	939.59	558.961	656.633	825.855	711.921	495.07
ENSG00000075213.11	SEMA3A	semaphorin 3A [Source:HGNC Symbol;Acc:HGNC:10723]	protein_coding	1.51439	19.0018	1.27226	0.88532	1.0649	0	0	0	0	0
ENSG00000075218.19	GTSE1	G2 and S-phase expressed 1 [Source:HGNC Symbol;Acc:HGNC:13698]	protein_coding	1810.38	2055.11	1868.68	2007.99	1828.4	751.916	496.656	1265.5	1194.25	818.698
ENSG00000075223.14	SEMA3C	semaphorin 3C [Source:HGNC Symbol;Acc:HGNC:10725]	protein_coding	0	0	9.64317	0	0	0	0	1.56723	1.73547	0
ENSG00000075234.17	TTC38	tetratricopeptide repeat domain 38 [Source:HGNC Symbol;Acc:HGNC:26082]	protein_coding	398.652	357.233	378.238	359.522	410.793	350.876	207.55	478.985	314.272	385.815
ENSG00000075239.14	ACAT1	acetyl-CoA acetyltransferase 1 [Source:HGNC Symbol;Acc:HGNC:93]	protein_coding	1646.49	1230.55	1782.12	1811.01	1821.76	574.899	529.906	1167.15	937.747	930.977
ENSG00000075240.17	GRAMD4	GRAM domain containing 4 [Source:HGNC Symbol;Acc:HGNC:29113]	protein_coding	802.09	1372.71	1029.39	748.619	903.362	1885.01	2145.36	1984.71	2401.95	1681.8
ENSG00000075275.18	CELSR1	cadherin EGF LAG seven-pass G-type receptor 1 [Source:HGNC Symbol;Acc:HGNC:1850]	protein_coding	0	0	0	0	0	0	0	0	0	0
ENSG00000075290.8	WNT8B	Wnt family member 8B [Source:HGNC Symbol;Acc:HGNC:12789]	protein_coding	0	0.859631	0	0	1.34214	1.33568	0	0	0	0
ENSG00000075292.19	ZNF638	zinc finger protein 638 [Source:HGNC Symbol;Acc:HGNC:17894]	protein_coding	2766.41	2668.15	2503.17	2289.69	2156.32	3145.8	2775.27	2712.21	3017.28	2805.15
ENSG00000075303.13	SLC25A40	solute carrier family 25 member 40 [Source:HGNC Symbol;Acc:HGNC:29680]	protein_coding	684.822	701.867	577.197	720.24	714.035	538.183	583.543	593.224	670.219	585.728
ENSG00000075336.12	TIMM21	translocase of inner mitochondrial membrane 21 [Source:HGNC Symbol;Acc:HGNC:25010]	protein_coding	849.106	715.444	667.544	646.886	678.001	243.267	220.59	432.342	352.094	284.297
ENSG00000075340.23	ADD2	adducin 2 [Source:HGNC Symbol;Acc:HGNC:244]	protein_coding	1177.75	275.273	1052.37	1087.12	1173.07	2731.38	4228.42	2635.69	3053.01	3299.56
ENSG00000075388.4	FGF4	fibroblast growth factor 4 [Source:HGNC Symbol;Acc:HGNC:3682]	protein_coding	0	0	0	0	0	0	0	0	0	0
ENSG00000075391.17	RASAL2	RAS protein activator like 2 [Source:HGNC Symbol;Acc:HGNC:9874]	protein_coding	6.32686	37.2747	11.1054	4.41263	13.7642	7.93867	7.83791	24.1218	14.6662	22.9721
ENSG00000075399.14	VPS9D1	VPS9 domain containing 1 [Source:HGNC Symbol;Acc:HGNC:13526]	protein_coding	124.414	124.187	155.11	86.811	92.2097	534.409	427.836	453.017	354.913	545.635
ENSG00000075407.18	ZNF37A	zinc finger protein 37A [Source:HGNC Symbol;Acc:HGNC:13102]	protein_coding	1131.3	1174.09	1081.92	1119.18	948.714	1249.44	1080.91	1334.95	1479.81	1145.26
ENSG00000075413.19	MARK3	microtubule affinity regulating kinase 3 [Source:HGNC Symbol;Acc:HGNC:6897]	protein_coding	1940.34	1898.97	1814.49	1845.66	1839.05	2101.06	2181.24	2270.23	2246.42	2231.76
ENSG00000075415.14	SLC25A3	solute carrier family 25 member 3 [Source:HGNC Symbol;Acc:HGNC:10989]	protein_coding	1567.61	1642.27	1520.71	1612.74	1571.81	1385.68	1330.53	1250.05	1337.39	1350.52
ENSG00000075420.13	FNDC3B	fibronectin type III domain containing 3B [Source:HGNC Symbol;Acc:HGNC:24670]	protein_coding	694.115	366.301	629.695	534.335	609.561	1493.17	219.571	893.276	1069.57	969.606
ENSG00000075426.12	FOSL2	FOS like 2, AP-1 transcription factor subunit [Source:HGNC Symbol;Acc:HGNC:3798]	protein_coding	232.923	159.982	100.217	75.345	114.47	270.476	378.381	229.018	232.142	253.143
ENSG00000075429.9	CACNG5	calcium voltage-gated channel auxiliary subunit gamma 5 [Source:HGNC Symbol;Acc:HGNC:1409]	protein_coding	0	0	0	0	0	0	0	0	0	0
ENSG00000075461.6	CACNG4	calcium voltage-gated channel auxiliary subunit gamma 4 [Source:HGNC Symbol;Acc:HGNC:1408]	protein_coding	0	1.71104	1.60252	2.86353	0	0	0	0	0	0
ENSG00000075539.15	FRYL	FRY like transcription coactivator [Source:HGNC Symbol;Acc:HGNC:29127]	protein_coding	1478.41	1811.89	1703.62	1224.19	1704.55	1330.87	1812.61	1264.72	1450.38	1622.44
ENSG00000075568.17	TMEM131	transmembrane protein 131 [Source:HGNC Symbol;Acc:HGNC:30366]	protein_coding	3668.46	3752.23	3205.04	3810.87	3227.97	4991.75	5448.9	4679.6	4868.23	5466.83
ENSG00000075618.18	FSCN1	fascin actin-bundling protein 1 [Source:HGNC Symbol;Acc:HGNC:11148]	protein_coding	2140.23	1646.81	2447.32	2291.34	2732.47	146.016	41.4071	61.2919	37.9412	54.6656
ENSG00000075624.17	ACTB	actin beta [Source:HGNC Symbol;Acc:HGNC:132]	protein_coding	246227	228717	230293	224117	235853	200065	291657	249589	211852	263320
ENSG00000075643.6	MOCOS	molybdenum cofactor sulfurase [Source:HGNC Symbol;Acc:HGNC:18234]	protein_coding	64.0162	21.9009	32.2956	25.3661	36.9447	58.7402	112.181	74.9814	117.578	180.057
ENSG00000075651.16	PLD1	phospholipase D1 [Source:HGNC Symbol;Acc:HGNC:9067]	protein_coding	37.9859	45.0693	77.9229	54.1504	29.7652	0	2.94925	0	1.53048	0
ENSG00000075673.12	ATP12A	ATPase H+/K+ transporting non-gastric alpha2 subunit [Source:HGNC Symbol;Acc:HGNC:13816]	protein_coding	0	0	0	0	0	0	1.18687	0	0	0
ENSG00000075702.19	WDR62	WD repeat domain 62 [Source:HGNC Symbol;Acc:HGNC:24502]	protein_coding	728.055	720.347	817.791	959.093	750.891	222.416	112.476	553.373	418.813	347.8
ENSG00000075711.21	DLG1	discs large MAGUK scaffold protein 1 [Source:HGNC Symbol;Acc:HGNC:2900]	protein_coding	1611.59	1528.91	1641.05	1808.21	1712.4	1219.72	1144.39	1291.73	1394.08	1245.21
ENSG00000075785.14	RAB7A	RAB7A, member RAS oncogene family [Source:HGNC Symbol;Acc:HGNC:9788]	protein_coding	178.65	40.0709	90.6656	6.16836	51.7362	56.4302	90.3066	35.8662	43.4615	104.383
ENSG00000075790.12	BCAP29	B cell receptor associated protein 29 [Source:HGNC Symbol;Acc:HGNC:24131]	protein_coding	288.824	280.812	309.399	372.67	313.813	222.357	342.881	305.831	213.005	198.678
ENSG00000075826.17	SEC31B	SEC31 homolog B, COPII coat complex component [Source:HGNC Symbol;Acc:HGNC:23197]	protein_coding	492.738	667.458	568.015	653.831	588.936	1383.24	1502.46	805.201	1104.22	1023.94
ENSG00000075856.12	SART3	spliceosome associated factor 3, U4/U6 recycling protein [Source:HGNC Symbol;Acc:HGNC:16860]	protein_coding	3111.02	3225.74	3132.39	3057.21	2912.96	1835.57	2128.58	2325.02	2383.93	2191.38
ENSG00000075884.14	ARHGAP15	Rho GTPase activating protein 15 [Source:HGNC Symbol;Acc:HGNC:21030]	protein_coding	1625.96	1761.53	1497.36	1569.51	1621.5	2158.54	2490.48	2086.8	2127.35	2262.07
ENSG00000075886.11	TUBA3D	tubulin alpha 3d [Source:HGNC Symbol;Acc:HGNC:24071]	protein_coding	0	0	0	0	0	0	0	0	0	0
ENSG00000075891.23	PAX2	paired box 2 [Source:HGNC Symbol;Acc:HGNC:8616]	protein_coding	0	0	0.802059	0	0	0	0	0	0	1.04138
ENSG00000075914.13	EXOSC7	exosome component 7 [Source:HGNC Symbol;Acc:HGNC:28112]	protein_coding	964.132	944.753	868.754	913.779	894.12	584.314	567.06	744.395	688.676	629.932
ENSG00000075945.13	KIFAP3	kinesin associated protein 3 [Source:HGNC Symbol;Acc:HGNC:17060]	protein_coding	998.465	813.882	1091.24	1140.16	1021.82	412.827	456.259	641.485	527.515	602.074
ENSG00000075975.17	MKRN2	makorin ring finger protein 2 [Source:HGNC Symbol;Acc:HGNC:7113]	protein_coding	965.726	1051.1	968.414	1177.44	945.243	1018.05	1044.1	1077.16	1125.9	1239.89
ENSG00000076003.5	MCM6	minichromosome maintenance complex component 6 [Source:HGNC Symbol;Acc:HGNC:6949]	protein_coding	4258.25	4680.8	3988.38	4598.41	4239.69	1199.8	1294.15	2955.9	2435.5	1889.55
ENSG00000076043.11	REXO2	RNA exonuclease 2 [Source:HGNC Symbol;Acc:HGNC:17851]	protein_coding	850.807	691.663	562.698	558.617	652.719	754.242	353.468	871.131	742.384	779.025
ENSG00000076053.12	RBM7	RNA binding motif protein 7 [Source:HGNC Symbol;Acc:HGNC:9904]	protein_coding	174.323	299.506	284.32	331.747	334.136	184.051	208.127	163.926	193.683	296.744
ENSG00000076067.13	RBMS2	RNA binding motif single stranded interacting protein 2 [Source:HGNC Symbol;Acc:HGNC:9909]	protein_coding	73.5225	102.911	90.4921	76.5177	77.3015	121.712	123.273	98.0167	116.599	103.928
ENSG00000076108.12	BAZ2A	bromodomain adjacent to zinc finger domain 2A [Source:HGNC Symbol;Acc:HGNC:962]	protein_coding	4791.21	4584.12	5099.65	4710.71	4947.36	6372.17	6216.04	4370.62	5237.78	5045.6
ENSG00000076201.15	PTPN23	protein tyrosine phosphatase non-receptor type 23 [Source:HGNC Symbol;Acc:HGNC:14406]	protein_coding	1681	1637.37	1683.01	2065.73	1633.62	2109.09	1775.23	1676.57	1527.58	1682.8
ENSG00000076242.16	MLH1	mutL homolog 1 [Source:HGNC Symbol;Acc:HGNC:7127]	protein_coding	744.962	889.483	531.951	597.314	870.74	357.594	345.412	599.67	517.559	412.592
ENSG00000076248.11	UNG	uracil DNA glycosylase [Source:HGNC Symbol;Acc:HGNC:12572]	protein_coding	355.758	272.865	328.855	321.356	222.861	212.506	140.973	195.132	151.766	139.365
ENSG00000076258.10	FMO4	flavin containing dimethylaniline monoxygenase 4 [Source:HGNC Symbol;Acc:HGNC:3772]	protein_coding	48.1664	93.8393	61.2125	77.74	77.9752	74.9219	128.633	63.8313	67.047	73.9885
ENSG00000076321.11	KLHL20	kelch like family member 20 [Source:HGNC Symbol;Acc:HGNC:25056]	protein_coding	352.482	260.358	297.518	383.599	300.781	312.882	351.222	407.14	382.987	467.109
ENSG00000076344.16	RGS11	regulator of G protein signaling 11 [Source:HGNC Symbol;Acc:HGNC:9993]	protein_coding	0	0	0	0	0.957368	1.3847	0	0.524962	0	0
ENSG00000076351.13	SLC46A1	solute carrier family 46 member 1 [Source:HGNC Symbol;Acc:HGNC:30521]	protein_coding	138.126	130.096	139.677	107.434	139.271	88.1481	48.9812	157.769	111.849	107.957
ENSG00000076356.7	PLXNA2	plexin A2 [Source:HGNC Symbol;Acc:HGNC:9100]	protein_coding	56.3466	43.2656	84.918	9.49074	60.0065	35.0868	17.7677	61.3466	7.62014	34.746
ENSG00000076382.17	SPAG5	sperm associated antigen 5 [Source:HGNC Symbol;Acc:HGNC:13452]	protein_coding	3345.17	3517.71	3253.74	3336.97	3232.31	983.821	1125.88	2798.99	2442.15	1784.94
ENSG00000076513.17	ANKRD13A	ankyrin repeat domain 13A [Source:HGNC Symbol;Acc:HGNC:21268]	protein_coding	4336.61	3745.65	4378.93	4403.1	4253.69	5138.08	5310.93	4897.82	5572.74	4586.84
ENSG00000076554.15	TPD52	tumor protein D52 [Source:HGNC Symbol;Acc:HGNC:12005]	protein_coding	3069.34	2297.59	3016.6	2564.93	3108.22	5935.61	3308.2	5132.12	5202.99	4400.89
ENSG00000076555.15	ACACB	acetyl-CoA carboxylase beta [Source:HGNC Symbol;Acc:HGNC:85]	protein_coding	96.3111	33.0049	178.824	79.9904	65.0014	140.524	109.201	133.138	95.5532	102.131
ENSG00000076604.15	TRAF4	TNF receptor associated factor 4 [Source:HGNC Symbol;Acc:HGNC:12034]	protein_coding	4368.71	4543.91	4049.68	4824.16	4758.12	4494.41	3193.31	4603.99	2359.81	4095.55
ENSG00000076641.4	PAG1	phosphoprotein membrane anchor with glycosphingolipid microdomains 1 [Source:HGNC Symbol;Acc:HGNC:30043]	protein_coding	1316.11	1109.43	1182.27	1129.98	1220.43	2450.77	2845.35	2353.45	2643.21	2518.02
ENSG00000076650.7	GPATCH1	G-patch domain containing 1 [Source:HGNC Symbol;Acc:HGNC:24658]	protein_coding	321.672	368.477	426.869	360.827	353.264	406.754	256.56	345.747	331.648	341.981
ENSG00000076662.10	ICAM3	intercellular adhesion molecule 3 [Source:HGNC Symbol;Acc:HGNC:5346]	protein_coding	4069.12	3742.54	3837.18	3933.19	4045.52	8290.24	6044.45	4620.04	5662.81	5456.75
ENSG00000076685.19	NT5C2	5'-nucleotidase, cytosolic II [Source:HGNC Symbol;Acc:HGNC:8022]	protein_coding	427.214	502.119	447.797	498.081	408.236	333.841	341.897	286.037	547.182	360.437
ENSG00000076706.17	MCAM	melanoma cell adhesion molecule [Source:HGNC Symbol;Acc:HGNC:6934]	protein_coding	10.645	43.0446	12.3227	7.32087	7.81652	15.0838	35.1338	6.83076	14.7185	14.939
ENSG00000076716.9	GPC4	glypican 4 [Source:HGNC Symbol;Acc:HGNC:4452]	protein_coding	22.0046	45.2839	164.259	89.7461	190.828	137.573	186.763	436.675	180.165	413.922
ENSG00000076770.14	MBNL3	muscleblind like splicing regulator 3 [Source:HGNC Symbol;Acc:HGNC:20564]	protein_coding	2251.14	2826.08	2308.87	2775.41	2584.8	2034.46	2269.79	1718.21	2187.35	1622.03
ENSG00000076826.10	CAMSAP3	calmodulin regulated spectrin associated protein family member 3 [Source:HGNC Symbol;Acc:HGNC:29307]	protein_coding	246.433	2.7413	17.9842	5.35665	15.6144	605.943	52.4722	155.087	36.177	118.593
ENSG00000076864.19	RAP1GAP	RAP1 GTPase activating protein [Source:HGNC Symbol;Acc:HGNC:9858]	protein_coding	1.69767	1.52148	5.70619	2.50617	4.60335	12.3441	0	2.91085	45.8298	7.31697
ENSG00000076924.12	XAB2	XPA binding protein 2 [Source:HGNC Symbol;Acc:HGNC:14089]	protein_coding	2455.66	2440.35	2469.35	2017.84	2272.66	1993.65	1847.63	2133.64	1870.75	2037.83
ENSG00000076928.18	ARHGEF1	Rho guanine nucleotide exchange factor 1 [Source:HGNC Symbol;Acc:HGNC:681]	protein_coding	5051.73	5161.6	5054.07	5207.19	4339.45	10325.3	10485.9	6339.04	7137.04	6264.54
ENSG00000076944.16	STXBP2	syntaxin binding protein 2 [Source:HGNC Symbol;Acc:HGNC:11445]	protein_coding	3097.04	2530.87	3142.73	2715.47	2626.87	4225.85	3170.01	3194.71	2901.16	3356.59
ENSG00000076984.18	MAP2K7	mitogen-activated protein kinase kinase 7 [Source:HGNC Symbol;Acc:HGNC:6847]	protein_coding	735.196	697.058	806.767	714.282	698.062	807.254	953.629	823.805	838.81	1031.14
ENSG00000077009.13	NMRK2	nicotinamide riboside kinase 2 [Source:HGNC Symbol;Acc:HGNC:17871]	protein_coding	0.778412	7.14127	7.33515	2.35477	5.49488	4.38577	2.97458	0	0	0
ENSG00000077044.11	DGKD	diacylglycerol kinase delta [Source:HGNC Symbol;Acc:HGNC:2851]	protein_coding	474.791	595.651	694.065	540.227	603.824	1118.28	1017.27	576.73	679.652	978.49
ENSG00000077063.11	CTTNBP2	cortactin binding protein 2 [Source:HGNC Symbol;Acc:HGNC:15679]	protein_coding	0	0	0	0	0	0	3.53486	0	0	0
ENSG00000077080.10	ACTL6B	actin like 6B [Source:HGNC Symbol;Acc:HGNC:160]	protein_coding	0	0	0	0	0	0	0	0	0	0
ENSG00000077092.19	RARB	retinoic acid receptor beta [Source:HGNC Symbol;Acc:HGNC:9865]	protein_coding	0	0	0	0	0	0	0	0	0	0
ENSG00000077097.15	TOP2B	DNA topoisomerase II beta [Source:HGNC Symbol;Acc:HGNC:11990]	protein_coding	4294.63	5536.22	5251.22	4288.47	4728.02	7666.72	7803.95	5638.1	6369.28	5848.93
ENSG00000077147.16	TM9SF3	transmembrane 9 superfamily member 3 [Source:HGNC Symbol;Acc:HGNC:21529]	protein_coding	4486.72	4012.45	3291.43	3657.89	3635.83	3767.45	3072.42	3973.58	4054.45	4497.96
ENSG00000077150.20	NFKB2	nuclear factor kappa B subunit 2 [Source:HGNC Symbol;Acc:HGNC:7795]	protein_coding	3612.1	3607.91	3838.53	3306.87	3190.56	6069.85	4438.47	7355.04	4121.63	7852.44
ENSG00000077152.11	UBE2T	ubiquitin conjugating enzyme E2 T [Source:HGNC Symbol;Acc:HGNC:25009]	protein_coding	721.125	765.632	589.078	693.14	681.452	253.665	216.181	464.929	424.621	374.967
ENSG00000077157.22	PPP1R12B	protein phosphatase 1 regulatory subunit 12B [Source:HGNC Symbol;Acc:HGNC:7619]	protein_coding	535.392	505.815	417.904	426.86	390.162	550.661	350.78	277.184	258.923	502.767
ENSG00000077232.19	DNAJC10	DnaJ heat shock protein family (Hsp40) member C10 [Source:HGNC Symbol;Acc:HGNC:24637]	protein_coding	503.774	319.497	145.41	335.899	249.655	536.624	192.894	527.317	296.476	632.938
ENSG00000077235.18	GTF3C1	general transcription factor IIIC subunit 1 [Source:HGNC Symbol;Acc:HGNC:4664]	protein_coding	2271.76	2571.25	2669.37	2310.26	2466.3	2704.68	3640.91	3303.23	2203.94	2863.36
ENSG00000077238.14	IL4R	interleukin 4 receptor [Source:HGNC Symbol;Acc:HGNC:6015]	protein_coding	2702.58	3818.18	3151.26	3559.59	2862.6	8460.28	10031.5	7810.67	9696.03	8203.78
ENSG00000077254.14	USP33	ubiquitin specific peptidase 33 [Source:HGNC Symbol;Acc:HGNC:20059]	protein_coding	1347.37	1458.29	1316.29	1324.26	1375.28	1262.97	1238.53	1306.66	1462.52	1404.69
ENSG00000077264.16	PAK3	p21 (RAC1) activated kinase 3 [Source:HGNC Symbol;Acc:HGNC:8592]	protein_coding	18.1603	7.70785	8.68682	1.72561	5.33499	6.03613	6.44068	5.00026	11.152	12.2665
ENSG00000077274.9	CAPN6	calpain 6 [Source:HGNC Symbol;Acc:HGNC:1483]	protein_coding	0	0	0	1.90909	0	0	0	0	0	0
ENSG00000077279.20	DCX	doublecortin [Source:HGNC Symbol;Acc:HGNC:2714]	protein_coding	0	0	0	0	0	0	0	0	0	0
ENSG00000077312.9	SNRPA	small nuclear ribonucleoprotein polypeptide A [Source:HGNC Symbol;Acc:HGNC:11151]	protein_coding	3112.79	3327.77	3016.03	3044.79	3029.61	1785.51	1753.53	2530.72	1962.44	1890.01
ENSG00000077327.16	SPAG6	sperm associated antigen 6 [Source:HGNC Symbol;Acc:HGNC:11215]	protein_coding	15.0235	40.7861	19.5389	21.3626	40.6605	21.716	0.940261	4.34121	6.29552	6.96083
ENSG00000077348.9	EXOSC5	exosome component 5 [Source:HGNC Symbol;Acc:HGNC:24662]	protein_coding	823.316	809.123	768.948	719.621	811.859	330.581	299.199	548.827	330.635	377.301
ENSG00000077380.16	DYNC1I2	dynein cytoplasmic 1 intermediate chain 2 [Source:HGNC Symbol;Acc:HGNC:2964]	protein_coding	1617.16	1503.01	1533.45	1552.24	1673.42	1271.93	1661.95	1625.07	1556.21	1686.4
ENSG00000077420.16	APBB1IP	amyloid beta precursor protein binding family B member 1 interacting protein [Source:HGNC Symbol;Acc:HGNC:17379]	protein_coding	2567.26	2361.43	2585.93	2535.08	2572.09	4597.92	5731.23	2910.55	4234.69	3889.48
ENSG00000077454.16	LRCH4	leucine rich repeats and calponin homology domain containing 4 [Source:HGNC Symbol;Acc:HGNC:6691]	protein_coding	2338.58	2311.86	2638.42	2225.03	2168.72	4306.46	4914.96	3674.04	3411.9	4232.46
ENSG00000077458.13	FAM76B	family with sequence similarity 76 member B [Source:HGNC Symbol;Acc:HGNC:28492]	protein_coding	807.097	1103.58	1053.1	1014.8	845.338	1574.92	1454.12	1024.38	1270.92	960.032
ENSG00000077463.15	SIRT6	sirtuin 6 [Source:HGNC Symbol;Acc:HGNC:14934]	protein_coding	658.057	722.387	703.728	663.05	620.689	895.359	1164.75	947.826	941.347	935.81
ENSG00000077498.9	TYR	tyrosinase [Source:HGNC Symbol;Acc:HGNC:12442]	protein_coding	0	0	0	0	0	0	0	0	0	0
ENSG00000077514.9	POLD3	DNA polymerase delta 3, accessory subunit [Source:HGNC Symbol;Acc:HGNC:20932]	protein_coding	1482.6	1566.81	1332.4	1651.9	1261.38	483.209	503.307	649.685	702.391	453.902
ENSG00000077522.14	ACTN2	actinin alpha 2 [Source:HGNC Symbol;Acc:HGNC:164]	protein_coding	0	0.88466	0	0	0	0	0	0	0	0
ENSG00000077549.19	CAPZB	capping actin protein of muscle Z-line subunit beta [Source:HGNC Symbol;Acc:HGNC:1491]	protein_coding	7660.67	7297	7462.59	7277.38	7615.08	11156.4	15916.7	12111.5	11780.9	13395
ENSG00000077585.14	GPR137B	G protein-coupled receptor 137B [Source:HGNC Symbol;Acc:HGNC:11862]	protein_coding	272.751	238.423	213.462	240.477	302.018	519.417	388.395	621.142	375.783	773.78
ENSG00000077616.11	NAALAD2	N-acetylated alpha-linked acidic dipeptidase 2 [Source:HGNC Symbol;Acc:HGNC:14526]	protein_coding	12.666	4.69426	3.9923	8.67393	1.83954	0	0	0	0.975809	0
ENSG00000077684.16	JADE1	jade family PHD finger 1 [Source:HGNC Symbol;Acc:HGNC:30027]	protein_coding	888.831	859.816	1040.99	944.332	856.464	490.824	407.239	749.648	705.587	496.578
ENSG00000077713.19	SLC25A43	solute carrier family 25 member 43 [Source:HGNC Symbol;Acc:HGNC:30557]	protein_coding	284.807	281.066	351.385	369.857	342.761	423.661	562.444	455.801	388.427	541.617
ENSG00000077721.16	UBE2A	ubiquitin conjugating enzyme E2 A [Source:HGNC Symbol;Acc:HGNC:12472]	protein_coding	1740.05	1444.92	1544.12	1592.83	1798.82	2386.9	3187.81	2764.66	2733.02	3040.1
ENSG00000077782.21	FGFR1	fibroblast growth factor receptor 1 [Source:HGNC Symbol;Acc:HGNC:3688]	protein_coding	17.5868	31.4747	31.0793	38.2736	30.4451	72.5137	6.12489	3.79697	2.20757	2.28448
ENSG00000077800.13	FKBP6	FKBP prolyl isomerase 6 [Source:HGNC Symbol;Acc:HGNC:3722]	protein_coding	1.98212	0	5.09873	0	0	0	0.917808	3.85434	0	0.959615
ENSG00000077935.17	SMC1B	structural maintenance of chromosomes 1B [Source:HGNC Symbol;Acc:HGNC:11112]	protein_coding	23.3751	36.7789	5.89522	22.8271	16.3944	14.5093	18.0397	8.12962	4.00509	6.75992
ENSG00000077942.19	FBLN1	fibulin 1 [Source:HGNC Symbol;Acc:HGNC:3600]	protein_coding	7.32769	0.824266	3.84981	1.83356	5.1539	5.128	11.4671	2.11743	2.3697	3.98941
ENSG00000077943.8	ITGA8	integrin subunit alpha 8 [Source:HGNC Symbol;Acc:HGNC:6144]	protein_coding	2.58527	0	0.721189	2.57838	0	13.2271	2.14002	6.96999	9.9978	30.9761
ENSG00000077984.6	CST7	cystatin F [Source:HGNC Symbol;Acc:HGNC:2479]	protein_coding	14.1538	41.1855	68.4487	23.8977	27.3714	22.6849	15.7968	60.0553	34.5808	32.7641
ENSG00000078018.20	MAP2	microtubule associated protein 2 [Source:HGNC Symbol;Acc:HGNC:6839]	protein_coding	72.8168	182.293	49.905	131.48	180.597	3.71561	94.3214	155.327	111.457	125.246
ENSG00000078043.16	PIAS2	protein inhibitor of activated STAT 2 [Source:HGNC Symbol;Acc:HGNC:17311]	protein_coding	955.541	901.269	780.111	756.443	859.653	521.565	482.649	782.102	710.576	672.783
ENSG00000078053.17	AMPH	amphiphysin [Source:HGNC Symbol;Acc:HGNC:471]	protein_coding	0	0	1.33579	2.38662	3.91621	0	0.993144	0	0	0
ENSG00000078061.14	ARAF	A-Raf proto-oncogene, serine/threonine kinase [Source:HGNC Symbol;Acc:HGNC:646]	protein_coding	2048.17	2033.42	2066.38	2179.68	1924.14	2161.54	2425.57	2066.11	2003.35	1969.27
ENSG00000078070.13	MCCC1	methylcrotonoyl-CoA carboxylase 1 [Source:HGNC Symbol;Acc:HGNC:6936]	protein_coding	1437.78	1242.7	1308.86	1434.6	1366.8	670.535	665.19	730.411	727.033	793.387
ENSG00000078081.8	LAMP3	lysosomal associated membrane protein 3 [Source:HGNC Symbol;Acc:HGNC:14582]	protein_coding	3114.03	3002.22	3561.96	4527.68	3876.04	5.99518	40.664	44.611	30.0383	7.4756
ENSG00000078098.14	FAP	fibroblast activation protein alpha [Source:HGNC Symbol;Acc:HGNC:3590]	protein_coding	0	0	0	0	0	2.45533	1.30683	5.76279	1.13509	3.80566
ENSG00000078114.19	NEBL	nebulette [Source:HGNC Symbol;Acc:HGNC:16932]	protein_coding	0	0	0	0	0	0	0	0	0	0
ENSG00000078124.13	ACER3	alkaline ceramidase 3 [Source:HGNC Symbol;Acc:HGNC:16066]	protein_coding	454.391	381.404	331.248	373.536	460.4	353.154	660.343	471.2	481.159	576.041
ENSG00000078140.14	UBE2K	ubiquitin conjugating enzyme E2 K [Source:HGNC Symbol;Acc:HGNC:4914]	protein_coding	2840.01	2459.41	2672.92	2620.04	2619.22	2151.74	2121.75	2743.87	2398.67	2971.34
ENSG00000078142.13	PIK3C3	phosphatidylinositol 3-kinase catalytic subunit type 3 [Source:HGNC Symbol;Acc:HGNC:8974]	protein_coding	1059.22	1072.28	1265.97	1133.41	1131.41	926.219	1460.32	1129.5	1131.87	945.875
ENSG00000078177.14	N4BP2	NEDD4 binding protein 2 [Source:HGNC Symbol;Acc:HGNC:29851]	protein_coding	907.033	1091.81	979.196	636.042	896.773	777.809	1057.14	768.325	923.776	916.577
ENSG00000078237.7	TIGAR	TP53 induced glycolysis regulatory phosphatase [Source:HGNC Symbol;Acc:HGNC:1185]	protein_coding	698.426	461.45	390.07	495.648	293.583	36.3796	611.34	364.447	384.75	204.301
ENSG00000078246.17	TULP3	TUB like protein 3 [Source:HGNC Symbol;Acc:HGNC:12425]	protein_coding	210.94	245.331	252.065	273.365	238.479	203.761	308.079	318.551	277.529	263.666
ENSG00000078269.15	SYNJ2	synaptojanin 2 [Source:HGNC Symbol;Acc:HGNC:11504]	protein_coding	1540.1	1611.78	1682.56	1762.54	2005.86	1209.26	1977.57	1882.2	1783.27	2525.29
ENSG00000078295.17	ADCY2	adenylate cyclase 2 [Source:HGNC Symbol;Acc:HGNC:233]	protein_coding	7.66231	5.96887	5.60657	0	4.70594	14.6933	4.75022	6.63964	12.3391	2.08831
ENSG00000078304.19	PPP2R5C	protein phosphatase 2 regulatory subunit B'gamma [Source:HGNC Symbol;Acc:HGNC:9311]	protein_coding	4335.79	4074.45	4006.4	4198.09	4145.93	5996.16	7784.1	6620.55	7633.19	6633.83
ENSG00000078328.22	RBFOX1	RNA binding fox-1 homolog 1 [Source:HGNC Symbol;Acc:HGNC:18222]	protein_coding	3.10783	0.478814	0	0	0	0	0	0	0	0
ENSG00000078369.18	GNB1	G protein subunit beta 1 [Source:HGNC Symbol;Acc:HGNC:4396]	protein_coding	10665.8	9294.72	9493	9311.26	9574.07	8891.69	9892.66	10365.6	8931.79	10196.3
ENSG00000078399.19	HOXA9	homeobox A9 [Source:HGNC Symbol;Acc:HGNC:5109]	protein_coding	3.71225	0	0	0	1.69747	1.4203	0	0	0	1.74586
ENSG00000078401.7	EDN1	endothelin 1 [Source:HGNC Symbol;Acc:HGNC:3176]	protein_coding	95.3321	67.9368	52.9519	70.6749	87.2069	22.7011	47.843	14.326	28.389	13.4908
ENSG00000078403.17	MLLT10	MLLT10 histone lysine methyltransferase DOT1L cofactor [Source:HGNC Symbol;Acc:HGNC:16063]	protein_coding	859.247	760.054	820.602	750.854	1033.57	559.101	608.457	680.787	768.725	680.801
ENSG00000078487.17	ZCWPW1	zinc finger CW-type and PWWP domain containing 1 [Source:HGNC Symbol;Acc:HGNC:23486]	protein_coding	127.853	110.667	128.091	135.839	137.417	142.992	116.324	86.948	128.545	104.316
ENSG00000078549.15	ADCYAP1R1	ADCYAP receptor type I [Source:HGNC Symbol;Acc:HGNC:242]	protein_coding	0	0	0	0	0	0	0	0	0	0
ENSG00000078579.9	FGF20	fibroblast growth factor 20 [Source:HGNC Symbol;Acc:HGNC:3677]	protein_coding	0	0	0	0	0	0	0	0	0	0
ENSG00000078589.13	P2RY10	P2Y receptor family member 10 [Source:HGNC Symbol;Acc:HGNC:19906]	protein_coding	2480.67	2836.98	2583.34	2981.63	2738.54	3483.19	3293.88	2783.4	2978.66	2985.27
ENSG00000078596.11	ITM2A	integral membrane protein 2A [Source:HGNC Symbol;Acc:HGNC:6173]	protein_coding	1636.68	903.495	1404.38	1525.29	1659.57	506.215	41.1029	556.916	495.466	1170.26
ENSG00000078618.22	NRDC	nardilysin convertase [Source:HGNC Symbol;Acc:HGNC:7995]	protein_coding	891.935	762.911	764.212	762.839	909.99	1188.52	1368.6	1033.05	1046.4	1392.08
ENSG00000078668.14	VDAC3	voltage dependent anion channel 3 [Source:HGNC Symbol;Acc:HGNC:12674]	protein_coding	3396.02	3254.47	3040.86	3141	3220.26	1850.91	1906.65	2174.68	1996.33	2087
ENSG00000078674.18	PCM1	pericentriolar material 1 [Source:HGNC Symbol;Acc:HGNC:8727]	protein_coding	4573.61	5010.71	4753.14	4776.98	5507.13	2515.56	2289.11	2332.67	2421.25	2235.63
ENSG00000078687.17	TNRC6C	trinucleotide repeat containing adaptor 6C [Source:HGNC Symbol;Acc:HGNC:29318]	protein_coding	546.943	361.5	507.64	434.106	439.393	811.007	1000.12	523.894	632.058	928.171
ENSG00000078699.22	CBFA2T2	CBFA2/RUNX1 partner transcriptional co-repressor 2 [Source:HGNC Symbol;Acc:HGNC:1536]	protein_coding	484.918	660.529	702.536	635.116	615.408	733.542	1021.04	825.622	771.315	912.267
ENSG00000078725.13	BRINP1	BMP/retinoic acid inducible neural specific 1 [Source:HGNC Symbol;Acc:HGNC:2687]	protein_coding	0	0	0	0	0	0	0	0	0	0
ENSG00000078747.16	ITCH	itchy E3 ubiquitin protein ligase [Source:HGNC Symbol;Acc:HGNC:13890]	protein_coding	1490.11	1665.52	1519.88	1240.3	1448.25	984.097	969.809	1068.24	1216.78	1510.31
ENSG00000078795.17	PKD2L2	polycystin 2 like 2, transient receptor potential cation channel [Source:HGNC Symbol;Acc:HGNC:9012]	protein_coding	9.77783	15.9633	30.0818	26.3874	12.1153	25.5792	27.0424	12.1008	28.6622	25.7715
ENSG00000078804.13	TP53INP2	tumor protein p53 inducible nuclear protein 2 [Source:HGNC Symbol;Acc:HGNC:16104]	protein_coding	407.951	255.218	415.932	376.89	360.865	545.463	684.214	538.984	614.48	831.288
ENSG00000078808.19	SDF4	stromal cell derived factor 4 [Source:HGNC Symbol;Acc:HGNC:24188]	protein_coding	788.291	616.922	728.541	742.404	591.72	872.679	719.656	696.281	743.552	881.729
ENSG00000078814.17	MYH7B	myosin heavy chain 7B [Source:HGNC Symbol;Acc:HGNC:15906]	protein_coding	21.2449	51.1116	53.0034	36.168	46.8476	77.7751	101.631	48.0589	73.1063	53.2585
ENSG00000078898.7	BPIFB2	BPI fold containing family B member 2 [Source:HGNC Symbol;Acc:HGNC:16177]	protein_coding	0	0	0	0	0	0	0	0	0	0
ENSG00000078900.15	TP73	tumor protein p73 [Source:HGNC Symbol;Acc:HGNC:12003]	protein_coding	193.608	71.3622	140.258	111.026	208.775	139.653	49.9285	99.7613	151.224	218.904
ENSG00000078902.16	TOLLIP	toll interacting protein [Source:HGNC Symbol;Acc:HGNC:16476]	protein_coding	1339.55	967.304	1257.1	1101.2	1058.35	1447.33	1338.56	1513.85	1410.83	1564.84
ENSG00000078967.13	UBE2D4	ubiquitin conjugating enzyme E2 D4 (putative) [Source:HGNC Symbol;Acc:HGNC:21647]	protein_coding	287.878	316.813	385.351	291.281	320.506	198.97	195.512	202.838	254.583	162.092
ENSG00000079101.16	CLUL1	clusterin like 1 [Source:HGNC Symbol;Acc:HGNC:2096]	protein_coding	0	0	0.333731	0	0	0	0	0	0	0
ENSG00000079102.16	RUNX1T1	RUNX1 partner transcriptional co-repressor 1 [Source:HGNC Symbol;Acc:HGNC:1535]	protein_coding	0	0.62187	0	0	0.979704	0	0	0	0	0
ENSG00000079112.10	CDH17	cadherin 17 [Source:HGNC Symbol;Acc:HGNC:1756]	protein_coding	0.605871	6.08929	1.01598	4.8413	3.34019	1.48225	0	0	2.34646	0
ENSG00000079134.12	THOC1	THO complex 1 [Source:HGNC Symbol;Acc:HGNC:19070]	protein_coding	785.904	979.008	844.528	785.778	788.164	529.763	573.619	593.913	540.336	519.191
ENSG00000079150.18	FKBP7	FKBP prolyl isomerase 7 [Source:HGNC Symbol;Acc:HGNC:3723]	protein_coding	87.654	67.4987	78.131	83.2979	90.554	24.4579	31.56	54.918	65.1266	33.3154
ENSG00000079156.17	OSBPL6	oxysterol binding protein like 6 [Source:HGNC Symbol;Acc:HGNC:16388]	protein_coding	2.91909	4.24049	1.31975	4.86068	3.95074	0.830225	0	1.81394	1.16242	1.22444
ENSG00000079215.15	SLC1A3	solute carrier family 1 member 3 [Source:HGNC Symbol;Acc:HGNC:10941]	protein_coding	2.60848	1.83236	10.2133	6.13137	10.5316	0	0	0	0	0
ENSG00000079246.16	XRCC5	X-ray repair cross complementing 5 [Source:HGNC Symbol;Acc:HGNC:12833]	protein_coding	15028.7	15200.6	13028	14976.4	13908.9	7253.56	9111.18	10857.8	9475.75	9271.36
ENSG00000079257.8	LXN	latexin [Source:HGNC Symbol;Acc:HGNC:13347]	protein_coding	207.218	198.351	182.989	146.564	172.483	152.45	108.82	115.292	143.88	124.973
ENSG00000079263.19	SP140	SP140 nuclear body protein [Source:HGNC Symbol;Acc:HGNC:17133]	protein_coding	3044.4	3403.26	2282.3	2163.15	3158.45	5234.74	6444.17	3574.23	4263.05	4488.63
ENSG00000079277.22	MKNK1	MAPK interacting serine/threonine kinase 1 [Source:HGNC Symbol;Acc:HGNC:7110]	protein_coding	629.522	842.111	627.812	685.234	679.445	799.221	842.252	649.053	765.595	512.757
ENSG00000079308.19	TNS1	tensin 1 [Source:HGNC Symbol;Acc:HGNC:11973]	protein_coding	1.34145	0.398059	16.8351	5.4668	1.25541	56.7334	86.4286	7.63654	5.18442	20.0346
ENSG00000079313.15	REXO1	RNA exonuclease 1 homolog [Source:HGNC Symbol;Acc:HGNC:24616]	protein_coding	2189.05	2209.89	1999.22	2032.89	2114.56	2161.21	2395.75	2157.59	2378.64	2175.33
ENSG00000079332.15	SAR1A	secretion associated Ras related GTPase 1A [Source:HGNC Symbol;Acc:HGNC:10534]	protein_coding	1653.68	1572.46	1713.35	1542.66	1609.16	1539.92	1517.47	1872.89	1672.18	1876.99
ENSG00000079335.20	CDC14A	cell division cycle 14A [Source:HGNC Symbol;Acc:HGNC:1718]	protein_coding	171.473	188.391	208.354	209.792	176.043	126.632	139.708	111.973	90.661	99.8677
ENSG00000079337.16	RAPGEF3	Rap guanine nucleotide exchange factor 3 [Source:HGNC Symbol;Acc:HGNC:16629]	protein_coding	27.8605	23.1652	51.6921	29.1568	9.99164	83.7678	28.0479	70.928	30.2601	38.0649
ENSG00000079385.23	CEACAM1	CEA cell adhesion molecule 1 [Source:HGNC Symbol;Acc:HGNC:1814]	protein_coding	110.231	171.919	178.394	172.261	197.765	80.9119	59.0325	15.8463	84.4489	16.8032
ENSG00000079387.14	SENP1	SUMO specific peptidase 1 [Source:HGNC Symbol;Acc:HGNC:17927]	protein_coding	861.437	1107.94	949.738	1208.43	1095.69	654.557	784.019	979.169	815.085	666.432
ENSG00000079393.20	DUSP13	dual specificity phosphatase 13 [Source:HGNC Symbol;Acc:HGNC:19681]	protein_coding	0	6.25577	0.729401	0.701747	0	0	0	0	0	0
ENSG00000079432.8	CIC	capicua transcriptional repressor [Source:HGNC Symbol;Acc:HGNC:14214]	protein_coding	3059.16	2973.28	2889.21	2817.16	2810.27	5863.27	9225.61	6718.42	6148.57	8067.41
ENSG00000079435.10	LIPE	lipase E, hormone sensitive type [Source:HGNC Symbol;Acc:HGNC:6621]	protein_coding	575.518	576.834	645.164	689.43	639.358	481.465	732.793	815.209	584.547	598.009
ENSG00000079459.13	FDFT1	farnesyl-diphosphate farnesyltransferase 1 [Source:HGNC Symbol;Acc:HGNC:3629]	protein_coding	6074.29	6163.46	5388.72	5837.07	5760.92	7779.91	9757.85	8727.21	7678.28	8712.93
ENSG00000079462.8	PAFAH1B3	platelet activating factor acetylhydrolase 1b catalytic subunit 3 [Source:HGNC Symbol;Acc:HGNC:8576]	protein_coding	302.875	192.83	238.263	189.008	190.811	203.48	264.011	265.446	292.381	248.704
ENSG00000079482.14	OPHN1	oligophrenin 1 [Source:HGNC Symbol;Acc:HGNC:8148]	protein_coding	55.5328	73.3765	83.3077	52.5071	65.8727	69.4574	76.0424	38.7194	55.5272	41.7475
ENSG00000079557.5	AFM	afamin [Source:HGNC Symbol;Acc:HGNC:316]	protein_coding	0	0	0	0	0	0	0	0	0	0
ENSG00000079616.13	KIF22	kinesin family member 22 [Source:HGNC Symbol;Acc:HGNC:6391]	protein_coding	420.591	635.768	625.877	591.29	553.923	326.385	339.028	509.544	452.946	450.226
ENSG00000079689.14	SCGN	secretagogin, EF-hand calcium binding protein [Source:HGNC Symbol;Acc:HGNC:16941]	protein_coding	0	0	0	0	0	0	0	0	0	0
ENSG00000079691.18	CARMIL1	capping protein regulator and myosin 1 linker 1 [Source:HGNC Symbol;Acc:HGNC:21581]	protein_coding	247.366	428.554	457.971	563.559	447.901	100.079	78.7262	335.626	353.644	230.208
ENSG00000079739.17	PGM1	phosphoglucomutase 1 [Source:HGNC Symbol;Acc:HGNC:8905]	protein_coding	1061.99	1066.8	1303.49	1053.42	1204.6	675.853	710.036	1045.86	1024.54	899.942
ENSG00000079785.16	DDX1	DEAD-box helicase 1 [Source:HGNC Symbol;Acc:HGNC:2734]	protein_coding	3368.15	3166.6	3093.18	3333.78	2998.17	1513.07	1295.45	2610.01	2194.42	2049.55
ENSG00000079805.18	DNM2	dynamin 2 [Source:HGNC Symbol;Acc:HGNC:2974]	protein_coding	3179.95	3502.72	3433.89	3334.42	3096.23	4832.36	3990.62	3395.63	3444.83	3583.95
ENSG00000079819.19	EPB41L2	erythrocyte membrane protein band 4.1 like 2 [Source:HGNC Symbol;Acc:HGNC:3379]	protein_coding	2549	3278.33	3402.39	3953.54	3306.33	1652.49	1067.61	2841.05	1686.9	2016.36
ENSG00000079841.18	RIMS1	regulating synaptic membrane exocytosis 1 [Source:HGNC Symbol;Acc:HGNC:17282]	protein_coding	0	0	0	0	2.8222	0.419587	0	1.86448	0	0
ENSG00000079931.15	MOXD1	monooxygenase DBH like 1 [Source:HGNC Symbol;Acc:HGNC:21063]	protein_coding	511.866	228.527	588.647	537.607	441.775	244.654	183.804	137.847	171.059	307.114
ENSG00000079950.14	STX7	syntaxin 7 [Source:HGNC Symbol;Acc:HGNC:11442]	protein_coding	2365.41	2563.22	2329.71	2352.79	2685.31	4935.12	6132.12	3832.81	4668.1	4504.87
ENSG00000079974.18	RABL2B	RAB, member of RAS oncogene family like 2B [Source:HGNC Symbol;Acc:HGNC:9800]	protein_coding	376.051	467.172	584.421	516.554	568.922	305.243	479.179	310.178	344.617	292.724
ENSG00000079999.14	KEAP1	kelch like ECH associated protein 1 [Source:HGNC Symbol;Acc:HGNC:23177]	protein_coding	2014.32	1770.03	1966.61	1759.76	1782.03	1551.93	1246	1891.6	1372.9	1682.81
ENSG00000080007.8	DDX43	DEAD-box helicase 43 [Source:HGNC Symbol;Acc:HGNC:18677]	protein_coding	63.4726	127.475	24.1817	37.2631	25.5929	92.3754	103.783	29.3454	43.7811	30.4113
ENSG00000080031.10	PTPRH	protein tyrosine phosphatase receptor type H [Source:HGNC Symbol;Acc:HGNC:9672]	protein_coding	2.38455	0	0	0	0	1.70973	0	0	1.21848	2.05578
ENSG00000080166.16	DCT	dopachrome tautomerase [Source:HGNC Symbol;Acc:HGNC:2709]	protein_coding	2.19948	0	2.51428	0	0	7.0421	1.37064	6.42335	4.84031	0
ENSG00000080189.15	SLC35C2	solute carrier family 35 member C2 [Source:HGNC Symbol;Acc:HGNC:17117]	protein_coding	1333.78	1367.66	1305.35	1451.88	1453.87	2334.91	2418.59	2801.97	2560.16	2927.9
ENSG00000080200.10	CRYBG3	crystallin beta-gamma domain containing 3 [Source:HGNC Symbol;Acc:HGNC:34427]	protein_coding	121.151	268.141	266.036	258.388	183	344.006	909.375	249.025	567.315	395.427
ENSG00000080224.17	EPHA6	EPH receptor A6 [Source:HGNC Symbol;Acc:HGNC:19296]	protein_coding	0	0	0	0	0	0	0	0	0	0
ENSG00000080293.10	SCTR	secretin receptor [Source:HGNC Symbol;Acc:HGNC:10608]	protein_coding	0	0	0	0	0	0	0	0	0	0
ENSG00000080298.15	RFX3	regulatory factor X3 [Source:HGNC Symbol;Acc:HGNC:9984]	protein_coding	440.498	475.876	553.668	395.519	516.752	266.666	297.683	331.379	253.156	162.482
ENSG00000080345.18	RIF1	replication timing regulatory factor 1 [Source:HGNC Symbol;Acc:HGNC:23207]	protein_coding	2647.16	2513.41	2551.1	2593.22	2508.1	1056.99	868.271	1206.04	1364.17	1045.01
ENSG00000080371.6	RAB21	RAB21, member RAS oncogene family [Source:HGNC Symbol;Acc:HGNC:18263]	protein_coding	1623.81	1484.37	1309.58	1592.69	1645.65	1797.07	2102.76	1807.5	1914.33	1771.15
ENSG00000080493.18	SLC4A4	solute carrier family 4 member 4 [Source:HGNC Symbol;Acc:HGNC:11030]	protein_coding	19.9085	2.41314	1.62376	0	1.89459	0	0.802828	0	1.66753	0
ENSG00000080503.24	SMARCA2	SWI/SNF related, matrix associated, actin dependent regulator of chromatin, subfamily a, member 2 [Source:HGNC Symbol;Acc:HGNC:11098]	protein_coding	4929.81	3586.63	4561.75	4375.51	5209.99	4471.18	4322.55	3835.44	4703.56	4623.02
ENSG00000080511.5	RDH8	retinol dehydrogenase 8 [Source:HGNC Symbol;Acc:HGNC:14423]	protein_coding	0	0	0	0	0	0	0	0	0	0
ENSG00000080546.13	SESN1	sestrin 1 [Source:HGNC Symbol;Acc:HGNC:21595]	protein_coding	367.694	414.272	423.22	482.725	583.915	546.394	414.768	298.678	375.626	370.527
ENSG00000080561.14	MID2	midline 2 [Source:HGNC Symbol;Acc:HGNC:7096]	protein_coding	8.87996	1.23021	0	34.8372	15.323	3.82503	1.71134	0	7.07056	8.18087
ENSG00000080572.13	DNAAF6	dynein axonemal assembly factor 6 [Source:HGNC Symbol;Acc:HGNC:28570]	protein_coding	0	0	0	0	0	2.00668	0	0	0	0
ENSG00000080573.7	COL5A3	collagen type V alpha 3 chain [Source:HGNC Symbol;Acc:HGNC:14864]	protein_coding	0.957448	0.85397	0	2.86499	1.34455	0	0	0	0	0
ENSG00000080603.17	SRCAP	Snf2 related CREBBP activator protein [Source:HGNC Symbol;Acc:HGNC:16974]	protein_coding	4307.77	4805.71	4877.73	4985.34	4856.93	2869.94	2860.31	2864.96	2926.73	3379.79
ENSG00000080608.10	PUM3	pumilio RNA binding family member 3 [Source:HGNC Symbol;Acc:HGNC:29676]	protein_coding	1754.45	1922.09	1621.16	1699.52	1723.21	575.202	567.056	998.672	908.124	736.498
ENSG00000080618.17	CPB2	carboxypeptidase B2 [Source:HGNC Symbol;Acc:HGNC:2300]	protein_coding	0	0.86	0	0	0	0	0	1.09613	0	0
ENSG00000080644.16	CHRNA3	cholinergic receptor nicotinic alpha 3 subunit [Source:HGNC Symbol;Acc:HGNC:1957]	protein_coding	0.800133	0	0	0	0	0	0	0	0	0
ENSG00000080709.16	KCNN2	potassium calcium-activated channel subfamily N member 2 [Source:HGNC Symbol;Acc:HGNC:6291]	protein_coding	0	0.837028	5.4444	0	1.24304	1.29301	1.16326	6.38776	1.19559	3.0042
ENSG00000080802.19	CNOT4	CCR4-NOT transcription complex subunit 4 [Source:HGNC Symbol;Acc:HGNC:7880]	protein_coding	451.401	556.583	487.478	564.525	518.137	454.389	559.79	467.129	602.67	633.49
ENSG00000080815.19	PSEN1	presenilin 1 [Source:HGNC Symbol;Acc:HGNC:9508]	protein_coding	1157.09	1279.1	1279.47	1195.49	1241.88	1553.47	1690.2	1354.56	1227.99	1392.44
ENSG00000080819.9	CPOX	coproporphyrinogen oxidase [Source:HGNC Symbol;Acc:HGNC:2321]	protein_coding	1904.43	951.416	1434.37	1370.09	1552.61	513.791	436.609	663.795	758.958	754.524
ENSG00000080822.17	CLDND1	claudin domain containing 1 [Source:HGNC Symbol;Acc:HGNC:1322]	protein_coding	2077.06	1247.43	1755.14	1545.2	1766.63	2223.41	1502.76	2270.08	2318.95	2185.02
ENSG00000080823.23	MOK	MOK protein kinase [Source:HGNC Symbol;Acc:HGNC:9833]	protein_coding	113.473	138.835	250.579	177.396	127.507	49.9225	55.3007	144.923	56.1975	60.5814
ENSG00000080824.19	HSP90AA1	heat shock protein 90 alpha family class A member 1 [Source:HGNC Symbol;Acc:HGNC:5253]	protein_coding	478.679	541.749	443.533	425.792	498.87	177.689	226.554	241.98	429.299	302.752
ENSG00000080839.12	RBL1	RB transcriptional corepressor like 1 [Source:HGNC Symbol;Acc:HGNC:9893]	protein_coding	1251.09	1259.39	1277.45	1192.43	1215.47	433.127	406.187	606.261	606.906	497.278
ENSG00000080845.18	DLGAP4	DLG associated protein 4 [Source:HGNC Symbol;Acc:HGNC:24476]	protein_coding	905.372	1143.33	1318.64	1088.35	1217.99	1045.15	1003.36	859.421	732.951	934.512
ENSG00000080854.16	IGSF9B	immunoglobulin superfamily member 9B [Source:HGNC Symbol;Acc:HGNC:32326]	protein_coding	0	0	1.83217	0.931563	1.82118	0	0	1.24268	0	0
ENSG00000080910.13	CFHR2	complement factor H related 2 [Source:HGNC Symbol;Acc:HGNC:4890]	protein_coding	2.53946	11.1805	10.0546	4.47642	6.38194	7.71192	13.5858	8.46895	7.70292	9.83166
ENSG00000080947.15	CROCCP3	CROCC pseudogene 3 [Source:HGNC Symbol;Acc:HGNC:29405]	transcribed_unprocessed_pseudogene	43.5959	45.7234	113.528	38.3737	60.3681	156.157	99.687	71.4789	47.8459	53.2451
ENSG00000080986.13	NDC80	NDC80 kinetochore complex component [Source:HGNC Symbol;Acc:HGNC:16909]	protein_coding	1299.63	1407.77	1208.6	1280.53	1297.17	526.422	505.167	1063.11	1079.8	677.537
ENSG00000081014.11	AP4E1	adaptor related protein complex 4 subunit epsilon 1 [Source:HGNC Symbol;Acc:HGNC:573]	protein_coding	794.64	850.449	837.049	842.689	784.989	596.132	601.108	506.158	605.4	574.018
ENSG00000081019.13	RSBN1	round spermatid basic protein 1 [Source:HGNC Symbol;Acc:HGNC:25642]	protein_coding	679.576	715.048	633.448	631.37	786.149	659.25	802.841	602.276	757.426	804.632
ENSG00000081026.19	MAGI3	membrane associated guanylate kinase, WW and PDZ domain containing 3 [Source:HGNC Symbol;Acc:HGNC:29647]	protein_coding	36.5859	29.8219	62.1608	52.5207	65.0835	155.672	63.0258	269.38	201.419	229.421
ENSG00000081041.9	CXCL2	C-X-C motif chemokine ligand 2 [Source:HGNC Symbol;Acc:HGNC:4603]	protein_coding	0	0	0	1.91314	1.33919	0	0	0	0	0
ENSG00000081051.8	AFP	alpha fetoprotein [Source:HGNC Symbol;Acc:HGNC:317]	protein_coding	0	0	0	0	0	0	0	0	0	0
ENSG00000081052.13	COL4A4	collagen type IV alpha 4 chain [Source:HGNC Symbol;Acc:HGNC:2206]	protein_coding	0	0	0	4.77716	5.34736	0	0	0	0	3.0835
ENSG00000081059.20	TCF7	transcription factor 7 [Source:HGNC Symbol;Acc:HGNC:11639]	protein_coding	421.325	152.155	268.596	319.418	282.035	89.7744	30.3972	28.9346	31.9971	14.9268
ENSG00000081087.15	OSTM1	osteoclastogenesis associated transmembrane protein 1 [Source:HGNC Symbol;Acc:HGNC:21652]	protein_coding	660.969	409.843	361.229	354.996	477.061	714.586	1234.97	688.811	634.412	723.03
ENSG00000081138.14	CDH7	cadherin 7 [Source:HGNC Symbol;Acc:HGNC:1766]	protein_coding	0	0	0.890314	3.59018	0	0	0.659883	0	0	0
ENSG00000081148.12	IMPG2	interphotoreceptor matrix proteoglycan 2 [Source:HGNC Symbol;Acc:HGNC:18362]	protein_coding	15.3214	4.26503	19.2239	19.0932	15.4609	33.3932	27.3221	15.4896	9.87142	27.1407
ENSG00000081154.12	PCNP	PEST proteolytic signal containing nuclear protein [Source:HGNC Symbol;Acc:HGNC:30023]	protein_coding	3258.23	3186.76	3037.21	3410.64	3194.18	2509.63	3115.58	3152.61	3219.68	3032.84
ENSG00000081177.18	EXD2	exonuclease 3'-5' domain containing 2 [Source:HGNC Symbol;Acc:HGNC:20217]	protein_coding	317.573	300.862	365.089	329.982	328.067	236.375	28.9372	229.932	168.248	205.982
ENSG00000081181.8	ARG2	arginase 2 [Source:HGNC Symbol;Acc:HGNC:664]	protein_coding	37.3802	30.5402	31.3222	37.282	35.2989	37.7365	21.2358	42.9994	25.1859	104.535
ENSG00000081189.16	MEF2C	myocyte enhancer factor 2C [Source:HGNC Symbol;Acc:HGNC:6996]	protein_coding	8637.54	7666.09	9114.84	8457.72	8334.33	10342.1	12481.1	11782.7	10454.5	11422.1
ENSG00000081237.20	PTPRC	protein tyrosine phosphatase receptor type C [Source:HGNC Symbol;Acc:HGNC:9666]	protein_coding	11013.1	11712.4	10208	10866.3	10754.7	26082.4	40962.6	25647.7	29652.5	30720.7
ENSG00000081248.12	CACNA1S	calcium voltage-gated channel subunit alpha1 S [Source:HGNC Symbol;Acc:HGNC:1397]	protein_coding	0	0	0	0	0	0	0	0	0	0
ENSG00000081277.13	PKP1	plakophilin 1 [Source:HGNC Symbol;Acc:HGNC:9023]	protein_coding	0	0	0	0	0	0	0	0	0	0
ENSG00000081307.14	UBA5	ubiquitin like modifier activating enzyme 5 [Source:HGNC Symbol;Acc:HGNC:23230]	protein_coding	1741.53	1496.86	1286.79	1378.86	1314.7	1695.75	818.76	1683.26	1762.95	1796.16
ENSG00000081320.11	STK17B	serine/threonine kinase 17b [Source:HGNC Symbol;Acc:HGNC:11396]	protein_coding	5291.71	7092.93	5428.11	5389.59	6097.65	10764.6	12241.1	11864	12252.6	12690.6
ENSG00000081377.17	CDC14B	cell division cycle 14B [Source:HGNC Symbol;Acc:HGNC:1719]	protein_coding	48.3042	18.0532	77.1572	47.7864	82.0948	63.6988	20.8358	80.8745	89.5979	140.752
ENSG00000081386.13	ZNF510	zinc finger protein 510 [Source:HGNC Symbol;Acc:HGNC:29161]	protein_coding	89.9097	42.9551	87.4214	80.865	67.7916	64.9635	128.319	56.3062	55.9587	65.7325
ENSG00000081479.15	LRP2	LDL receptor related protein 2 [Source:HGNC Symbol;Acc:HGNC:6694]	protein_coding	0.425157	1.13426	2.96934	0.423578	1.49178	24.7972	2.16759	6.53865	11.9129	17.1237
ENSG00000081665.14	ZNF506	zinc finger protein 506 [Source:HGNC Symbol;Acc:HGNC:23780]	protein_coding	404.024	437.491	369.409	408.228	462.197	707.675	610.441	617.79	509.15	656.315
ENSG00000081692.13	JMJD4	jumonji domain containing 4 [Source:HGNC Symbol;Acc:HGNC:25724]	protein_coding	67.6887	45.6335	39.4708	55.3935	64.8367	94.246	78.2476	122.293	123.197	62.3598
ENSG00000081721.12	DUSP12	dual specificity phosphatase 12 [Source:HGNC Symbol;Acc:HGNC:3067]	protein_coding	508.551	542.124	510.466	495.979	545.468	425.642	377.059	631.058	571.395	461.935
ENSG00000081760.17	AACS	acetoacetyl-CoA synthetase [Source:HGNC Symbol;Acc:HGNC:21298]	protein_coding	1371.64	1071.9	1300.35	1046.05	1186.02	922.044	771.961	1355.54	887.17	1093.72
ENSG00000081791.9	DELE1	DAP3 binding cell death enhancer 1 [Source:HGNC Symbol;Acc:HGNC:28969]	protein_coding	1773.86	1550	1780.85	1359.06	1864.41	2410.75	2286.01	2001.36	1674.53	2386.66
ENSG00000081800.9	SLC13A1	solute carrier family 13 member 1 [Source:HGNC Symbol;Acc:HGNC:10916]	protein_coding	0.95497	0.854557	0.800573	0.953741	0	0	0	0	0	0
ENSG00000081803.16	CADPS2	calcium dependent secretion activator 2 [Source:HGNC Symbol;Acc:HGNC:16018]	protein_coding	0	2.30689	1.05352	1.25521	0.441609	15.5337	3.70701	33.5253	6.48936	20.4242
ENSG00000081818.4	PCDHB4	protocadherin beta 4 [Source:HGNC Symbol;Acc:HGNC:8689]	protein_coding	0	0	0	0	0	0	0	0	0	0
ENSG00000081842.18	PCDHA6	protocadherin alpha 6 [Source:HGNC Symbol;Acc:HGNC:8672]	protein_coding	0	0	0	0	0	0	0	0	0	0
ENSG00000081853.15	PCDHGA2	protocadherin gamma subfamily A, 2 [Source:HGNC Symbol;Acc:HGNC:8700]	protein_coding	0.985919	0	0	0	0	1.29519	2.45306	0	0	3.22312
ENSG00000081870.12	HSPB11	heat shock protein family B (small) member 11 [Source:HGNC Symbol;Acc:HGNC:25019]	protein_coding	132.462	122.828	124.69	155.169	122.034	145.283	176.949	114.395	188.497	130.712
ENSG00000081913.14	PHLPP1	PH domain and leucine rich repeat protein phosphatase 1 [Source:HGNC Symbol;Acc:HGNC:20610]	protein_coding	656.704	893.626	592.735	917.336	569.913	221.334	312.877	261.008	224.265	226.789
ENSG00000081923.15	ATP8B1	ATPase phospholipid transporting 8B1 [Source:HGNC Symbol;Acc:HGNC:3706]	protein_coding	9.89905	0	0	7.32518	1.6574	14.1084	2.31748	0.606068	0.676276	6.37642
ENSG00000081985.13	IL12RB2	interleukin 12 receptor subunit beta 2 [Source:HGNC Symbol;Acc:HGNC:5972]	protein_coding	488.11	648.844	596.749	417.4	488.641	50.5392	33.8872	5.70695	4.25526	12.4888
ENSG00000082014.17	SMARCD3	SWI/SNF related, matrix associated, actin dependent regulator of chromatin, subfamily d, member 3 [Source:HGNC Symbol;Acc:HGNC:11108]	protein_coding	6.77456	26.0626	1.97333	14.5378	5.71582	17.9554	36.4136	12.6011	39.5682	29.003
ENSG00000082068.9	WDR70	WD repeat domain 70 [Source:HGNC Symbol;Acc:HGNC:25495]	protein_coding	798.193	854.629	746.345	712.462	827.477	624.199	931.376	785.122	836.425	679.918
ENSG00000082074.19	FYB1	FYN binding protein 1 [Source:HGNC Symbol;Acc:HGNC:4036]	protein_coding	42.1843	13.833	40.7142	8.30292	24.9539	0	7.69592	0	7.18837	9.33741
ENSG00000082126.18	MPP4	membrane palmitoylated protein 4 [Source:HGNC Symbol;Acc:HGNC:13680]	protein_coding	3.88174	3.42683	9.598	2.85676	2.67611	5.32611	4.76687	5.46822	0	3.37413
ENSG00000082146.13	STRADB	STE20 related adaptor beta [Source:HGNC Symbol;Acc:HGNC:13205]	protein_coding	571.214	493.866	596.692	698.976	571.847	547.723	618.28	479.1	484.986	619.92
ENSG00000082153.18	BZW1	basic leucine zipper and W2 domains 1 [Source:HGNC Symbol;Acc:HGNC:18380]	protein_coding	6934.44	7247.1	6448.52	7027.41	6993.45	4058.22	4952.85	5957.21	5373.06	5904.27
ENSG00000082175.15	PGR	progesterone receptor [Source:HGNC Symbol;Acc:HGNC:8910]	protein_coding	0	0	0	0	0	0	0	0	0	0
ENSG00000082196.21	C1QTNF3	C1q and TNF related 3 [Source:HGNC Symbol;Acc:HGNC:14326]	protein_coding	25.8876	38.3499	27.7693	24.5421	44.2127	38.0416	31.1343	18.9771	35.1525	30.104
ENSG00000082212.13	ME2	malic enzyme 2 [Source:HGNC Symbol;Acc:HGNC:6984]	protein_coding	3757.79	3898.38	3788.95	3660.22	4079.13	1940.13	2078.71	2488.12	2254.04	2679.09
ENSG00000082213.18	C5orf22	chromosome 5 open reading frame 22 [Source:HGNC Symbol;Acc:HGNC:25639]	protein_coding	559.299	645.362	579.315	642.239	710.772	540.017	640.946	519.769	658.399	670.656
ENSG00000082258.13	CCNT2	cyclin T2 [Source:HGNC Symbol;Acc:HGNC:1600]	protein_coding	883.834	1391.03	1114.63	1067.81	1127.96	1345.52	1654.87	1092.71	1289.59	1299.71
ENSG00000082269.17	FAM135A	family with sequence similarity 135 member A [Source:HGNC Symbol;Acc:HGNC:21084]	protein_coding	423.435	418.744	376.119	479.943	473.816	455.938	358.568	469.677	460.77	401.184
ENSG00000082293.13	COL19A1	collagen type XIX alpha 1 chain [Source:HGNC Symbol;Acc:HGNC:2196]	protein_coding	537.68	706.491	545.406	745.372	730.04	1181.52	980.401	1278.92	1013.29	1191.22
ENSG00000082397.18	EPB41L3	erythrocyte membrane protein band 4.1 like 3 [Source:HGNC Symbol;Acc:HGNC:3380]	protein_coding	0	0	16.5818	0	0	0	0	1.8726	0	0
ENSG00000082438.18	COBLL1	cordon-bleu WH2 repeat protein like 1 [Source:HGNC Symbol;Acc:HGNC:23571]	protein_coding	52.0927	7.62791	28.4298	7.56944	20.7046	1154.96	357.845	891.723	936.546	1015.33
ENSG00000082458.12	DLG3	discs large MAGUK scaffold protein 3 [Source:HGNC Symbol;Acc:HGNC:2902]	protein_coding	256.196	247.392	162.914	196.539	271.617	42.4583	48.2983	53.3191	111.532	112.511
ENSG00000082482.14	KCNK2	potassium two pore domain channel subfamily K member 2 [Source:HGNC Symbol;Acc:HGNC:6277]	protein_coding	0	0	0	0	0	0	0	0	0	0
ENSG00000082497.12	SERTAD4	SERTA domain containing 4 [Source:HGNC Symbol;Acc:HGNC:25236]	protein_coding	0	0	0	0	0	0	0	0	0	0
ENSG00000082512.15	TRAF5	TNF receptor associated factor 5 [Source:HGNC Symbol;Acc:HGNC:12035]	protein_coding	1555.4	1764.33	1619.08	1538.57	1652.44	2435.1	2704.31	1224.12	1544.81	1457.69
ENSG00000082515.18	MRPL22	mitochondrial ribosomal protein L22 [Source:HGNC Symbol;Acc:HGNC:14480]	protein_coding	990.69	858.263	786.406	811.196	814.901	566.155	546.547	982.785	683.483	656.288
ENSG00000082516.9	GEMIN5	gem nuclear organelle associated protein 5 [Source:HGNC Symbol;Acc:HGNC:20043]	protein_coding	1399.64	1523.75	1299.84	1412.46	1461.95	517.377	698.597	749.785	599.616	603.538
ENSG00000082556.14	OPRK1	opioid receptor kappa 1 [Source:HGNC Symbol;Acc:HGNC:8154]	protein_coding	0	1.70799	2.4026	0	0	1.335	0	2.20992	1.2334	0
ENSG00000082641.16	NFE2L1	nuclear factor, erythroid 2 like 1 [Source:HGNC Symbol;Acc:HGNC:7781]	protein_coding	3810.17	3408.58	3011.55	3077.48	3133.9	3363.51	2723.29	4295.59	3607.71	3915.52
ENSG00000082684.16	SEMA5B	semaphorin 5B [Source:HGNC Symbol;Acc:HGNC:10737]	protein_coding	5.75646	9.41795	6.11555	12.1533	7.81048	3.50285	12.9692	0.96548	10.7892	2.60206
ENSG00000082701.17	GSK3B	glycogen synthase kinase 3 beta [Source:HGNC Symbol;Acc:HGNC:4617]	protein_coding	0.937508	0	0.820875	0	0	0	0	1.08752	1.24828	0
ENSG00000082781.12	ITGB5	integrin subunit beta 5 [Source:HGNC Symbol;Acc:HGNC:6160]	protein_coding	5.97628	11.7278	14.6505	8.76489	1.59857	2.47176	10.2514	3.8227	4.38334	0.582016
ENSG00000082805.20	ERC1	ELKS/RAB6-interacting/CAST family member 1 [Source:HGNC Symbol;Acc:HGNC:17072]	protein_coding	713.112	509.247	602.003	414.823	657.898	881.898	554.136	1290.68	1079.63	989.755
ENSG00000082898.19	XPO1	exportin 1 [Source:HGNC Symbol;Acc:HGNC:12825]	protein_coding	7680.79	8685.73	7920.85	7824.34	7905.75	3444.9	5212.1	4877.23	4886.52	4228.94
ENSG00000082929.8	LINC01587	long intergenic non-protein coding RNA 1587 [Source:HGNC Symbol;Acc:HGNC:13716]	lncRNA	0	0	0	0	0	0	0	0	0	0
ENSG00000082996.20	RNF13	ring finger protein 13 [Source:HGNC Symbol;Acc:HGNC:10057]	protein_coding	246.495	280.201	246.462	268.407	349.213	246.683	508.195	438.629	546.534	500.928
ENSG00000083067.24	TRPM3	transient receptor potential cation channel subfamily M member 3 [Source:HGNC Symbol;Acc:HGNC:17992]	protein_coding	14.232	22.0471	33.3864	24.6249	24.659	33.1231	37.7171	37.277	23.2585	22.7459
ENSG00000083093.10	PALB2	partner and localizer of BRCA2 [Source:HGNC Symbol;Acc:HGNC:26144]	protein_coding	25.0269	26.1002	46.033	67.6385	18.2753	32.3822	28.5408	39.4909	26.0053	19.4296
ENSG00000083097.14	DOP1A	DOP1 leucine zipper like protein A [Source:HGNC Symbol;Acc:HGNC:21194]	protein_coding	1237.43	894.364	1067.36	1041.03	880.937	584.325	518.232	418.547	453.258	523.428
ENSG00000083099.11	LYRM2	LYR motif containing 2 [Source:HGNC Symbol;Acc:HGNC:25229]	protein_coding	726.964	887.233	848.149	840.898	800.921	788.16	1025.94	927.902	973.705	984.377
ENSG00000083123.15	BCKDHB	branched chain keto acid dehydrogenase E1 subunit beta [Source:HGNC Symbol;Acc:HGNC:987]	protein_coding	561.945	526.89	470.928	583.682	468.327	291.939	288.138	380.821	315.907	256.529
ENSG00000083168.11	KAT6A	lysine acetyltransferase 6A [Source:HGNC Symbol;Acc:HGNC:13013]	protein_coding	1855.11	2266.52	2050.57	2069.99	2126.41	2225	3321.87	2218.27	2376.7	2421.54
ENSG00000083223.18	TUT7	terminal uridylyl transferase 7 [Source:HGNC Symbol;Acc:HGNC:25817]	protein_coding	1818.84	1488.97	1941.2	1570.4	1522.8	2289.68	1482.21	1815.03	1737.57	1504.02
ENSG00000083290.20	ULK2	unc-51 like autophagy activating kinase 2 [Source:HGNC Symbol;Acc:HGNC:13480]	protein_coding	87.4599	99.8238	128.122	79.3052	60.2506	98.8061	29.4591	110.821	104.933	64.2042
ENSG00000083307.12	GRHL2	grainyhead like transcription factor 2 [Source:HGNC Symbol;Acc:HGNC:2799]	protein_coding	1.96054	1.79528	0.984859	0.987762	0	4.13977	0	2.26758	1.27638	1.06532
ENSG00000083312.18	TNPO1	transportin 1 [Source:HGNC Symbol;Acc:HGNC:6401]	protein_coding	4587	4764.57	5192.69	5180.49	4970.65	1668.88	2226.43	3609.31	2786.84	2862.11
ENSG00000083444.17	PLOD1	procollagen-lysine,2-oxoglutarate 5-dioxygenase 1 [Source:HGNC Symbol;Acc:HGNC:9081]	protein_coding	1076.91	947.922	1011.45	1035.59	1037.17	881.066	698.612	1317.74	1092.78	1100.37
ENSG00000083454.22	P2RX5	purinergic receptor P2X 5 [Source:HGNC Symbol;Acc:HGNC:8536]	protein_coding	3131.1	5493.66	3586.33	4493.76	2395.12	5005.68	13727.8	6598.72	9750.85	4496.91
ENSG00000083457.12	ITGAE	integrin subunit alpha E [Source:HGNC Symbol;Acc:HGNC:6147]	protein_coding	311.784	333.198	274.986	348.184	295.412	351.295	629.201	615.803	663.045	465.255
ENSG00000083520.15	DIS3	DIS3 homolog, exosome endoribonuclease and 3'-5' exoribonuclease [Source:HGNC Symbol;Acc:HGNC:20604]	protein_coding	2953.84	3028.08	2752.57	2903.34	2832.47	1587.18	1915.58	2068.51	1941.57	2001.4
ENSG00000083535.16	PIBF1	progesterone immunomodulatory binding factor 1 [Source:HGNC Symbol;Acc:HGNC:23352]	protein_coding	317.496	290.407	277.69	310.94	361.473	339.99	241.744	269.273	215.055	391.945
ENSG00000083544.16	TDRD3	tudor domain containing 3 [Source:HGNC Symbol;Acc:HGNC:20612]	protein_coding	235.582	348.489	208.994	203.602	218.069	248.253	160.597	179.944	221.344	180.913
ENSG00000083622.8	AC000061.1	novel transcript, antisense to CFTR	lncRNA	0	0	0	0	0	0	0	0	0	0
ENSG00000083635.8	NUFIP1	nuclear FMR1 interacting protein 1 [Source:HGNC Symbol;Acc:HGNC:8057]	protein_coding	434.875	483.615	429.633	415.354	466.105	166.947	179.899	282.758	217.2	173.89
ENSG00000083642.19	PDS5B	PDS5 cohesin associated factor B [Source:HGNC Symbol;Acc:HGNC:20418]	protein_coding	2147.24	1946.71	1819.41	2148.42	2306.73	1335.15	1363.82	1700.44	1799.62	1686.01
ENSG00000083720.13	OXCT1	3-oxoacid CoA-transferase 1 [Source:HGNC Symbol;Acc:HGNC:8527]	protein_coding	2480.98	2425.64	2663.58	2523.55	2588.84	882.626	937.208	1551.08	1310.55	1251.85
ENSG00000083750.13	RRAGB	Ras related GTP binding B [Source:HGNC Symbol;Acc:HGNC:19901]	protein_coding	24.8916	52.8392	36.8512	35.5461	39.8539	85.2249	59.5774	68.1932	46.3471	42.2373
ENSG00000083782.8	EPYC	epiphycan [Source:HGNC Symbol;Acc:HGNC:3053]	protein_coding	0	0	0	0	0	0	0	0	0	0
ENSG00000083799.18	CYLD	CYLD lysine 63 deubiquitinase [Source:HGNC Symbol;Acc:HGNC:2584]	protein_coding	2360.54	1855.19	2265.09	2279.89	2490.28	2187.34	2354.18	2519.91	2518.19	2765.79
ENSG00000083807.10	SLC27A5	solute carrier family 27 member 5 [Source:HGNC Symbol;Acc:HGNC:10999]	protein_coding	159.987	147.162	183.384	161.006	159.375	94.1234	127.025	172.192	143.091	135.957
ENSG00000083812.12	ZNF324	zinc finger protein 324 [Source:HGNC Symbol;Acc:HGNC:14096]	protein_coding	562.915	454.217	566.196	573.455	418.498	195.562	281.654	448.147	307.805	235.304
ENSG00000083814.13	ZNF671	zinc finger protein 671 [Source:HGNC Symbol;Acc:HGNC:26279]	protein_coding	334.971	409.642	365.37	408.181	313.58	574.042	633.009	537.536	499.822	491.404
ENSG00000083817.9	ZNF416	zinc finger protein 416 [Source:HGNC Symbol;Acc:HGNC:20645]	protein_coding	109.772	127.837	122.695	129.874	132.901	164.263	152.799	179.83	182.662	149.687
ENSG00000083828.16	ZNF586	zinc finger protein 586 [Source:HGNC Symbol;Acc:HGNC:25949]	protein_coding	473.492	493.132	504.375	672.339	528.509	594.457	553.114	568.746	629.226	602.557
ENSG00000083838.16	ZNF446	zinc finger protein 446 [Source:HGNC Symbol;Acc:HGNC:21036]	protein_coding	173.4	148.366	170.813	171.064	151.208	194.055	213.303	198.862	174.966	211.344
ENSG00000083844.10	ZNF264	zinc finger protein 264 [Source:HGNC Symbol;Acc:HGNC:13057]	protein_coding	526.387	595.789	425.135	391.443	408.065	607.843	659.951	502.675	544.547	512.174
ENSG00000083845.9	RPS5	ribosomal protein S5 [Source:HGNC Symbol;Acc:HGNC:10426]	protein_coding	22155.8	22115.8	22584.3	23025	24827.8	20875.2	19226.5	23208.6	20979.4	22149.2
ENSG00000083857.14	FAT1	FAT atypical cadherin 1 [Source:HGNC Symbol;Acc:HGNC:3595]	protein_coding	2.71165	16.8686	39.3627	1.93218	30.3666	0	0	0	0	0
ENSG00000083896.13	YTHDC1	YTH domain containing 1 [Source:HGNC Symbol;Acc:HGNC:30626]	protein_coding	2224.04	2585.44	2413.32	2455.22	2377.91	2529.13	2898.92	2965.14	2892.39	2815.98
ENSG00000083937.10	CHMP2B	charged multivesicular body protein 2B [Source:HGNC Symbol;Acc:HGNC:24537]	protein_coding	843.196	871.862	780.425	808.864	950.348	961.732	1213.55	1030.32	1090.04	987.846
ENSG00000084070.12	SMAP2	small ArfGAP2 [Source:HGNC Symbol;Acc:HGNC:25082]	protein_coding	4615.26	4551.23	4768.8	5139.57	4579.48	8985	11319.8	11592.4	11933.7	9696.64
ENSG00000084072.17	PPIE	peptidylprolyl isomerase E [Source:HGNC Symbol;Acc:HGNC:9258]	protein_coding	356.55	476.139	465.906	445.036	282.255	481.929	523.041	553.487	419.437	395.729
ENSG00000084073.10	ZMPSTE24	zinc metallopeptidase STE24 [Source:HGNC Symbol;Acc:HGNC:12877]	protein_coding	1255.89	1305.67	1116.97	1062.59	1105.19	925.858	1061.14	1246.66	961.579	1134.61
ENSG00000084090.14	STARD7	StAR related lipid transfer domain containing 7 [Source:HGNC Symbol;Acc:HGNC:18063]	protein_coding	190.606	190.319	128.508	170.932	144.855	140.212	106.372	136.998	131.66	145.369
ENSG00000084092.7	NOA1	nitric oxide associated 1 [Source:HGNC Symbol;Acc:HGNC:28473]	protein_coding	1654.89	1634.91	1598.68	1527.08	1576.82	1519.69	1364.8	1398	1236.73	1428.95
ENSG00000084093.19	REST	RE1 silencing transcription factor [Source:HGNC Symbol;Acc:HGNC:9966]	protein_coding	43.2157	400.072	238.602	0	306.236	419.96	659.805	508.051	115.708	619.786
ENSG00000084110.11	HAL	histidine ammonia-lyase [Source:HGNC Symbol;Acc:HGNC:4806]	protein_coding	15.5357	8.33363	21.0939	15.7107	29.0896	17.8054	23.6583	44.9743	36.2606	47.3166
ENSG00000084112.15	SSH1	slingshot protein phosphatase 1 [Source:HGNC Symbol;Acc:HGNC:30579]	protein_coding	1300.95	999.347	1087.53	1316.35	1325.26	1017.34	1047.42	1046.48	787.574	943.145
ENSG00000084207.18	GSTP1	glutathione S-transferase pi 1 [Source:HGNC Symbol;Acc:HGNC:4638]	protein_coding	68.9328	160.943	296.844	191.089	224.109	192.347	97.7141	570.585	204.734	254.168
ENSG00000084234.18	APLP2	amyloid beta precursor like protein 2 [Source:HGNC Symbol;Acc:HGNC:598]	protein_coding	1731.27	2415.99	2020.45	1956.95	1958.85	561.727	357.932	490.79	571.423	598.469
ENSG00000084444.14	FAM234B	family with sequence similarity 234 member B [Source:HGNC Symbol;Acc:HGNC:29288]	protein_coding	76.2742	125.778	110.42	92.4071	153.619	108.577	122.357	162.395	105.15	156.213
ENSG00000084453.16	SLCO1A2	solute carrier organic anion transporter family member 1A2 [Source:HGNC Symbol;Acc:HGNC:10956]	protein_coding	0	0	0	0	2.82928	1.40744	0	0	5.20301	0
ENSG00000084463.8	WBP11	WW domain binding protein 11 [Source:HGNC Symbol;Acc:HGNC:16461]	protein_coding	4111.99	4534.47	3546.22	4327.2	3952.22	2455.89	2357.88	3009.33	2846.93	2586.29
ENSG00000084623.12	EIF3I	eukaryotic translation initiation factor 3 subunit I [Source:HGNC Symbol;Acc:HGNC:3272]	protein_coding	0	1.76462	0	0	1.99541	0	0	2.17164	2.4666	0
ENSG00000084628.10	NKAIN1	sodium/potassium transporting ATPase interacting 1 [Source:HGNC Symbol;Acc:HGNC:25743]	protein_coding	1.83205	1.64379	0	1.22106	0	0	0	0	0	0
ENSG00000084636.18	COL16A1	collagen type XVI alpha 1 chain [Source:HGNC Symbol;Acc:HGNC:2193]	protein_coding	167.532	98.4745	263.524	104.046	156.879	1.01658	1.08954	20.3664	0	6.95371
ENSG00000084652.16	TXLNA	taxilin alpha [Source:HGNC Symbol;Acc:HGNC:30685]	protein_coding	3464.6	3438.48	3460.1	3331.69	3252.23	2581.52	2603.7	3392.08	3058.81	3397.32
ENSG00000084674.15	APOB	apolipoprotein B [Source:HGNC Symbol;Acc:HGNC:603]	protein_coding	0	0	0	0.565067	0	0	0	0	3.52347	0
ENSG00000084676.15	NCOA1	nuclear receptor coactivator 1 [Source:HGNC Symbol;Acc:HGNC:7668]	protein_coding	1654.62	1274.42	1664.03	2086.61	1721.11	1324.37	1697.8	2016.1	1567.24	2166.84
ENSG00000084693.16	AGBL5	ATP/GTP binding protein like 5 [Source:HGNC Symbol;Acc:HGNC:26147]	protein_coding	437.708	469.6	499.506	504.468	491.387	274.477	306.626	363.126	404.741	313.935
ENSG00000084710.14	EFR3B	EFR3 homolog B [Source:HGNC Symbol;Acc:HGNC:29155]	protein_coding	157.016	146.511	79.3237	84.272	144.867	0	30.0385	16.0076	1.19035	16.1087
ENSG00000084731.15	KIF3C	kinesin family member 3C [Source:HGNC Symbol;Acc:HGNC:6321]	protein_coding	41.3377	68.9766	128.36	38.4487	90.7413	121.352	110.416	157.742	42.4666	206.941
ENSG00000084733.11	RAB10	RAB10, member RAS oncogene family [Source:HGNC Symbol;Acc:HGNC:9759]	protein_coding	3474.91	2809.94	2982.48	3115.88	2978.34	1969.27	2212.84	2566.83	2321.9	2372.76
ENSG00000084734.9	GCKR	glucokinase regulator [Source:HGNC Symbol;Acc:HGNC:4196]	protein_coding	0	0	0	0	0	0	0	0	0	0
ENSG00000084754.12	HADHA	hydroxyacyl-CoA dehydrogenase trifunctional multienzyme complex subunit alpha [Source:HGNC Symbol;Acc:HGNC:4801]	protein_coding	8028.98	7277.46	7477.21	8529.34	7605.39	5440.66	6173.18	6254.07	6367.86	6300.8
ENSG00000084764.12	MAPRE3	microtubule associated protein RP/EB family member 3 [Source:HGNC Symbol;Acc:HGNC:6892]	protein_coding	55.2301	21.6547	43.3941	54.282	53.4415	122.626	121.191	128.046	140.111	150.152
ENSG00000084774.14	CAD	carbamoyl-phosphate synthetase 2, aspartate transcarbamylase, and dihydroorotase [Source:HGNC Symbol;Acc:HGNC:1424]	protein_coding	4611.78	5216.38	5126.09	5128.86	5101.47	1653.74	1244.97	2187.78	2113.88	1466.7
ENSG00000085063.17	CD59	CD59 molecule (CD59 blood group) [Source:HGNC Symbol;Acc:HGNC:1689]	protein_coding	2919.7	2324.99	2708.02	3059.11	2865.91	2006.54	603.497	1283.45	1324.05	1738.02
ENSG00000085117.12	CD82	CD82 molecule [Source:HGNC Symbol;Acc:HGNC:6210]	protein_coding	5510.53	3233.97	3811.17	4537.43	4522.08	7444.07	4421.28	2891.31	2973.35	3967.81
ENSG00000085185.16	BCORL1	BCL6 corepressor like 1 [Source:HGNC Symbol;Acc:HGNC:25657]	protein_coding	80.701	21.4586	51.1411	109.681	21.155	158.357	137.217	101.434	100.067	117.546
ENSG00000085224.23	ATRX	ATRX chromatin remodeler [Source:HGNC Symbol;Acc:HGNC:886]	protein_coding	2271.76	2932.77	3255.48	3779.83	3199.4	2610.21	3085.93	3188.86	2958.1	3326.13
ENSG00000085231.14	AK6	adenylate kinase 6 [Source:HGNC Symbol;Acc:HGNC:49151]	protein_coding	641.523	584.043	558.953	593.732	654.607	330.414	359.518	518.022	473.204	524.023
ENSG00000085265.11	FCN1	ficolin 1 [Source:HGNC Symbol;Acc:HGNC:3623]	protein_coding	3.30659	1.6553	3.10814	0	0.652033	125.683	23.0512	246.82	68.2273	73.9069
ENSG00000085274.16	MYNN	myoneurin [Source:HGNC Symbol;Acc:HGNC:14955]	protein_coding	444.203	414.225	413.124	424.491	399.288	405.779	667.938	536.269	512.722	443.776
ENSG00000085276.19	MECOM	MDS1 and EVI1 complex locus [Source:HGNC Symbol;Acc:HGNC:3498]	protein_coding	7.1826	5.09286	0.763179	12.2229	0	13.7153	10.8544	28.8823	5.60204	25.7744
ENSG00000085365.18	SCAMP1	secretory carrier membrane protein 1 [Source:HGNC Symbol;Acc:HGNC:10563]	protein_coding	555.009	567.254	592.694	526.192	551.421	353.129	255.238	323.762	422.045	407.698
ENSG00000085377.15	PREP	prolyl endopeptidase [Source:HGNC Symbol;Acc:HGNC:9358]	protein_coding	848.137	1023.69	893.303	894.215	834.353	539.977	691.365	811.765	676.254	732.152
ENSG00000085382.12	HACE1	HECT domain and ankyrin repeat containing E3 ubiquitin protein ligase 1 [Source:HGNC Symbol;Acc:HGNC:21033]	protein_coding	170.461	165.036	181.531	166.764	173.809	182.709	145.656	190.174	140.99	138.949
ENSG00000085415.16	SEH1L	SEH1 like nucleoporin [Source:HGNC Symbol;Acc:HGNC:30379]	protein_coding	1795.61	1941.14	1777.06	1633.41	1707.18	734.487	924.262	1332.29	1132.05	1166.25
ENSG00000085433.16	WDR47	WD repeat domain 47 [Source:HGNC Symbol;Acc:HGNC:29141]	protein_coding	184.682	67.4317	50.6735	32.8046	89.6579	34.1232	49.285	153.275	92.4091	95.6091
ENSG00000085449.15	WDFY1	WD repeat and FYVE domain containing 1 [Source:HGNC Symbol;Acc:HGNC:20451]	protein_coding	4234.3	3815.02	4237.87	4327.52	4068.37	1496.44	1482.1	1121.87	1242.18	1293.91
ENSG00000085465.13	OVGP1	oviductal glycoprotein 1 [Source:HGNC Symbol;Acc:HGNC:8524]	protein_coding	39.2024	32.5963	23.957	29.4947	31.2571	106.095	85.862	52.5091	56.7874	82.101
ENSG00000085491.17	SLC25A24	solute carrier family 25 member 24 [Source:HGNC Symbol;Acc:HGNC:20662]	protein_coding	311.884	191.931	290.629	343.476	415.391	862.607	1235.52	600.957	881.769	1015.36
ENSG00000085511.20	MAP3K4	mitogen-activated protein kinase kinase kinase 4 [Source:HGNC Symbol;Acc:HGNC:6856]	protein_coding	965.503	659.092	891.795	851.995	961.821	829.693	907.473	815.523	1004.82	893.434
ENSG00000085514.16	PILRA	paired immunoglobin like type 2 receptor alpha [Source:HGNC Symbol;Acc:HGNC:20396]	protein_coding	17.8816	19.7704	50.8423	95.0571	26.7928	43.7437	31.8296	26.1208	107.771	34.7703
ENSG00000085552.17	IGSF9	immunoglobulin superfamily member 9 [Source:HGNC Symbol;Acc:HGNC:18132]	protein_coding	2.44358	2.7721	3.56294	1.22203	1.87747	0	1.10997	0	0	0
ENSG00000085563.15	ABCB1	ATP binding cassette subfamily B member 1 [Source:HGNC Symbol;Acc:HGNC:40]	protein_coding	2.85153	24.7061	5.336	20.4066	19.5211	0	5.78175	32.3579	15.174	27.7745
ENSG00000085644.14	ZNF213	zinc finger protein 213 [Source:HGNC Symbol;Acc:HGNC:13005]	protein_coding	310.067	376.309	301.874	366.071	313.104	411.611	327.534	265.958	280.852	252.187
ENSG00000085662.14	AKR1B1	aldo-keto reductase family 1 member B [Source:HGNC Symbol;Acc:HGNC:381]	protein_coding	3116.79	2902.62	2951.84	2796.92	3282.88	1935.5	2199.87	2854.04	2691.73	2616.07
ENSG00000085719.13	CPNE3	copine 3 [Source:HGNC Symbol;Acc:HGNC:2316]	protein_coding	3738.25	2091.74	2695.54	2018.65	3565.9	2154.45	3084.44	4184.6	6230.59	3413.3
ENSG00000085721.13	RRN3	RRN3 homolog, RNA polymerase I transcription factor [Source:HGNC Symbol;Acc:HGNC:30346]	protein_coding	105.503	150.582	110.34	123.924	85.2176	46.9329	125.073	43.6545	70.1683	55.7031
ENSG00000085733.16	CTTN	cortactin [Source:HGNC Symbol;Acc:HGNC:3338]	protein_coding	86.4577	99.7593	76.1982	55.2818	68.3994	82.0756	20.2725	34.1475	37.0254	18.7087
ENSG00000085741.13	WNT11	Wnt family member 11 [Source:HGNC Symbol;Acc:HGNC:12776]	protein_coding	0.562376	0	0	0	0	54.9074	46.8674	119.022	16.6338	196.113
ENSG00000085760.15	MTIF2	mitochondrial translational initiation factor 2 [Source:HGNC Symbol;Acc:HGNC:7441]	protein_coding	1606.6	1497.69	1367.42	1467.17	1154	872.764	871.792	1108.6	1023.2	759.304
ENSG00000085788.14	DDHD2	DDHD domain containing 2 [Source:HGNC Symbol;Acc:HGNC:29106]	protein_coding	888.729	749.292	966.702	799.352	818.74	1288.54	839.944	908.787	845.61	1015.71
ENSG00000085831.16	TTC39A	tetratricopeptide repeat domain 39A [Source:HGNC Symbol;Acc:HGNC:18657]	protein_coding	1.46885	2.6447	0.177583	0.634878	6.02839	0.29608	2.39132	1.92446	17.8769	0
ENSG00000085832.17	EPS15	epidermal growth factor receptor pathway substrate 15 [Source:HGNC Symbol;Acc:HGNC:3419]	protein_coding	3127.82	2742.12	2888.86	3119.25	2786.32	4934.66	5446.71	5125.38	4635.73	4933.32
ENSG00000085840.13	ORC1	origin recognition complex subunit 1 [Source:HGNC Symbol;Acc:HGNC:8487]	protein_coding	1475.82	1462.77	1264.42	1412.87	1379.53	269.377	246.397	695.79	613.224	347.762
ENSG00000085871.9	MGST2	microsomal glutathione S-transferase 2 [Source:HGNC Symbol;Acc:HGNC:7063]	protein_coding	316.24	315.849	305.131	213.222	245.298	59.4283	36.6274	157.277	37.5023	89.0322
ENSG00000085872.15	CHERP	calcium homeostasis endoplasmic reticulum protein [Source:HGNC Symbol;Acc:HGNC:16930]	protein_coding	2959.38	3249.92	2895.73	3075.42	3130.3	2086.08	1993.37	2199.26	2074.18	1899.77
ENSG00000085978.22	ATG16L1	autophagy related 16 like 1 [Source:HGNC Symbol;Acc:HGNC:21498]	protein_coding	707.57	749.83	625.108	629.175	655.341	869.163	953.799	849.492	873.232	769.348
ENSG00000085982.14	USP40	ubiquitin specific peptidase 40 [Source:HGNC Symbol;Acc:HGNC:20069]	protein_coding	753.681	746.326	742.722	620.608	774.396	1011.56	519.419	630.485	522.024	682.291
ENSG00000085998.14	POMGNT1	protein O-linked mannose N-acetylglucosaminyltransferase 1 (beta 1,2-) [Source:HGNC Symbol;Acc:HGNC:19139]	protein_coding	524.719	534.648	659.266	562.37	634.713	699.928	996.322	646.576	604.862	757.559
ENSG00000085999.13	RAD54L	RAD54 like [Source:HGNC Symbol;Acc:HGNC:9826]	protein_coding	1091.26	1061.72	950.805	936.523	1057.19	287.327	159.3	535.406	362.408	328.106
ENSG00000086015.22	MAST2	microtubule associated serine/threonine kinase 2 [Source:HGNC Symbol;Acc:HGNC:19035]	protein_coding	998.832	841.906	1075.48	999.441	1104.06	579.375	494.684	836.928	562.148	703.622
ENSG00000086061.16	DNAJA1	DnaJ heat shock protein family (Hsp40) member A1 [Source:HGNC Symbol;Acc:HGNC:5229]	protein_coding	6572.68	6290.8	5571.53	5915.77	6257.17	2152.37	3515.5	4016.69	3435.1	3482.12
ENSG00000086062.13	B4GALT1	beta-1,4-galactosyltransferase 1 [Source:HGNC Symbol;Acc:HGNC:924]	protein_coding	5.69911	2.58676	0	1.90783	0	1.33328	0	0	3.69823	0
ENSG00000086065.14	CHMP5	charged multivesicular body protein 5 [Source:HGNC Symbol;Acc:HGNC:26942]	protein_coding	1532.35	1490.32	1445.81	1571.73	1479	712.282	988.547	869.959	777.336	868.031
ENSG00000086102.19	NFX1	nuclear transcription factor, X-box binding 1 [Source:HGNC Symbol;Acc:HGNC:7803]	protein_coding	2558.12	2536.39	2511.54	2462.09	2315.49	2904.29	3054.18	2669.85	2835.5	2391.14
ENSG00000086159.13	AQP6	aquaporin 6 [Source:HGNC Symbol;Acc:HGNC:639]	protein_coding	10.2424	10.0905	15.9926	8.07025	9.92305	15.6943	37.8674	24.6697	27.3786	22.133
ENSG00000086189.11	DIMT1	DIMT1 rRNA methyltransferase and ribosome maturation factor [Source:HGNC Symbol;Acc:HGNC:30217]	protein_coding	677.14	627.688	566.312	593.725	677.387	301.536	548.254	590.19	408.987	549.869
ENSG00000086200.17	IPO11	importin 11 [Source:HGNC Symbol;Acc:HGNC:20628]	protein_coding	47.0903	28.7036	50.6539	24.2118	71.4265	4.80642	4.00609	19.3577	32.5941	4.19244
ENSG00000086205.18	FOLH1	folate hydrolase 1 [Source:HGNC Symbol;Acc:HGNC:3788]	protein_coding	0	0	0	0	0	0	0	1.10765	0	0
ENSG00000086232.13	EIF2AK1	eukaryotic translation initiation factor 2 alpha kinase 1 [Source:HGNC Symbol;Acc:HGNC:24921]	protein_coding	3831.79	4581.66	4441.06	4209.12	4342.04	3674.31	3357.87	4200.1	4196.44	4599.37
ENSG00000086288.12	NME8	NME/NM23 family member 8 [Source:HGNC Symbol;Acc:HGNC:16473]	protein_coding	4.52876	1.5071	7.19881	9.62072	10.1307	3.57306	0	2.89261	0	5.0087
ENSG00000086289.12	EPDR1	ependymin related 1 [Source:HGNC Symbol;Acc:HGNC:17572]	protein_coding	15.5286	60.248	52.3785	23.7134	22.9893	18.8463	15.3339	26.4498	9.51134	21.3605
ENSG00000086300.16	SNX10	sorting nexin 10 [Source:HGNC Symbol;Acc:HGNC:14974]	protein_coding	233.263	251.892	224.663	115.172	115.499	131.018	350.233	72.8143	229.369	122.631
ENSG00000086475.15	SEPHS1	selenophosphate synthetase 1 [Source:HGNC Symbol;Acc:HGNC:19685]	protein_coding	2051.65	1969.33	1707.17	1743.2	1607.54	1536.59	1378.6	2899.72	2020.52	2023.78
ENSG00000086504.17	MRPL28	mitochondrial ribosomal protein L28 [Source:HGNC Symbol;Acc:HGNC:14484]	protein_coding	2122.18	1986.35	1749.49	1706.33	1952.13	1323.12	1680.21	1667.38	1543.96	1810.66
ENSG00000086506.3	HBQ1	hemoglobin subunit theta 1 [Source:HGNC Symbol;Acc:HGNC:4833]	protein_coding	3.70619	6.30858	4.86219	3.82819	5.29836	4.0105	2.49442	3.22376	1.23283	0
ENSG00000086544.3	ITPKC	inositol-trisphosphate 3-kinase C [Source:HGNC Symbol;Acc:HGNC:14897]	protein_coding	295.8	285.59	258.254	249.725	318.682	286.018	290.457	274.63	264.288	259.241
ENSG00000086548.9	CEACAM6	CEA cell adhesion molecule 6 [Source:HGNC Symbol;Acc:HGNC:1818]	protein_coding	0	0	0	0	0	0	0	0	0	0
ENSG00000086570.12	FAT2	FAT atypical cadherin 2 [Source:HGNC Symbol;Acc:HGNC:3596]	protein_coding	3.10427	2.07075	2.02102	3.09292	4.90163	0	0	0	0	0
ENSG00000086589.12	RBM22	RNA binding motif protein 22 [Source:HGNC Symbol;Acc:HGNC:25503]	protein_coding	1908.17	1945.37	1854.2	1993.81	1744.48	1687.29	2155.91	1899.42	1910.45	1820.84
ENSG00000086598.11	TMED2	transmembrane p24 trafficking protein 2 [Source:HGNC Symbol;Acc:HGNC:16996]	protein_coding	4988.04	4270.91	4173.86	3761.32	3802.14	4994.16	2744.24	6560.12	5507.82	5788.55
ENSG00000086619.14	ERO1B	endoplasmic reticulum oxidoreductase 1 beta [Source:HGNC Symbol;Acc:HGNC:14355]	protein_coding	664.546	768.461	771.436	703.818	689.854	988.094	459.634	805.5	657.604	569.316
ENSG00000086666.19	ZFAND6	zinc finger AN1-type containing 6 [Source:HGNC Symbol;Acc:HGNC:30164]	protein_coding	1075.87	962.538	1273.45	938.705	983.996	1891.12	1878.22	3047.84	1748.75	2093.08
ENSG00000086696.11	HSD17B2	hydroxysteroid 17-beta dehydrogenase 2 [Source:HGNC Symbol;Acc:HGNC:5211]	protein_coding	0	0.683132	2.56565	0	0	1.06958	0	0.885896	0.988072	32.4627
ENSG00000086712.13	TXLNG	taxilin gamma [Source:HGNC Symbol;Acc:HGNC:18578]	protein_coding	947.474	1060.65	946.874	931.001	1456.42	519.085	560.981	655.304	639.465	641.834
ENSG00000086717.18	PPEF1	protein phosphatase with EF-hand domain 1 [Source:HGNC Symbol;Acc:HGNC:9243]	protein_coding	4.27987	9.46561	16.5865	24.3828	19.0967	0	0	0	0	0
ENSG00000086730.17	LAT2	linker for activation of T cells family member 2 [Source:HGNC Symbol;Acc:HGNC:12749]	protein_coding	6542.99	6282.01	6383.09	6031.6	5965.05	7246.48	11281.6	9109.07	8440.96	11125.5
ENSG00000086758.16	HUWE1	HECT, UBA and WWE domain containing E3 ubiquitin protein ligase 1 [Source:HGNC Symbol;Acc:HGNC:30892]	protein_coding	10403.1	10576.7	12430.6	11384.8	13079.2	8206.25	8097.94	9282.22	9498.33	8929.74
ENSG00000086827.9	ZW10	zw10 kinetochore protein [Source:HGNC Symbol;Acc:HGNC:13194]	protein_coding	834.402	906.67	772.628	831.879	772.395	453.135	577.558	768.169	669.555	620.759
ENSG00000086848.15	ALG9	ALG9 alpha-1,2-mannosyltransferase [Source:HGNC Symbol;Acc:HGNC:15672]	protein_coding	522.166	475.069	423.174	492.071	423.907	527.43	570.073	567.202	640.643	700.04
ENSG00000086967.10	MYBPC2	myosin binding protein C2 [Source:HGNC Symbol;Acc:HGNC:7550]	protein_coding	26.1166	43.4228	43.7982	40.0634	53.0869	271.075	271.984	191.865	209.531	244.905
ENSG00000086991.13	NOX4	NADPH oxidase 4 [Source:HGNC Symbol;Acc:HGNC:7891]	protein_coding	0	0	0.800624	0	0	0	0	0	0	0
ENSG00000087008.16	ACOX3	acyl-CoA oxidase 3, pristanoyl [Source:HGNC Symbol;Acc:HGNC:121]	protein_coding	495.487	464.279	485.925	503.595	502.619	395.007	364.707	501.581	355.367	501.951
ENSG00000087053.20	MTMR2	myotubularin related protein 2 [Source:HGNC Symbol;Acc:HGNC:7450]	protein_coding	925.866	951.223	790.006	885.095	762.194	380.523	440.092	659.853	465.145	605.484
ENSG00000087074.8	PPP1R15A	protein phosphatase 1 regulatory subunit 15A [Source:HGNC Symbol;Acc:HGNC:14375]	protein_coding	2606.51	2126.56	2609.66	2447.57	2415.52	1888.94	2138.77	3570.36	2368.88	2969.06
ENSG00000087076.9	HSD17B14	hydroxysteroid 17-beta dehydrogenase 14 [Source:HGNC Symbol;Acc:HGNC:23238]	protein_coding	5.40795	6.58083	13.5436	21.7357	19.1615	73.8209	88.594	36.2669	49.5563	39.5143
ENSG00000087077.14	TRIP6	thyroid hormone receptor interactor 6 [Source:HGNC Symbol;Acc:HGNC:12311]	protein_coding	1035.5	1149.94	1051.06	1087.31	1291.15	265.642	230.73	310.027	298.514	301.455
ENSG00000087085.16	ACHE	acetylcholinesterase (Cartwright blood group) [Source:HGNC Symbol;Acc:HGNC:108]	protein_coding	27.0843	23.079	32.3511	32.0347	29.0419	0	9.51871	4.7078	2.55964	3.00403
ENSG00000087086.15	FTL	ferritin light chain [Source:HGNC Symbol;Acc:HGNC:3999]	protein_coding	14364.5	11368	13871.1	11428.5	13896.1	25171.6	17155.4	21539.2	22466.8	21908.8
ENSG00000087087.20	SRRT	serrate, RNA effector molecule [Source:HGNC Symbol;Acc:HGNC:24101]	protein_coding	5787.13	6285.44	5444.02	5551.64	5634.75	4192.64	4541.97	5140.46	4556.49	4989.68
ENSG00000087088.20	BAX	BCL2 associated X, apoptosis regulator [Source:HGNC Symbol;Acc:HGNC:959]	protein_coding	5932.4	5265.75	5197.38	5387.76	5210.52	3101.67	3144.06	2892.11	2648.83	2704.43
ENSG00000087095.13	NLK	nemo like kinase [Source:HGNC Symbol;Acc:HGNC:29858]	protein_coding	620.144	487.511	538.965	567.247	574.865	935.077	849.073	1111.82	1285.95	1274.03
ENSG00000087111.21	PIGS	phosphatidylinositol glycan anchor biosynthesis class S [Source:HGNC Symbol;Acc:HGNC:14937]	protein_coding	2188.61	2144.82	2032.58	2360.96	2191.37	1669.11	1949.74	1662.69	1771.63	1682
ENSG00000087116.16	ADAMTS2	ADAM metallopeptidase with thrombospondin type 1 motif 2 [Source:HGNC Symbol;Acc:HGNC:218]	protein_coding	0	0	0	0	0.673063	1.33981	0	0	0	0
ENSG00000087128.10	TMPRSS11E	transmembrane serine protease 11E [Source:HGNC Symbol;Acc:HGNC:24465]	protein_coding	0	0	0	0	0	1.33819	0	1.10458	0	0
ENSG00000087152.15	ATXN7L3	ataxin 7 like 3 [Source:HGNC Symbol;Acc:HGNC:25416]	protein_coding	3115.86	2784.9	3041.21	2939.65	2736.23	3584.66	4370.85	3570.15	3335.94	3978.33
ENSG00000087157.19	PGS1	phosphatidylglycerophosphate synthase 1 [Source:HGNC Symbol;Acc:HGNC:30029]	protein_coding	965.714	997.126	1029.37	1083.55	964.624	926.893	1306.62	979.064	1182.75	1125.87
ENSG00000087191.13	PSMC5	proteasome 26S subunit, ATPase 5 [Source:HGNC Symbol;Acc:HGNC:9552]	protein_coding	3449.87	3328.85	3071.31	3256.02	3109.75	2702.6	3532.6	3658.07	3259.09	3132.6
ENSG00000087206.17	UIMC1	ubiquitin interaction motif containing 1 [Source:HGNC Symbol;Acc:HGNC:30298]	protein_coding	1299.4	1365.66	1402.8	1318	1300.96	1167.93	1080.51	1514.2	1554.06	1256.81
ENSG00000087237.12	CETP	cholesteryl ester transfer protein [Source:HGNC Symbol;Acc:HGNC:1869]	protein_coding	39.6559	29.7133	22.9512	17.8444	13.2089	18.0051	23.1287	24.6439	18.4128	8.96225
ENSG00000087245.13	MMP2	matrix metallopeptidase 2 [Source:HGNC Symbol;Acc:HGNC:7166]	protein_coding	0	0	2.43145	0	0	0	0	0	0	0
ENSG00000087250.9	MT3	metallothionein 3 [Source:HGNC Symbol;Acc:HGNC:7408]	protein_coding	0	0	0	0	0	0	0	0	0	0
ENSG00000087253.13	LPCAT2	lysophosphatidylcholine acyltransferase 2 [Source:HGNC Symbol;Acc:HGNC:26032]	protein_coding	3.28308	12.6999	3.66539	12.765	3.84268	4.60828	17.5106	14.3689	2.82262	14.3696
ENSG00000087258.16	GNAO1	G protein subunit alpha o1 [Source:HGNC Symbol;Acc:HGNC:4389]	protein_coding	0	1.56484	9.35171	1.06198	0	7.89132	11.7215	5.22661	3.64522	0.706332
ENSG00000087263.17	OGFOD1	2-oxoglutarate and iron dependent oxygenase domain containing 1 [Source:HGNC Symbol;Acc:HGNC:25585]	protein_coding	1978.25	2025.91	2024.76	1765.16	1944.47	541.583	664.684	930.424	922.487	752.355
ENSG00000087266.17	SH3BP2	SH3 domain binding protein 2 [Source:HGNC Symbol;Acc:HGNC:10825]	protein_coding	2494.74	2676.73	2236.43	2858.58	2623.54	6145.22	5168.15	3605.56	4587.93	5844.79
ENSG00000087269.16	NOP14	NOP14 nucleolar protein [Source:HGNC Symbol;Acc:HGNC:16821]	protein_coding	4357.48	4208.38	4066.77	4242.64	4375.07	1627.9	1795.51	2623.31	2103.24	1958.47
ENSG00000087274.17	ADD1	adducin 1 [Source:HGNC Symbol;Acc:HGNC:243]	protein_coding	7294.83	7691.21	7274.44	7332.6	6693.57	11418.1	11959.9	8915.09	10053.4	10196.7
ENSG00000087299.12	L2HGDH	L-2-hydroxyglutarate dehydrogenase [Source:HGNC Symbol;Acc:HGNC:20499]	protein_coding	819.179	696.302	808.885	651.483	755.107	230.929	297.567	330.422	306.523	312.624
ENSG00000087301.9	TXNDC16	thioredoxin domain containing 16 [Source:HGNC Symbol;Acc:HGNC:19965]	protein_coding	229.194	233.725	265.285	259.686	231.987	175.519	82.9876	231.334	223.355	234.179
ENSG00000087302.9	RTRAF	RNA transcription, translation and transport factor [Source:HGNC Symbol;Acc:HGNC:23169]	protein_coding	3036.6	3158.33	2843.98	3012.64	3060.97	2113.59	2464.44	3117.54	2454.82	2834.96
ENSG00000087303.18	NID2	nidogen 2 [Source:HGNC Symbol;Acc:HGNC:13389]	protein_coding	11.09	4.18757	3.17958	33.403	3.53849	9.6812	0	1.3042	2.16556	5.69063
ENSG00000087338.5	GMCL1	germ cell-less 1, spermatogenesis associated [Source:HGNC Symbol;Acc:HGNC:23843]	protein_coding	708.117	745.837	594.49	631.079	699.607	882.678	1288.36	916.28	940.725	839.417
ENSG00000087365.16	SF3B2	splicing factor 3b subunit 2 [Source:HGNC Symbol;Acc:HGNC:10769]	protein_coding	9392.48	8836.17	9000.25	8994.36	8642.75	6593.52	7318.73	9618.94	9077.82	8184.05
ENSG00000087448.11	KLHL42	kelch like family member 42 [Source:HGNC Symbol;Acc:HGNC:29252]	protein_coding	561.636	570.754	517.681	568.466	589.66	304.302	428.738	366.39	356.289	387.907
ENSG00000087460.28	GNAS	GNAS complex locus [Source:HGNC Symbol;Acc:HGNC:4392]	protein_coding	24032.2	21307.9	22230	21034	21784.9	25192.3	20787.7	23746.6	19803.9	27754.8
ENSG00000087470.19	DNM1L	dynamin 1 like [Source:HGNC Symbol;Acc:HGNC:2973]	protein_coding	2371.55	2558.61	2319.53	2496.41	2516.31	1711.26	2406.81	2242.59	2330.61	2230.06
ENSG00000087494.16	PTHLH	parathyroid hormone like hormone [Source:HGNC Symbol;Acc:HGNC:9607]	protein_coding	0	0	0	1.1861	0.632007	1.26004	0	3.44537	0	0
ENSG00000087495.17	PHACTR3	phosphatase and actin regulator 3 [Source:HGNC Symbol;Acc:HGNC:15833]	protein_coding	0	1.08167	0.671633	2.39895	0.840037	0	0	0	0	0.908066
ENSG00000087502.18	ERGIC2	ERGIC and golgi 2 [Source:HGNC Symbol;Acc:HGNC:30208]	protein_coding	1123.96	949.672	926.595	1043.14	970.326	955.316	628.33	1420.03	1064.68	1147.18
ENSG00000087510.7	TFAP2C	transcription factor AP-2 gamma [Source:HGNC Symbol;Acc:HGNC:11744]	protein_coding	0	0	0	0	0	1.33283	1.19036	0	1.23168	0
ENSG00000087586.18	AURKA	aurora kinase A [Source:HGNC Symbol;Acc:HGNC:11393]	protein_coding	1023.92	1084.56	1019.01	1052.11	941.478	326.938	365.793	933.88	882.002	521.351
ENSG00000087589.17	CASS4	Cas scaffold protein family member 4 [Source:HGNC Symbol;Acc:HGNC:15878]	protein_coding	4.90811	7.7368	11.9243	18.486	16.6646	18.3194	24.1416	21.38	21.9212	17.0994
ENSG00000087842.11	PIR	pirin [Source:HGNC Symbol;Acc:HGNC:30048]	protein_coding	97.9825	54.1784	69.0384	76.3065	85.4042	26.7013	21.0609	20.2966	38.6415	28.1568
ENSG00000087884.14	AAMDC	adipogenesis associated Mth938 domain containing [Source:HGNC Symbol;Acc:HGNC:30205]	protein_coding	52.2515	58.2596	66.3153	59.3259	56.2306	50.3655	43.2139	86.3859	54.7143	64.3052
ENSG00000087903.13	RFX2	regulatory factor X2 [Source:HGNC Symbol;Acc:HGNC:9983]	protein_coding	129.131	145.78	95.9731	150.202	88.3786	199.057	387.346	428.301	331.387	546.981
ENSG00000087995.16	METTL2A	methyltransferase like 2A [Source:HGNC Symbol;Acc:HGNC:25755]	protein_coding	328.508	343.241	358.093	338.079	350.083	202.025	165.578	346.192	269.59	252.416
ENSG00000088002.12	SULT2B1	sulfotransferase family 2B member 1 [Source:HGNC Symbol;Acc:HGNC:11459]	protein_coding	0	0	0	0	0.705101	0	0	0	3.34804	0
ENSG00000088035.18	ALG6	ALG6 alpha-1,3-glucosyltransferase [Source:HGNC Symbol;Acc:HGNC:23157]	protein_coding	318.383	460.865	325.778	294.112	309.281	369.504	377.633	401.656	301.95	292.936
ENSG00000088038.19	CNOT3	CCR4-NOT transcription complex subunit 3 [Source:HGNC Symbol;Acc:HGNC:7879]	protein_coding	2167.22	2308.17	2352.43	2250.11	2179.88	1823.17	1888.23	2088.07	1902.57	1997.27
ENSG00000088053.11	GP6	glycoprotein VI platelet [Source:HGNC Symbol;Acc:HGNC:14388]	protein_coding	0	2.41254	1.32939	1.62649	1.14274	0	0	1.87766	10.1854	0
ENSG00000088179.9	PTPN4	protein tyrosine phosphatase non-receptor type 4 [Source:HGNC Symbol;Acc:HGNC:9656]	protein_coding	309.838	426.486	297.578	372.949	419.191	597.075	290.299	521.343	386.437	510.824
ENSG00000088205.13	DDX18	DEAD-box helicase 18 [Source:HGNC Symbol;Acc:HGNC:2741]	protein_coding	4579.03	5001.94	4106.13	4289.12	4721.81	2001.47	2329.75	2910.24	2670.66	2313.34
ENSG00000088247.18	KHSRP	KH-type splicing regulatory protein [Source:HGNC Symbol;Acc:HGNC:6316]	protein_coding	8986.97	9060.4	9247.82	8933.9	8468.22	3981.06	4092.36	5643.52	4965.07	4705.61
ENSG00000088256.9	GNA11	G protein subunit alpha 11 [Source:HGNC Symbol;Acc:HGNC:4379]	protein_coding	279.166	303.086	363.261	322.057	469.662	347.735	840.449	405.426	416.579	419.723
ENSG00000088280.19	ASAP3	ArfGAP with SH3 domain, ankyrin repeat and PH domain 3 [Source:HGNC Symbol;Acc:HGNC:14987]	protein_coding	16.498	20.6972	33.2956	11.2578	16.7506	120.058	113.63	77.0672	88.2645	132.911
ENSG00000088298.13	EDEM2	ER degradation enhancing alpha-mannosidase like protein 2 [Source:HGNC Symbol;Acc:HGNC:15877]	protein_coding	970.494	753.348	794.49	717.983	789.73	2223.55	1115.61	2203.48	1502.03	1947.73
ENSG00000088305.18	DNMT3B	DNA methyltransferase 3 beta [Source:HGNC Symbol;Acc:HGNC:2979]	protein_coding	31.5694	33.1259	41.8631	11.3744	33.4314	43.6864	11.4531	35.576	33.2413	35.082
ENSG00000088320.4	REM1	RRAD and GEM like GTPase 1 [Source:HGNC Symbol;Acc:HGNC:15922]	protein_coding	0	0	0	0	0	0	0	0	0	0
ENSG00000088325.16	TPX2	TPX2 microtubule nucleation factor [Source:HGNC Symbol;Acc:HGNC:1249]	protein_coding	5375.8	5909.44	5255.91	5437.76	5036.15	1591.22	1646.24	3864.08	3424.6	2226.99
ENSG00000088340.17	FER1L4	fer-1 like family member 4 (pseudogene) [Source:HGNC Symbol;Acc:HGNC:15801]	transcribed_unitary_pseudogene	108.182	109.124	114.677	103.427	93.6819	896.926	250.98	497.882	447.755	734.708
ENSG00000088356.6	PDRG1	p53 and DNA damage regulated 1 [Source:HGNC Symbol;Acc:HGNC:16119]	protein_coding	743.395	673.67	730.164	711.542	757.937	538.141	694.003	631.297	549.275	658.745
ENSG00000088367.23	EPB41L1	erythrocyte membrane protein band 4.1 like 1 [Source:HGNC Symbol;Acc:HGNC:3378]	protein_coding	0.884465	10.2465	4.51588	6.58724	2.64518	9.83263	10.8808	7.46178	6.09725	8.16116
ENSG00000088386.17	SLC15A1	solute carrier family 15 member 1 [Source:HGNC Symbol;Acc:HGNC:10920]	protein_coding	4.60972	3.39129	1.96833	0	3.23892	7.61545	4.71971	0	8.21144	6.827
ENSG00000088387.19	DOCK9	dedicator of cytokinesis 9 [Source:HGNC Symbol;Acc:HGNC:14132]	protein_coding	939.642	752.949	1170.49	623.889	866.586	467.684	594.47	761.42	544.579	964.194
ENSG00000088448.14	ANKRD10	ankyrin repeat domain 10 [Source:HGNC Symbol;Acc:HGNC:20265]	protein_coding	1171.1	1333.47	1406.4	1724.75	1327.11	2128.5	2110.33	1416.9	1643.84	1469.66
ENSG00000088451.11	TGDS	TDP-glucose 4,6-dehydratase [Source:HGNC Symbol;Acc:HGNC:20324]	protein_coding	334.982	402.654	314.685	347.621	363.297	278.732	259.385	352.362	325.061	299.072
ENSG00000088538.13	DOCK3	dedicator of cytokinesis 3 [Source:HGNC Symbol;Acc:HGNC:2989]	protein_coding	0	0	1.60235	0.954901	1.34484	1.33609	4.75217	12.1747	1.23424	7.31001
ENSG00000088543.15	C3orf18	chromosome 3 open reading frame 18 [Source:HGNC Symbol;Acc:HGNC:24837]	protein_coding	24.5459	21.0792	37.3887	31.0841	15.9999	143.427	108.551	82.4443	63.5249	85.1265
ENSG00000088682.14	COQ9	coenzyme Q9 [Source:HGNC Symbol;Acc:HGNC:25302]	protein_coding	944.226	876.703	884.977	833.175	913.818	554.883	524.064	650.364	663.222	537.073
ENSG00000088726.16	TMEM40	transmembrane protein 40 [Source:HGNC Symbol;Acc:HGNC:25620]	protein_coding	0	0	0	0	1.66527	0.867168	1.39248	0	0	2.36025
ENSG00000088727.13	KIF9	kinesin family member 9 [Source:HGNC Symbol;Acc:HGNC:16666]	protein_coding	67.3103	74.6379	85.0609	100.892	64.1432	24.6777	39.5935	68.4507	49.2122	43.685
ENSG00000088756.13	ARHGAP28	Rho GTPase activating protein 28 [Source:HGNC Symbol;Acc:HGNC:25509]	protein_coding	0	4.12958	0.550468	1.96783	6.64782	1.83533	3.20689	0	0	2.14948
ENSG00000088766.12	CRLS1	cardiolipin synthase 1 [Source:HGNC Symbol;Acc:HGNC:16148]	protein_coding	783.098	850.34	770.671	715.313	797.999	546.71	539.728	688.348	648.1	626.588
ENSG00000088782.5	DEFB127	defensin beta 127 [Source:HGNC Symbol;Acc:HGNC:16206]	protein_coding	0	0	0	0	0	0	2.37126	0	0	0
ENSG00000088808.18	PPP1R13B	protein phosphatase 1 regulatory subunit 13B [Source:HGNC Symbol;Acc:HGNC:14950]	protein_coding	308.4	144.525	362.477	376.334	262.211	470.344	392.972	608.679	616.399	604.923
ENSG00000088812.18	ATRN	attractin [Source:HGNC Symbol;Acc:HGNC:885]	protein_coding	898.696	742.049	785.688	735.793	727.284	1318.64	803.351	1167.33	1092.59	1073.55
ENSG00000088826.18	SMOX	spermine oxidase [Source:HGNC Symbol;Acc:HGNC:15862]	protein_coding	6.4432	3.76724	4.94916	2.51086	3.922	41.475	18.9662	48.7901	23.7063	71.0393
ENSG00000088827.13	SIGLEC1	sialic acid binding Ig like lectin 1 [Source:HGNC Symbol;Acc:HGNC:11127]	protein_coding	0	0	1.60233	1.90908	0	0	0	1.1049	0	0
ENSG00000088832.18	FKBP1A	FKBP prolyl isomerase 1A [Source:HGNC Symbol;Acc:HGNC:3711]	protein_coding	4816.45	4875.33	4808.51	5042.95	4938.21	4416.1	5212.03	6129.87	4877.58	5550.29
ENSG00000088833.18	NSFL1C	NSFL1 cofactor [Source:HGNC Symbol;Acc:HGNC:15912]	protein_coding	1449.28	1216.53	1308.02	1212.17	1216.58	1489.18	1558.26	1734.63	1618.65	1602.32
ENSG00000088836.14	SLC4A11	solute carrier family 4 member 11 [Source:HGNC Symbol;Acc:HGNC:16438]	protein_coding	221.854	90.6328	172.034	134.896	100.114	7.1111	6.26343	16.3166	13.1517	15.4964
ENSG00000088854.13	C20orf194	chromosome 20 open reading frame 194 [Source:HGNC Symbol;Acc:HGNC:17721]	protein_coding	0	0	1.60468	0	0.671051	0	1.19565	2.20508	0	1.03841
ENSG00000088876.13	ZNF343	zinc finger protein 343 [Source:HGNC Symbol;Acc:HGNC:16017]	protein_coding	284.513	308.587	285.984	385.943	320.431	193.755	344.779	300.987	292.585	278.778
ENSG00000088881.21	EBF4	EBF family member 4 [Source:HGNC Symbol;Acc:HGNC:29278]	protein_coding	2.53419	6.72548	0	13.4113	1.89961	1.775	1.0055	3.11991	2.27674	8.35854
ENSG00000088882.8	CPXM1	carboxypeptidase X, M14 family member 1 [Source:HGNC Symbol;Acc:HGNC:15771]	protein_coding	199.427	494.507	130.732	237.791	196.635	77.4554	65.6914	73.8946	62.9457	87.2767
ENSG00000088888.18	MAVS	mitochondrial antiviral signaling protein [Source:HGNC Symbol;Acc:HGNC:29233]	protein_coding	2827.63	2852.06	2944.29	3015.03	2983.54	3228.02	3767.2	3061.04	3260.61	3640.76
ENSG00000088899.15	LZTS3	leucine zipper tumor suppressor family member 3 [Source:HGNC Symbol;Acc:HGNC:30139]	protein_coding	30.8055	17.8811	22.6249	19.0809	25.2892	45.3775	22.7132	39.6631	33.8122	48.8688
ENSG00000088926.14	F11	coagulation factor XI [Source:HGNC Symbol;Acc:HGNC:3529]	protein_coding	0	0	0	0	0	0	0	0	0	0
ENSG00000088930.8	XRN2	5'-3' exoribonuclease 2 [Source:HGNC Symbol;Acc:HGNC:12836]	protein_coding	3803.69	3932.78	3463.6	3868.07	3664.24	2876.82	3816.42	3854.55	3704.76	3688.83
ENSG00000088970.16	KIZ	kizuna centrosomal protein [Source:HGNC Symbol;Acc:HGNC:15865]	protein_coding	241.143	251.763	208.7	179.716	302.836	540.909	414.05	422.383	405.77	459.744
ENSG00000088986.11	DYNLL1	dynein light chain LC8-type 1 [Source:HGNC Symbol;Acc:HGNC:15476]	protein_coding	2504.93	2438.64	2326.76	2270.71	2221.8	2393.23	2126.58	2938.74	2565.03	2668.75
ENSG00000088992.18	TESC	tescalcin [Source:HGNC Symbol;Acc:HGNC:26065]	protein_coding	411.484	217.363	282.201	295.466	393.551	200.69	58.8106	379.641	155.76	294.671
ENSG00000089006.17	SNX5	sorting nexin 5 [Source:HGNC Symbol;Acc:HGNC:14969]	protein_coding	4774.33	5007.65	4042.27	4434.82	4787.96	3413.45	3183.21	3389.86	3448.39	3044.12
ENSG00000089009.16	RPL6	ribosomal protein L6 [Source:HGNC Symbol;Acc:HGNC:10362]	protein_coding	2226.41	2066.62	1930.49	1855.09	1932.47	819.642	1019.7	1381.24	1471.23	1367.12
ENSG00000089012.14	SIRPG	signal regulatory protein gamma [Source:HGNC Symbol;Acc:HGNC:15757]	protein_coding	0	1.51981	1.09918	0	1.81999	4.5793	3.60007	11.276	6.17168	18.4332
ENSG00000089022.14	MAPKAPK5	MAPK activated protein kinase 5 [Source:HGNC Symbol;Acc:HGNC:6889]	protein_coding	1239.05	1374.13	1227.84	1417.8	1193.16	812.524	1035.98	1162.04	1120.27	1006.27
ENSG00000089041.17	P2RX7	purinergic receptor P2X 7 [Source:HGNC Symbol;Acc:HGNC:8537]	protein_coding	207.647	173.268	260.139	183.28	136.138	251.807	124.24	140.819	175.421	151.177
ENSG00000089048.15	ESF1	ESF1 nucleolar pre-rRNA processing protein homolog [Source:HGNC Symbol;Acc:HGNC:15898]	protein_coding	912.503	1028.53	867.37	879.428	913.957	456.759	630.513	664.757	601.014	457.984
ENSG00000089050.16	RBBP9	RB binding protein 9, serine hydrolase [Source:HGNC Symbol;Acc:HGNC:9892]	protein_coding	407.704	492.842	518.999	448.746	521.728	313.857	394.32	503.295	365.015	543.743
ENSG00000089053.13	ANAPC5	anaphase promoting complex subunit 5 [Source:HGNC Symbol;Acc:HGNC:15713]	protein_coding	5180.4	5370.58	4769.36	4958.33	4818.2	4902.53	4427.42	5162.41	5075.57	4702.46
ENSG00000089057.15	SLC23A2	solute carrier family 23 member 2 [Source:HGNC Symbol;Acc:HGNC:10973]	protein_coding	1046.35	721.078	1026.6	1200.79	809.085	2045.01	1160.47	1187.53	1275.24	1163.56
ENSG00000089060.12	SLC8B1	solute carrier family 8 member B1 [Source:HGNC Symbol;Acc:HGNC:26175]	protein_coding	279.097	287.715	270.256	266.306	285.009	493.744	742.816	428.523	578.726	591.292
ENSG00000089063.15	TMEM230	transmembrane protein 230 [Source:HGNC Symbol;Acc:HGNC:15876]	protein_coding	1705.11	1428.91	1663.08	1662.4	1669.81	1684.96	1330.9	1478.38	1548.43	1432.06
ENSG00000089091.16	DZANK1	double zinc ribbon and ankyrin repeat domains 1 [Source:HGNC Symbol;Acc:HGNC:15858]	protein_coding	109.887	84.9486	116.711	107.777	114.694	81.9263	74.1299	185.646	116.567	128.036
ENSG00000089094.19	KDM2B	lysine demethylase 2B [Source:HGNC Symbol;Acc:HGNC:13610]	protein_coding	2022.46	2628.17	1923.41	2189.47	2331.63	2604.36	2802.79	1894.52	2018.22	2253.23
ENSG00000089101.19	CFAP61	cilia and flagella associated protein 61 [Source:HGNC Symbol;Acc:HGNC:15872]	protein_coding	8.75639	1.28731	0	0	0	0	0	0	0	0
ENSG00000089116.4	LHX5	LIM homeobox 5 [Source:HGNC Symbol;Acc:HGNC:14216]	protein_coding	0	0	0	0.954508	0	0	0	0	0	0
ENSG00000089123.16	TASP1	taspase 1 [Source:HGNC Symbol;Acc:HGNC:15859]	protein_coding	289.278	324.689	271.577	275.511	245.251	203.305	202.239	263.949	197.66	246.06
ENSG00000089127.15	OAS1	2'-5'-oligoadenylate synthetase 1 [Source:HGNC Symbol;Acc:HGNC:8086]	protein_coding	1084.01	3305.47	2468.57	1382.19	1480.69	432.609	1423.41	588.685	509.823	357.235
ENSG00000089154.11	GCN1	GCN1 activator of EIF2AK4 [Source:HGNC Symbol;Acc:HGNC:4199]	protein_coding	9122.24	6206.17	7512.32	7194.32	8433.19	5908.18	3762.03	4981.88	4160.78	5261.42
ENSG00000089157.16	RPLP0	ribosomal protein lateral stalk subunit P0 [Source:HGNC Symbol;Acc:HGNC:10371]	protein_coding	74402.2	71053.1	71366.9	69904	77201.6	57984	54724.1	73151.6	61090.3	69657.2
ENSG00000089159.17	PXN	paxillin [Source:HGNC Symbol;Acc:HGNC:9718]	protein_coding	496.783	935.146	661.173	566.818	469.397	118.632	197.736	115.598	262.454	328.547
ENSG00000089163.4	SIRT4	sirtuin 4 [Source:HGNC Symbol;Acc:HGNC:14932]	protein_coding	5.08814	6.44788	8.74368	13.5936	20.9497	9.54615	8.61738	22.9151	21.2852	26.7301
ENSG00000089169.15	RPH3A	rabphilin 3A [Source:HGNC Symbol;Acc:HGNC:17056]	protein_coding	0	0	0	0.779204	0	0	0	0	0	0
ENSG00000089177.19	KIF16B	kinesin family member 16B [Source:HGNC Symbol;Acc:HGNC:15869]	protein_coding	16.7131	78.1269	135.609	50.7627	45.5611	37.947	119.39	105.959	95.2202	112.831
ENSG00000089195.15	TRMT6	tRNA methyltransferase 6 [Source:HGNC Symbol;Acc:HGNC:20900]	protein_coding	912.123	919.114	828.611	865.319	853.999	522.183	777.656	899.664	923.373	820.905
ENSG00000089199.10	CHGB	chromogranin B [Source:HGNC Symbol;Acc:HGNC:1930]	protein_coding	4.62337	0.831517	1.55404	0.925247	2.26612	2.90216	4.62754	2.13752	8.37061	0
ENSG00000089220.5	PEBP1	phosphatidylethanolamine binding protein 1 [Source:HGNC Symbol;Acc:HGNC:8630]	protein_coding	4725.46	4593.86	4864.94	4529.62	4862.28	3037.01	2125.67	3600.28	2925.52	2933.46
ENSG00000089225.20	TBX5	T-box transcription factor 5 [Source:HGNC Symbol;Acc:HGNC:11604]	protein_coding	0	0	0	0	0	0	0	0	0	0
ENSG00000089234.16	BRAP	BRCA1 associated protein [Source:HGNC Symbol;Acc:HGNC:1099]	protein_coding	801.472	918.359	926.845	847.53	796.924	715.435	813.319	909.237	830.336	904.879
ENSG00000089248.7	ERP29	endoplasmic reticulum protein 29 [Source:HGNC Symbol;Acc:HGNC:13799]	protein_coding	4497.04	4528.36	4512	4651.87	4416.41	6010.71	5748.96	5306.06	5645.93	5609.5
ENSG00000089250.19	NOS1	nitric oxide synthase 1 [Source:HGNC Symbol;Acc:HGNC:7872]	protein_coding	1.67886	0	2.10535	0.836505	1.17829	3.36574	0	0	0	0
ENSG00000089280.19	FUS	FUS RNA binding protein [Source:HGNC Symbol;Acc:HGNC:4010]	protein_coding	15049.5	14566.3	14032.2	14520.6	14702.2	7968.46	8267.55	12852	11037.1	10504.5
ENSG00000089289.16	IGBP1	immunoglobulin binding protein 1 [Source:HGNC Symbol;Acc:HGNC:5461]	protein_coding	1609.83	1576.4	1684.89	1637.35	1628.76	2529.62	2571.24	2167.38	2135.71	2398.31
ENSG00000089327.15	FXYD5	FXYD domain containing ion transport regulator 5 [Source:HGNC Symbol;Acc:HGNC:4029]	protein_coding	2450.14	2548.14	2350.59	2360.19	2195.3	6680.27	7791.94	3580.72	4614.54	3027.09
ENSG00000089335.21	ZNF302	zinc finger protein 302 [Source:HGNC Symbol;Acc:HGNC:13848]	protein_coding	530.551	644.159	521.165	568.467	580.905	695.866	889.92	630.535	832.142	676.284
ENSG00000089351.15	GRAMD1A	GRAM domain containing 1A [Source:HGNC Symbol;Acc:HGNC:29305]	protein_coding	1467.18	1333.19	1462.85	1094.73	1260.49	1788.57	1743.17	1714.66	1314.6	2033.02
ENSG00000089356.18	FXYD3	FXYD domain containing ion transport regulator 3 [Source:HGNC Symbol;Acc:HGNC:4027]	protein_coding	0	0	0	0	0.672602	0	0	0	0	0
ENSG00000089472.16	HEPH	hephaestin [Source:HGNC Symbol;Acc:HGNC:4866]	protein_coding	1.40737	1.2597	8.81539	4.13744	4.70901	0.983137	0.87672	4.71948	0	0
ENSG00000089486.17	CDIP1	cell death inducing p53 target 1 [Source:HGNC Symbol;Acc:HGNC:13234]	protein_coding	2022.11	1364.98	1939.48	1955.22	2024.33	928.792	509.852	1190.6	941.508	1157.59
ENSG00000089505.18	CMTM1	CKLF like MARVEL transmembrane domain containing 1 [Source:HGNC Symbol;Acc:HGNC:19172]	protein_coding	6.13821	4.70089	3.23164	1.71239	4.18803	11.6166	27.3646	10.2321	7.76474	6.17881
ENSG00000089558.9	KCNH4	potassium voltage-gated channel subfamily H member 4 [Source:HGNC Symbol;Acc:HGNC:6253]	protein_coding	25.6592	28.3742	23.247	29.0073	42.2566	39.8294	18.9406	19.8411	26.9879	14.7666
ENSG00000089597.18	GANAB	glucosidase II alpha subunit [Source:HGNC Symbol;Acc:HGNC:4138]	protein_coding	7911.99	7113.29	6736.85	7104.61	7051.68	9319.33	6872.69	9426.92	9480.49	9028.95
ENSG00000089639.11	GMIP	GEM interacting protein [Source:HGNC Symbol;Acc:HGNC:24852]	protein_coding	3452.22	3252.41	3659.35	3464.57	2869.97	5396.78	6304.1	4795.91	4676.63	4854.22
ENSG00000089682.16	RBM41	RNA binding motif protein 41 [Source:HGNC Symbol;Acc:HGNC:25617]	protein_coding	363.826	354.926	389.976	469.929	391.124	398.244	367.367	395.587	464.68	432.086
ENSG00000089685.15	BIRC5	baculoviral IAP repeat containing 5 [Source:HGNC Symbol;Acc:HGNC:593]	protein_coding	2254.08	2606.46	2573.37	2096.14	2210.51	829.419	698.218	2298.75	1570.87	1206.57
ENSG00000089692.9	LAG3	lymphocyte activating 3 [Source:HGNC Symbol;Acc:HGNC:6476]	protein_coding	105.968	97.3987	110.383	89.0995	167.111	16.9813	16.0166	22.7631	24.7856	31.9688
ENSG00000089693.11	MLF2	myeloid leukemia factor 2 [Source:HGNC Symbol;Acc:HGNC:7126]	protein_coding	1325.62	986.445	935.834	1468.21	1456.75	1460.05	1507.27	1320.48	1522.93	1575.43
ENSG00000089723.10	OTUB2	OTU deubiquitinase, ubiquitin aldehyde binding 2 [Source:HGNC Symbol;Acc:HGNC:20351]	protein_coding	5.5266	6.59234	9.26502	7.3586	7.11842	9.00675	8.02958	5.32208	1.18885	8.02886
ENSG00000089737.17	DDX24	DEAD-box helicase 24 [Source:HGNC Symbol;Acc:HGNC:13266]	protein_coding	5229.2	5210.9	5159.04	5166.83	5444.72	3935.94	4531.38	5351.12	4810.56	4776.83
ENSG00000089775.12	ZBTB25	zinc finger and BTB domain containing 25 [Source:HGNC Symbol;Acc:HGNC:13112]	protein_coding	134.639	166.992	160.033	184.407	176.877	167.801	131.773	176.256	147.902	123.01
ENSG00000089818.18	NECAP1	NECAP endocytosis associated 1 [Source:HGNC Symbol;Acc:HGNC:24539]	protein_coding	833.328	887.427	874.298	821.827	886.436	927.627	710.967	854.474	908.013	966.399
ENSG00000089820.16	ARHGAP4	Rho GTPase activating protein 4 [Source:HGNC Symbol;Acc:HGNC:674]	protein_coding	1901.5	2410.73	2151.21	2122.94	2069.38	4953.44	5301.89	2788.65	3045.05	2985.81
ENSG00000089847.12	ANKRD24	ankyrin repeat domain 24 [Source:HGNC Symbol;Acc:HGNC:29424]	protein_coding	19.1893	15.7819	37.0653	14.997	63.6267	27.1808	60.6376	28.9239	17.2295	26.3624
ENSG00000089876.12	DHX32	DEAH-box helicase 32 (putative) [Source:HGNC Symbol;Acc:HGNC:16717]	protein_coding	568.785	616.18	746.476	721.576	619.934	412.095	551.37	750.222	568.559	557.627
ENSG00000089902.10	RCOR1	REST corepressor 1 [Source:HGNC Symbol;Acc:HGNC:17441]	protein_coding	811.679	944.057	851.645	795.399	806.263	1487.93	1980.01	1377.15	1556.65	1520.16
ENSG00000089916.18	GPATCH2L	G-patch domain containing 2 like [Source:HGNC Symbol;Acc:HGNC:20210]	protein_coding	1403.62	1282.63	1307.53	1523.59	1058.22	1215.61	1190	1007.99	986.28	1024.86
ENSG00000090006.18	LTBP4	latent transforming growth factor beta binding protein 4 [Source:HGNC Symbol;Acc:HGNC:6717]	protein_coding	788.394	765.55	775.156	753.946	574.711	1919.47	2050.69	1587.05	1750.41	1823.55
ENSG00000090013.11	BLVRB	biliverdin reductase B [Source:HGNC Symbol;Acc:HGNC:1063]	protein_coding	267.768	224.41	258.175	243.001	252.638	339.096	357.624	344.868	387.879	486.783
ENSG00000090020.11	SLC9A1	solute carrier family 9 member A1 [Source:HGNC Symbol;Acc:HGNC:11071]	protein_coding	616.656	703.208	614.668	651.307	804.12	659.963	830.635	955.667	689.654	814.472
ENSG00000090054.15	SPTLC1	serine palmitoyltransferase long chain base subunit 1 [Source:HGNC Symbol;Acc:HGNC:11277]	protein_coding	1704.68	1497.69	1270.6	1414.79	1410.85	1035.37	1020.13	1025.27	1042.24	1207.92
ENSG00000090060.18	PAPOLA	poly(A) polymerase alpha [Source:HGNC Symbol;Acc:HGNC:14981]	protein_coding	6148.55	6166.96	6188.82	5874.67	6247.58	6939.99	7863.96	8572.59	8095.16	8518.02
ENSG00000090061.17	CCNK	cyclin K [Source:HGNC Symbol;Acc:HGNC:1596]	protein_coding	3050.87	3225.7	3134.19	3147.28	3342.31	1832.97	1944.96	2276.73	2175.33	2238.2
ENSG00000090097.22	PCBP4	poly(rC) binding protein 4 [Source:HGNC Symbol;Acc:HGNC:8652]	protein_coding	180.156	126.686	186.259	178.013	142.876	502.487	585.132	403.063	466.34	619.882
ENSG00000090104.12	RGS1	regulator of G protein signaling 1 [Source:HGNC Symbol;Acc:HGNC:9991]	protein_coding	562.18	535.815	830.066	598.303	491.599	492.277	706.251	1606.18	858.861	935.132
ENSG00000090238.12	YPEL3	yippee like 3 [Source:HGNC Symbol;Acc:HGNC:18327]	protein_coding	584.909	669.658	639.088	544.528	559.944	5501.64	5123.25	2866.75	3729.21	3880.07
ENSG00000090263.16	MRPS33	mitochondrial ribosomal protein S33 [Source:HGNC Symbol;Acc:HGNC:16634]	protein_coding	895.577	848.864	909.381	949.42	882.553	628.651	532.015	914.643	691.377	679.837
ENSG00000090266.13	NDUFB2	NADH:ubiquinone oxidoreductase subunit B2 [Source:HGNC Symbol;Acc:HGNC:7697]	protein_coding	1091.58	1063.91	1027.78	1080.66	965.371	822.576	900.957	1116.75	860.517	868.155
ENSG00000090273.14	NUDC	nuclear distribution C, dynein complex regulator [Source:HGNC Symbol;Acc:HGNC:8045]	protein_coding	3859.2	4036.91	3886.64	3692.34	3654.91	2035.39	2458.25	3171.35	2564.88	2459.46
ENSG00000090316.16	MAEA	macrophage erythroblast attacher, E3 ubiquitin ligase [Source:HGNC Symbol;Acc:HGNC:13731]	protein_coding	2012.93	2038.13	2060.25	1899.85	2124.87	1499.8	1478.79	1669.23	1539.83	1708.85
ENSG00000090339.9	ICAM1	intercellular adhesion molecule 1 [Source:HGNC Symbol;Acc:HGNC:5344]	protein_coding	1403.58	1377.63	1315.92	1655.32	1643.45	1399.03	1444.06	2908.58	1370.27	3080.02
ENSG00000090372.15	STRN4	striatin 4 [Source:HGNC Symbol;Acc:HGNC:15721]	protein_coding	2084.69	2246.55	2003.47	2210.26	1895.29	2546.67	2467.43	2127.71	2236.13	2506.42
ENSG00000090376.11	IRAK3	interleukin 1 receptor associated kinase 3 [Source:HGNC Symbol;Acc:HGNC:17020]	protein_coding	277.441	234.854	231.425	222.839	420.851	153.676	41.6188	86.6926	69.554	164.389
ENSG00000090382.7	LYZ	lysozyme [Source:HGNC Symbol;Acc:HGNC:6740]	protein_coding	0	0	5.71803	0	0	0	0	0	0	1.02482
ENSG00000090402.8	SI	sucrase-isomaltase [Source:HGNC Symbol;Acc:HGNC:10856]	protein_coding	0	0	0	0	0	0	0	0	0	0
ENSG00000090432.7	MUL1	mitochondrial E3 ubiquitin protein ligase 1 [Source:HGNC Symbol;Acc:HGNC:25762]	protein_coding	951.445	734.739	799.594	764.935	733.562	985.561	796.517	916.608	875.061	868.742
ENSG00000090447.12	TFAP4	transcription factor AP-4 [Source:HGNC Symbol;Acc:HGNC:11745]	protein_coding	593.399	709.344	573.258	605.445	649.891	274.313	162.31	326.746	270.692	155.679
ENSG00000090470.15	PDCD7	programmed cell death 7 [Source:HGNC Symbol;Acc:HGNC:8767]	protein_coding	1069.82	1214.68	1243.14	1075.49	1173.49	840.134	773.86	824.675	963.316	1025.2
ENSG00000090487.11	SPG21	SPG21 abhydrolase domain containing, maspardin [Source:HGNC Symbol;Acc:HGNC:20373]	protein_coding	1977.9	2046.26	1940.18	1947.1	2015.16	1733.93	1723.39	1609.42	1533.76	1576.72
ENSG00000090512.12	FETUB	fetuin B [Source:HGNC Symbol;Acc:HGNC:3658]	protein_coding	0	0	0	0	0	0	0	0	0	0
ENSG00000090520.12	DNAJB11	DnaJ heat shock protein family (Hsp40) member B11 [Source:HGNC Symbol;Acc:HGNC:14889]	protein_coding	14.3138	16.3105	7.21823	2.86497	22.8184	0	13.1374	15.4415	17.2793	3.11725
ENSG00000090530.10	P3H2	prolyl 3-hydroxylase 2 [Source:HGNC Symbol;Acc:HGNC:19317]	protein_coding	1.84023	9.56944	2.59613	13.5419	6.57155	2.57297	6.43125	4.9625	0.792548	15.9767
ENSG00000090534.20	THPO	thrombopoietin [Source:HGNC Symbol;Acc:HGNC:11795]	protein_coding	0	0	0	0	0	0	0	0	0	0
ENSG00000090539.15	CHRD	chordin [Source:HGNC Symbol;Acc:HGNC:1949]	protein_coding	0	0	0	1.38154	0	0	1.32719	0	0	2.31757
ENSG00000090554.13	FLT3LG	fms related receptor tyrosine kinase 3 ligand [Source:HGNC Symbol;Acc:HGNC:3766]	protein_coding	151.055	172.497	163.234	183.931	152.135	319.724	367.195	229.584	269.371	260.609
ENSG00000090565.17	RAB11FIP3	RAB11 family interacting protein 3 [Source:HGNC Symbol;Acc:HGNC:17224]	protein_coding	797.691	936.84	869.114	856.188	993.635	1032.28	1003.78	883.241	782.007	944.49
ENSG00000090581.10	GNPTG	N-acetylglucosamine-1-phosphate transferase subunit gamma [Source:HGNC Symbol;Acc:HGNC:23026]	protein_coding	786.465	777.465	726.852	711.576	781.351	1190.71	996.135	859.356	935.065	937.918
ENSG00000090612.22	ZNF268	zinc finger protein 268 [Source:HGNC Symbol;Acc:HGNC:13061]	protein_coding	270.588	467.644	351.636	497.5	383.809	270.506	365.782	332.469	238.401	231.113
ENSG00000090615.15	GOLGA3	golgin A3 [Source:HGNC Symbol;Acc:HGNC:4426]	protein_coding	3955.06	2271.11	3956.33	3170.37	3182.76	4202.19	2416.67	4537.76	4093.28	3908.8
ENSG00000090621.15	PABPC4	poly(A) binding protein cytoplasmic 4 [Source:HGNC Symbol;Acc:HGNC:8557]	protein_coding	6815.93	6405.25	6568.9	6061.12	6553.7	6715.86	3980.14	5604.95	5074.47	5468.82
ENSG00000090659.18	CD209	CD209 molecule [Source:HGNC Symbol;Acc:HGNC:1641]	protein_coding	0.618569	0	5.29577	0.617538	0	0	0	0	0	0
ENSG00000090661.12	CERS4	ceramide synthase 4 [Source:HGNC Symbol;Acc:HGNC:23747]	protein_coding	759.339	779.438	838.59	933.512	764.544	1672.97	1520.64	1053.99	1026.83	1023.07
ENSG00000090674.16	MCOLN1	mucolipin 1 [Source:HGNC Symbol;Acc:HGNC:13356]	protein_coding	221.373	268.083	284.985	244.611	262.637	337.006	373.82	408.684	389.861	379.789
ENSG00000090686.16	USP48	ubiquitin specific peptidase 48 [Source:HGNC Symbol;Acc:HGNC:18533]	protein_coding	5165.87	3765.88	3882.48	3731.61	3210	4435.43	3669.55	4547.67	4266.7	4464.63
ENSG00000090776.6	EFNB1	ephrin B1 [Source:HGNC Symbol;Acc:HGNC:3226]	protein_coding	74.5364	79.6305	113.027	132.725	105.436	46.7446	79.8451	79.5128	67.8759	78.0756
ENSG00000090857.14	PDPR	pyruvate dehydrogenase phosphatase regulatory subunit [Source:HGNC Symbol;Acc:HGNC:30264]	protein_coding	248.387	492.719	456.487	372.194	408.758	73.5861	163.917	125.802	102.548	138.482
ENSG00000090861.17	AARS1	alanyl-tRNA synthetase 1 [Source:HGNC Symbol;Acc:HGNC:20]	protein_coding	2.94397	0.749106	0	0	1.11341	2.82971	2.68576	4.21565	5.27733	2.80267
ENSG00000090863.12	GLG1	golgi glycoprotein 1 [Source:HGNC Symbol;Acc:HGNC:4316]	protein_coding	811.313	805.993	1189.3	801.554	1051.73	1535.23	1276.1	1039.74	1313.29	1543.21
ENSG00000090889.12	KIF4A	kinesin family member 4A [Source:HGNC Symbol;Acc:HGNC:13339]	protein_coding	1145.95	1192.88	1064.58	1158.24	983.094	403.142	296.383	817.877	768.991	483.809
ENSG00000090905.19	TNRC6A	trinucleotide repeat containing adaptor 6A [Source:HGNC Symbol;Acc:HGNC:11969]	protein_coding	1737.93	1755.47	1613.52	1636.22	1877.18	2163.12	2453.59	2401.91	1996.11	2012.53
ENSG00000090924.15	PLEKHG2	pleckstrin homology and RhoGEF domain containing G2 [Source:HGNC Symbol;Acc:HGNC:29515]	protein_coding	2656.66	2728.78	2607.99	3015.02	2740.29	3658.38	3575.86	3252.31	3892.09	5184.45
ENSG00000090932.11	DLL3	delta like canonical Notch ligand 3 [Source:HGNC Symbol;Acc:HGNC:2909]	protein_coding	0.882756	2.38341	1.48417	14.1373	4.34627	8.4436	9.94723	7.14237	0	13.4566
ENSG00000090971.5	NAT14	N-acetyltransferase 14 (putative) [Source:HGNC Symbol;Acc:HGNC:28918]	protein_coding	320.036	326.779	466.843	287.472	333.058	268.563	235.224	357.601	225.974	288.151
ENSG00000090975.13	PITPNM2	phosphatidylinositol transfer protein membrane associated 2 [Source:HGNC Symbol;Acc:HGNC:21044]	protein_coding	121.382	265.174	137.94	143.186	87.9673	11.0527	35.3288	89.094	0	24.9322
ENSG00000090989.18	EXOC1	exocyst complex component 1 [Source:HGNC Symbol;Acc:HGNC:30380]	protein_coding	606.7	878.518	924.039	836.255	771.99	965.234	1030.92	759.318	792.407	761.529
ENSG00000091009.8	RBM27	RNA binding motif protein 27 [Source:HGNC Symbol;Acc:HGNC:29243]	protein_coding	1350.16	1404.31	1433.78	1287.29	1572.7	1005.47	1365.14	1424.85	1562.12	1401.8
ENSG00000091010.6	POU4F3	POU class 4 homeobox 3 [Source:HGNC Symbol;Acc:HGNC:9220]	protein_coding	0	2.5717	0	0.954232	0	1.33447	4.77096	0	1.23327	2.07758
ENSG00000091039.17	OSBPL8	oxysterol binding protein like 8 [Source:HGNC Symbol;Acc:HGNC:16396]	protein_coding	3692.4	3979.48	3300.73	3578.07	3039.26	3531.07	5016.3	2999.81	3708.8	3659.32
ENSG00000091073.19	DTX2	deltex E3 ubiquitin ligase 2 [Source:HGNC Symbol;Acc:HGNC:15973]	protein_coding	483.717	605.87	484.56	428.349	626.899	620.747	723.879	503.015	537.231	785.995
ENSG00000091106.19	NLRC4	NLR family CARD domain containing 4 [Source:HGNC Symbol;Acc:HGNC:16412]	protein_coding	32.2724	16.1723	34.235	28.4791	24.0134	47.6885	80.501	40.5865	57.5449	49.6821
ENSG00000091127.14	PUS7	pseudouridine synthase 7 [Source:HGNC Symbol;Acc:HGNC:26033]	protein_coding	815.678	828.834	635.815	729.554	716.492	153.112	112.734	284.082	201.811	130.818
ENSG00000091128.13	LAMB4	laminin subunit beta 4 [Source:HGNC Symbol;Acc:HGNC:6491]	protein_coding	20.1955	19.6659	27.9339	18.7547	15.3834	37.9512	26.2591	18.2061	18.1021	8.57731
ENSG00000091129.21	NRCAM	neuronal cell adhesion molecule [Source:HGNC Symbol;Acc:HGNC:7994]	protein_coding	111.994	14.617	181.681	146.19	84.0064	11.7718	0	8.42582	14.1016	32.4564
ENSG00000091136.15	LAMB1	laminin subunit beta 1 [Source:HGNC Symbol;Acc:HGNC:6486]	protein_coding	3.02818	1.35112	1.34077	0.755251	1.12265	0	0	0	0	0
ENSG00000091137.14	SLC26A4	solute carrier family 26 member 4 [Source:HGNC Symbol;Acc:HGNC:8818]	protein_coding	2.46312	8.31363	16.0507	4.41698	3.89253	1.71953	3.8293	1.4231	2.68631	5.81706
ENSG00000091138.13	SLC26A3	solute carrier family 26 member 3 [Source:HGNC Symbol;Acc:HGNC:3018]	protein_coding	0	0	0	0	0	0	0	0	0	0
ENSG00000091140.14	DLD	dihydrolipoamide dehydrogenase [Source:HGNC Symbol;Acc:HGNC:2898]	protein_coding	3029.48	2865.8	2820.14	2606.89	2912.68	1395.59	1760.1	2060.1	1743.54	1739.27
ENSG00000091157.14	WDR7	WD repeat domain 7 [Source:HGNC Symbol;Acc:HGNC:13490]	protein_coding	838.554	1045.39	787.435	814.625	790.504	909.676	1148.6	984.826	843.067	1011.24
ENSG00000091164.13	TXNL1	thioredoxin like 1 [Source:HGNC Symbol;Acc:HGNC:12436]	protein_coding	1746.9	1655	1562.51	1647.17	1686.86	1447.04	1382.84	1844.41	1637.81	1582.39
ENSG00000091181.20	IL5RA	interleukin 5 receptor subunit alpha [Source:HGNC Symbol;Acc:HGNC:6017]	protein_coding	1.29441	0	4.29931	0	18.3559	42.9302	6.94694	43.9358	66.285	177.802
ENSG00000091262.16	ABCC6	ATP binding cassette subfamily C member 6 [Source:HGNC Symbol;Acc:HGNC:57]	protein_coding	0	0	0	0	0	3.48781	2.33145	0.59795	0	1.31211
ENSG00000091317.8	CMTM6	CKLF like MARVEL transmembrane domain containing 6 [Source:HGNC Symbol;Acc:HGNC:19177]	protein_coding	3113.89	2537.44	2738.57	2645.32	2912.39	4620.35	4875.74	3714.1	4110.21	4747.28
ENSG00000091409.15	ITGA6	integrin subunit alpha 6 [Source:HGNC Symbol;Acc:HGNC:6142]	protein_coding	137.881	76.5861	92.0834	28.133	42.1079	1358.66	176.831	351.312	814.786	343.645
ENSG00000091428.18	RAPGEF4	Rap guanine nucleotide exchange factor 4 [Source:HGNC Symbol;Acc:HGNC:16626]	protein_coding	2.0907	2.80691	2.6293	0.522047	4.15709	17.7283	5.86063	2.06234	5.01047	8.33539
ENSG00000091436.17	MAP3K20	mitogen-activated protein kinase kinase kinase 20 [Source:HGNC Symbol;Acc:HGNC:17797]	protein_coding	1131.05	1114.11	1174.7	1093.19	790.942	462.995	767.727	1139.53	898.717	769.459
ENSG00000091482.8	SMPX	small muscle protein X-linked [Source:HGNC Symbol;Acc:HGNC:11122]	protein_coding	0	0	0	0	0	0	0	0	0	0
ENSG00000091483.7	FH	fumarate hydratase [Source:HGNC Symbol;Acc:HGNC:3700]	protein_coding	8.42269	16.3977	8.34763	5.10194	6.66358	4.33694	4.01577	0.790333	11.387	11.4371
ENSG00000091490.11	SEL1L3	SEL1L family member 3 [Source:HGNC Symbol;Acc:HGNC:29108]	protein_coding	6375.82	2682.16	5738.02	3883.54	4359.42	20937.4	8495.15	21068.2	14832.1	14316
ENSG00000091513.16	TF	transferrin [Source:HGNC Symbol;Acc:HGNC:11740]	protein_coding	125.454	128.949	79.0798	95.2983	103.363	285.155	153.766	239.727	210.914	278.819
ENSG00000091527.16	CDV3	CDV3 homolog [Source:HGNC Symbol;Acc:HGNC:26928]	protein_coding	5568.55	4722.65	5622.66	4845.47	5146.52	5461.81	4926.67	5989.91	5521.76	5081.57
ENSG00000091536.19	MYO15A	myosin XVA [Source:HGNC Symbol;Acc:HGNC:7594]	protein_coding	7.31116	24.5064	5.05936	16.9527	6.84632	19.9339	18.0176	21.0041	30.0205	9.91514
ENSG00000091542.9	ALKBH5	alkB homolog 5, RNA demethylase [Source:HGNC Symbol;Acc:HGNC:25996]	protein_coding	2070.64	1963.67	1946.38	1944.59	2035.88	2603.56	2573.15	2665	2424.5	2729.48
ENSG00000091583.11	APOH	apolipoprotein H [Source:HGNC Symbol;Acc:HGNC:616]	protein_coding	0	0	0	0	0	0	0	0	0	0
ENSG00000091592.16	NLRP1	NLR family pyrin domain containing 1 [Source:HGNC Symbol;Acc:HGNC:14374]	protein_coding	1894.93	2350.22	1812.2	1809.34	2620.55	4339.25	3044.09	1882.11	2843.75	3046.78
ENSG00000091622.16	PITPNM3	PITPNM family member 3 [Source:HGNC Symbol;Acc:HGNC:21043]	protein_coding	35.4426	31.215	51.7509	25.4985	29.7725	40.176	29.4351	15.6575	51.5735	25.8497
ENSG00000091640.8	SPAG7	sperm associated antigen 7 [Source:HGNC Symbol;Acc:HGNC:11216]	protein_coding	1246.59	1034.82	1441.29	1101.45	1144.99	1335.38	1270.96	1488.17	1151.35	1201.81
ENSG00000091651.9	ORC6	origin recognition complex subunit 6 [Source:HGNC Symbol;Acc:HGNC:17151]	protein_coding	1357.49	1448.57	1442.5	1648.26	1481.03	1001.13	1374.28	1733.97	1783.18	1229.52
ENSG00000091656.19	ZFHX4	zinc finger homeobox 4 [Source:HGNC Symbol;Acc:HGNC:30939]	protein_coding	0	0	0	0	0	0	0	0	2.32092	0
ENSG00000091664.9	SLC17A6	solute carrier family 17 member 6 [Source:HGNC Symbol;Acc:HGNC:16703]	protein_coding	0	0	0	0	0.672602	0	0	0	0	0
ENSG00000091704.10	CPA1	carboxypeptidase A1 [Source:HGNC Symbol;Acc:HGNC:2296]	protein_coding	0	0	0	0	0	0	0	0	0	0
ENSG00000091732.17	ZC3HC1	zinc finger C3HC-type containing 1 [Source:HGNC Symbol;Acc:HGNC:29913]	protein_coding	49.5547	69.8264	142.098	14.3726	39.7338	18.4326	20.0666	34.1971	46.6247	33.2748
ENSG00000091831.24	ESR1	estrogen receptor 1 [Source:HGNC Symbol;Acc:HGNC:3467]	protein_coding	24.0453	13.8337	32.0059	12.1332	70.51	133.857	8.99831	67.2174	40.9959	76.4074
ENSG00000091844.8	RGS17	regulator of G protein signaling 17 [Source:HGNC Symbol;Acc:HGNC:14088]	protein_coding	5.77176	12.5902	14.4856	6.71384	6.07783	20.1292	21.4854	21.7695	30.9922	15.7291
ENSG00000091879.14	ANGPT2	angiopoietin 2 [Source:HGNC Symbol;Acc:HGNC:485]	protein_coding	0.881968	6.77934	2.95385	0	3.09683	2.46215	1.09609	4.07643	0	0
ENSG00000091947.10	TMEM101	transmembrane protein 101 [Source:HGNC Symbol;Acc:HGNC:28653]	protein_coding	776.358	676.782	679.25	618.55	502.384	603.43	606.27	596.665	553.876	553.457
ENSG00000091972.18	CD200	CD200 molecule [Source:HGNC Symbol;Acc:HGNC:7203]	protein_coding	269.822	444.855	334.246	423.697	355.961	309.831	229.005	155.322	154.123	107.663
ENSG00000091986.16	CCDC80	coiled-coil domain containing 80 [Source:HGNC Symbol;Acc:HGNC:30649]	protein_coding	11.7401	2.18944	0	3.05906	10.8689	41.08	0	0	0.631413	11.5482
ENSG00000092009.10	CMA1	chymase 1 [Source:HGNC Symbol;Acc:HGNC:2097]	protein_coding	0	0.713017	1.96881	0.779278	8.94742	0	0	0	0	0.835917
ENSG00000092010.15	PSME1	proteasome activator subunit 1 [Source:HGNC Symbol;Acc:HGNC:9568]	protein_coding	8988.64	8845.36	7982.09	8727.91	8564.58	5669.45	5759.25	6575.27	6195.93	6118.14
ENSG00000092020.11	PPP2R3C	protein phosphatase 2 regulatory subunit B''gamma [Source:HGNC Symbol;Acc:HGNC:17485]	protein_coding	300.564	257.018	290.183	356.403	298.573	349.127	317.549	246.635	351.767	208.215
ENSG00000092036.19	HAUS4	HAUS augmin like complex subunit 4 [Source:HGNC Symbol;Acc:HGNC:20163]	protein_coding	602.327	703.324	697.182	593.126	552.304	310.683	362.851	454.773	523.617	467.328
ENSG00000092051.17	JPH4	junctophilin 4 [Source:HGNC Symbol;Acc:HGNC:20156]	protein_coding	31.9664	2.4276	7.71132	13.7969	14.8101	15.1037	0	0	1.7209	2.95322
ENSG00000092054.13	MYH7	myosin heavy chain 7 [Source:HGNC Symbol;Acc:HGNC:7577]	protein_coding	1.91424	6.83045	11.2162	6.68307	16.1296	0	0	3.31776	0	0
ENSG00000092068.20	SLC7A8	solute carrier family 7 member 8 [Source:HGNC Symbol;Acc:HGNC:11066]	protein_coding	2.56376	6.19716	27.2666	27.1383	11.2561	28.6958	11.1682	29.9115	17.3641	37.7818
ENSG00000092094.11	OSGEP	O-sialoglycoprotein endopeptidase [Source:HGNC Symbol;Acc:HGNC:18028]	protein_coding	1032.4	1159.22	1224.19	1326.18	1207.56	1130.69	1019.53	886.174	1035.69	845.594
ENSG00000092096.18	SLC22A17	solute carrier family 22 member 17 [Source:HGNC Symbol;Acc:HGNC:23095]	protein_coding	2.05691	2.13421	0	0	0	0	1.48322	21.2986	22.6795	22.5719
ENSG00000092098.17	RNF31	ring finger protein 31 [Source:HGNC Symbol;Acc:HGNC:16031]	protein_coding	2539.68	2730.38	2653.4	2535.09	2347.64	1932.28	2463.85	2043.69	1898.52	2052.85
ENSG00000092108.22	SCFD1	sec1 family domain containing 1 [Source:HGNC Symbol;Acc:HGNC:20726]	protein_coding	1510.14	1400.56	1444.17	1401.36	1359.12	1743.62	1372.4	1919.47	1760.59	1660.32
ENSG00000092140.16	G2E3	G2/M-phase specific E3 ubiquitin protein ligase [Source:HGNC Symbol;Acc:HGNC:20338]	protein_coding	639.219	694.631	565.697	574.392	663.848	562.006	699.428	439.663	647.231	460.103
ENSG00000092148.13	HECTD1	HECT domain E3 ubiquitin protein ligase 1 [Source:HGNC Symbol;Acc:HGNC:20157]	protein_coding	3179.59	2950.32	3088.13	2891.41	3381.85	3417.32	3376.63	3640.49	3848.56	3181.28
ENSG00000092199.18	HNRNPC	heterogeneous nuclear ribonucleoprotein C [Source:HGNC Symbol;Acc:HGNC:5035]	protein_coding	10137.5	10032.3	9170.73	8821.39	9653.66	6286.88	6407.52	8892.77	7960.55	7537.67
ENSG00000092200.13	RPGRIP1	RPGR interacting protein 1 [Source:HGNC Symbol;Acc:HGNC:13436]	protein_coding	2.00021	0.627309	1.76074	1.44074	1.01299	8.70024	3.34631	2.31208	0.931033	6.80617
ENSG00000092201.10	SUPT16H	SPT16 homolog, facilitates chromatin remodeling subunit [Source:HGNC Symbol;Acc:HGNC:11465]	protein_coding	8398.54	8917.79	8547.14	8642.5	8566.03	4214.21	4938.17	5877.62	5598.99	4898.31
ENSG00000092203.15	TOX4	TOX high mobility group box family member 4 [Source:HGNC Symbol;Acc:HGNC:20161]	protein_coding	2073.7	2307.14	2059.29	2251.23	1870.57	1896.06	1934.11	1949.43	1983.3	1901.85
ENSG00000092208.18	GEMIN2	gem nuclear organelle associated protein 2 [Source:HGNC Symbol;Acc:HGNC:10884]	protein_coding	33.5864	15.4026	24.1563	31.7678	32.215	11.6783	17.2522	29.0578	25.412	18.3838
ENSG00000092295.12	TGM1	transglutaminase 1 [Source:HGNC Symbol;Acc:HGNC:11777]	protein_coding	47.8158	88.6706	42.4479	82.7764	51.5398	33.0178	16.454	22.1	26.5338	14.267
ENSG00000092330.18	TINF2	TERF1 interacting nuclear factor 2 [Source:HGNC Symbol;Acc:HGNC:11824]	protein_coding	1860.95	1930.75	1722.17	1941.52	1870.23	2807.2	3412.87	2962.37	2794.65	2570.37
ENSG00000092345.14	DAZL	deleted in azoospermia like [Source:HGNC Symbol;Acc:HGNC:2685]	protein_coding	0	0	0	0	0	2.67863	1.22997	1.09085	0	4.0831
ENSG00000092377.15	TBL1Y	transducin beta like 1 Y-linked [Source:HGNC Symbol;Acc:HGNC:18502]	protein_coding	3.6276	6.53047	6.65471	5.44678	0	0	0	0	0	0.98746
ENSG00000092421.17	SEMA6A	semaphorin 6A [Source:HGNC Symbol;Acc:HGNC:10738]	protein_coding	0	1.85586	0.491562	0	2.44034	19.2724	7.91202	3.2083	1.28075	0
ENSG00000092439.16	TRPM7	transient receptor potential cation channel subfamily M member 7 [Source:HGNC Symbol;Acc:HGNC:17994]	protein_coding	1828.12	2461.58	2599.37	2451.15	2567.09	1673.5	2385.88	2202.43	2123.31	2159.79
ENSG00000092445.12	TYRO3	TYRO3 protein tyrosine kinase [Source:HGNC Symbol;Acc:HGNC:12446]	protein_coding	14.2938	13.3048	16.427	15.6231	17.0967	22.952	20.8489	26.4309	22.2908	7.3208
ENSG00000092470.12	WDR76	WD repeat domain 76 [Source:HGNC Symbol;Acc:HGNC:25773]	protein_coding	1151.01	1533.66	1019.08	1307.57	1186.59	495.386	627.571	1002.76	829.199	730.709
ENSG00000092529.25	CAPN3	calpain 3 [Source:HGNC Symbol;Acc:HGNC:1480]	protein_coding	62.1697	147.882	84.5561	77.1397	76.8579	73.2387	322.906	115.113	112.835	67.8176
ENSG00000092531.10	SNAP23	synaptosome associated protein 23 [Source:HGNC Symbol;Acc:HGNC:11131]	protein_coding	2579.82	2527.51	3003.67	2455.86	2644.48	4225.11	6115.23	4059.79	3616.47	3907.95
ENSG00000092607.15	TBX15	T-box transcription factor 15 [Source:HGNC Symbol;Acc:HGNC:11594]	protein_coding	0	3.40346	1.3631	2.43566	3.88204	0	1.35519	0	1.40162	4.42693
ENSG00000092621.13	PHGDH	phosphoglycerate dehydrogenase [Source:HGNC Symbol;Acc:HGNC:8923]	protein_coding	345.097	490.864	97.3375	84.1992	171.565	847.641	249.183	416.124	263.22	1228.96
ENSG00000092758.18	COL9A3	collagen type IX alpha 3 chain [Source:HGNC Symbol;Acc:HGNC:2219]	protein_coding	178.849	49.3089	71.7996	46.0525	127.137	953.359	161.742	325.97	362.762	1048.46
ENSG00000092820.18	EZR	ezrin [Source:HGNC Symbol;Acc:HGNC:12691]	protein_coding	11156.5	11847.7	10582.2	11664.2	10189.5	16281.9	23156.7	22802.9	20797.3	22336.2
ENSG00000092841.19	MYL6	myosin light chain 6 [Source:HGNC Symbol;Acc:HGNC:7587]	protein_coding	10547.2	9130.68	9250.86	9738.45	10089.1	11042.2	13717.3	15195	12412	15566.8
ENSG00000092847.13	AGO1	argonaute RISC component 1 [Source:HGNC Symbol;Acc:HGNC:3262]	protein_coding	1472.81	1587.49	1841.31	1677.32	1759.33	1193.24	1259.88	1210.91	1081.56	1400.14
ENSG00000092850.12	TEKT2	tektin 2 [Source:HGNC Symbol;Acc:HGNC:11725]	protein_coding	0	0.787647	1.46426	0	0	2.43451	0	0	7.28567	0.786958
ENSG00000092853.14	CLSPN	claspin [Source:HGNC Symbol;Acc:HGNC:19715]	protein_coding	1716.98	1735.94	1581.04	1774.66	1873.18	389.114	579.827	1064.84	808.443	582.2
ENSG00000092871.17	RFFL	ring finger and FYVE like domain containing E3 ubiquitin protein ligase [Source:HGNC Symbol;Acc:HGNC:24821]	protein_coding	486.018	219.14	343.197	454.756	338.343	243.928	237.755	415.25	298.867	203.504
ENSG00000092929.12	UNC13D	unc-13 homolog D [Source:HGNC Symbol;Acc:HGNC:23147]	protein_coding	357.466	352.814	340.308	379.354	314.587	689.417	609.836	596.652	729.019	650.318
ENSG00000092931.11	MFSD11	major facilitator superfamily domain containing 11 [Source:HGNC Symbol;Acc:HGNC:25458]	protein_coding	488.336	418.369	426.764	371.607	352.66	618.888	428.483	500.199	481.248	514.363
ENSG00000092964.18	DPYSL2	dihydropyrimidinase like 2 [Source:HGNC Symbol;Acc:HGNC:3014]	protein_coding	352.744	500.898	328.803	311.923	214.881	922.074	1142.39	1010.13	1014.16	1018.55
ENSG00000092969.12	TGFB2	transforming growth factor beta 2 [Source:HGNC Symbol;Acc:HGNC:11768]	protein_coding	17.6467	24.8903	8.66054	10.4059	6.28146	2.53348	9.02492	10.1611	8.54197	29.8814
ENSG00000092978.11	GPATCH2	G-patch domain containing 2 [Source:HGNC Symbol;Acc:HGNC:25499]	protein_coding	213.154	214.175	261.204	251.37	253.994	234.379	363.772	236.545	276.89	263.807
ENSG00000093000.19	NUP50	nucleoporin 50 [Source:HGNC Symbol;Acc:HGNC:8065]	protein_coding	4584.56	4280.13	3850.62	4262.52	4349.97	2278.42	2919.31	2983.03	2849.79	3061.91
ENSG00000093009.11	CDC45	cell division cycle 45 [Source:HGNC Symbol;Acc:HGNC:1739]	protein_coding	240.95	282.418	281.073	356.58	224.68	40.4719	84.0332	105.914	92.7119	41.8248
ENSG00000093010.15	COMT	catechol-O-methyltransferase [Source:HGNC Symbol;Acc:HGNC:2228]	protein_coding	1390.88	1591.11	1580.05	1665.33	1536.48	954.471	1163.24	1168.15	1050.4	1269.36
ENSG00000093072.18	ADA2	adenosine deaminase 2 [Source:HGNC Symbol;Acc:HGNC:1839]	protein_coding	2333.18	2031.02	2242.61	1805.66	1863.53	8040.49	1138.92	2668.25	4641.75	2688.85
ENSG00000093100.13	AC016026.1	novel transcript	lncRNA	68.8523	60.6929	119.388	0	159.203	1655.98	1913.58	1414.45	1057.44	1058.71
ENSG00000093134.15	VNN3	vanin 3 [Source:HGNC Symbol;Acc:HGNC:16431]	protein_coding	2.78366	2.61251	1.16191	1.4476	0.986514	8.09445	48.735	10.9991	9.20623	16.9854
ENSG00000093144.19	ECHDC1	ethylmalonyl-CoA decarboxylase 1 [Source:HGNC Symbol;Acc:HGNC:21489]	protein_coding	1630.98	1846.04	1809.51	1682.41	1822.09	1386.37	1379.99	1344.93	1361.97	1315.24
ENSG00000093167.18	LRRFIP2	LRR binding FLII interacting protein 2 [Source:HGNC Symbol;Acc:HGNC:6703]	protein_coding	996.385	800.385	873.195	964.315	829.946	879.469	854.764	1038.36	997.456	1101.49
ENSG00000093183.14	SEC22C	SEC22 homolog C, vesicle trafficking protein [Source:HGNC Symbol;Acc:HGNC:16828]	protein_coding	1144.93	1031.9	1067.8	1082.68	1116.37	814.71	852.604	1008.14	937.946	910.982
ENSG00000093217.11	XYLB	xylulokinase [Source:HGNC Symbol;Acc:HGNC:12839]	protein_coding	27.5513	59.0714	77.6094	42.9998	56.4101	5.97937	5.76065	22.2366	7.70841	17.6538
ENSG00000094631.21	HDAC6	histone deacetylase 6 [Source:HGNC Symbol;Acc:HGNC:14064]	protein_coding	1713.17	1361.63	1310.21	1584.69	1214.87	2171.8	2298.94	1629.12	1630.43	1933.43
ENSG00000094661.3	OR1I1	olfactory receptor family 1 subfamily I member 1 [Source:HGNC Symbol;Acc:HGNC:8207]	protein_coding	5.74255	16.2224	12.8184	2.86413	4.70435	6.67844	8.32205	16.5883	7.40383	5.21578
ENSG00000094755.17	GABRP	gamma-aminobutyric acid type A receptor subunit pi [Source:HGNC Symbol;Acc:HGNC:4089]	protein_coding	1.77679	1.68278	3.82897	1.81401	10.1238	6.3267	19.3732	4.14267	1.17124	4.81177
ENSG00000094796.5	KRT31	keratin 31 [Source:HGNC Symbol;Acc:HGNC:6448]	protein_coding	0	0	0	0	0	0	0	0	0	0
ENSG00000094804.12	CDC6	cell division cycle 6 [Source:HGNC Symbol;Acc:HGNC:1744]	protein_coding	2037.74	1827.27	1683.99	1845.27	1840.94	531.422	465.881	1455.26	1068.42	874.547
[truncated: 57,805 more rows]
