# Supplementary material for: Insights into absence of lymphoma despite fulminant Epstein-Barr virus infection in patients with XIAP deficiency
Source: JCI Insight. 2025 Jul 15;10(16):e193787. doi: 10.1172/jci.insight.193787 (PMC12406724; doi:10.1172/jci.insight.193787)
Supplement: Supporting data values [file jciinsight-10-193787-s246.xls]

## Sheet: Notes
	Raw data used for generating heatmaps in Figure 4A can be found in Supplementary Table S3
	Raw data used for generating heatmaps in Figure 4B can be found in Supplementary Table S2

## Sheet: Figure1
	Figure 1C
	Control	XIAP
	41.6	47.9
	45.6	43.8
	40.3	47.4
	Figure 1D
	Days elapsed	Ctrl-EBV			Ctrl-IL-21+CD40L			XIAP-ko-EBV			XIAP-ko-IL-21+CD40L
	0	1	1	1	1	1	1	1	1	1	1	1	1
	2	0.8	0.833333	0.6	1.4	1.2	1.16667	0.3	0.266667	0.4	1.06667	1	1.53333
	4	0.733333	0.9	0.766667	3.2	2.8	3.66667	0.366667	0.2	0.133333	2.4	2.83333	2.93333
	7	1.7	2.06667	1.4	6.93333	5.86667	6.86667	0.733333	0.6	0.666667	6.26667	6.46667	5.6
	10	3.66667	4.8	3.6	12.1667	10.0667	9.53333	2.2	2.06667	1.4	9.66667	9.46667	9.93333
	Figure 1F
	EBV								CD40L+IL4
	Days elapsed	Control			Embelin				Days elapsed	Control			Embelin
	0	1	1	1	1	1	1		0	1	1	1	1	1	1
	3	1.3	1.35	1.25	0.65	0.9	0.75		3	1.575	2.075	1.975	1.45	1.6	1.725
	5	1.9	2.05	1.95	0.55	0.6	0.45		5	2.8	3.1	2.4	2.55	2.7	2.25
	7	2.8	3.6	3.25	0.6	0.875	0.975		7	5.1	3.9	4.7	3.6	3.95	4.3
	10	4.55	5.15	4.35	1.55	1.8	1.65		10	8.65	7.2	7.5	7.55	5.55	6.9
	14	6.6	5.7	7	2.2	2.6	2.8		14	15.05	13.7	17.2	15.65	11.15	15.05
	Figure 1G
	Days elapsed	Ctrl			XIAP KO-1			XIAP KO-2
	0	1	1	1	1	1	1	1	1	1
	2	2.12	2.12	2.16	1.84	1.68	2.72	2.88	2.04	2.32
	4	5.44	4.48	4.72	3.36	4.52	4.64	5.2	5.6	4.08
	6	8.64	13.44	9.28	8	7.68	12.32	11.52	9.76	8.32
	8	24	21.12	22.08	22.4	17.6	26.88	24.64	21.76	17.92
	Figure 1H
	Days elapsed	Control			Embelin
	0	1	1	1	1	1	1
	2	2.86667	2.26667	3.06667	2.4	2.26667	2.06667
	4	5.13333	4.73333	6.26667	5.53333	5.06667	5.56667
	7	9.66667	11.5667	9.4	7.6	9.06667	8.86667
	10	21.4667	22.8667	24	19.8	22.6667	24
	Figure 1I
	Days elapsed	DMSO			Embelin day 0-21			Embelin day 4-21			Embelin day 7-21			Embelin day 14-21
	0	1	1	1	1	1	1	1	1	1	1	1	1	1	1	1
	2	0.66	0.72	0.88	0.48	0.52	0.42	0.84	0.72	0.9	0.96	0.84	0.76	0.86	0.68	0.82
	4	1.02	1.22	1.24	0.44	0.42	0.3	1.36	1.3	1.32	1.3	1.26	1.44	1.36	1.44	1.24
	7	2.76	2.64	3.28	0.28	0.38	0.5	1.24	0.98	1.2	2.72	2.4	2.88	2.64	2.8	3.32
	10	6.4	6.88	6.4	0.88	0.84	1.32	1.84	1.44	2.56	5.76	5.12	4.88	5.6	5.76	6.4
	14	16.84	20.04	17.6	1.68	2.4	2.12	6.24	4.6	7.12	15.6	12.88	17.8	18.34	16.98	18.8
	18	32	28.4	32	3.6	2.8	6.4	13.6	16.8	12	25.6	22.4	28	31.6	28.8	32
	21	56.4	52.8	41.2	6.4	5.6	11.6	23.2	25.6	28.8	42.8	33.6	46.4	55.2	50.8	48.4

## Sheet: Figure2
	Figure 2B
	Days elapsed	XLP-2 #1			XLP-2 #2			Control #1			Control #2			Control #3
	0	1	1	1	1	1	1	1	1	1	1	1	1	1	1	1
	2	0.666667	0.933333	0.666667	0.6	0.85	1	0.933333	1.06667	1.06667	0.8	1.3	1.2	1.2	0.933333	1.46667
	4	1.06667	0.866667	0.933333	1.1	0.95	1.1	1.46667	1.06667	1.6	1.8	1.6	2.3	2.13333	1.46667	1.73333
	7	1.46667	1.53333	1.46667	1.7	1.3	1.5	2.53333	2.4	3.06667	3.7	2.7	2.6	3.46667	2.66667	2.8
	10	2.66667	1.6	2.66667	2.8	2.4	2.7	6.4	5.33333	4.26667	5.1	5.1	4.4	6.8	5.33333	5.2
	14	5.4	6.6	6.26667	7.05	6	6.2	13.6	10.8	10.4	10.7	9.8	10	13.4667	10.8	12.5333
	Figure 2C
	Days elapsed	XLP-2 #1			XLP-2 #2			Control #1			Control #2			Control #3
	0	1	1	1	1	1	1	1	1	1	1	1	1	1	1	1
	2	1.26667	1.33333	1.2	1	0.95	1.1	1.33333	0.8	0.666667	1.2	1.7	1.1	1.06667	1.46667	1.73333
	4	3.8	2.4	2.73333	3.15	5	3.25	3.86667	4.66667	4	4	3.7	5.4	3.46667	5.6	4.13333
	7	7.33333	8.4	7.46667	4.6	7.5	6.8	8.53333	9.6	7.33333	7	7.4	8	8.26667	9.73333	10.4
	10	15.4667	16.5333	14.9333	17.2	16	15.6	18.1333	14.9333	20.2667	18.4	16.8	14.4	18.1333	17.0667	20.2667
	14	26.5067	31.36	28	27.72	31.08	26.32	29.8667	29.12	37.3333	34.72	31.36	32.48	32.8533	32.1067	38.08
	Figure 2D
	Days elapsed	XLP-2 #1			XLP-2 #2			Control #1			Control #2			Control #3
	0	1	1	1	1	1	1	1	1	1	1	1	1	1	1	1
	2	1.86667	1.6	1.66667	1.4	1.73333	2.13333	1.6	1.53333	1.8	1.73333	1.6	2	1.46667	1.2	1.86667
	4	4.4	3.46667	3.73333	4	3.2	3.46667	4	5.86667	3.8	4.26667	3.2	3.93333	3.66667	2.93333	4.53333
	7	7.46667	6.93333	8	8	4.8	6.4	10.6667	9.6	7.46667	5.86667	6.93333	8.53333	7.46667	6.4	5.33333
	10	17.0667	14.4	19.2	15.4667	12.8	17.6	22.4	19.2	17.6	16	17.0667	20.2667	17.0667	18.1333	18.1333
	14	40.2667	34.1333	39.8667	36.3333	33.2	40.1333	47.4667	41.6	43.8	44.4	39.4667	45.8667	45.8667	41.3333	40.9333
	Figure 2F
	EBV	XLP-2			Ctrl-1			Ctrl-2
	0.01	0	0	0	0	0	0	0	0	0
	0.1	0	0	0	0	0	0	0	0	16.7
	1	0	0	0	16.7	16.7	33.3	16.7	33.3	50
	10	16.7	16.7	0	100	83.3	100	100	100	100
	100	83.3	100	83.3	100	100	100	100	100	100

## Sheet: Figure3
	Figure 3B
	EBV	Control			0				CD40L+IL4	Control			XIAP
	0	53.8	50.6	50.9	64.3	63.8	66.8		0	27.8	27.2	32.2	28.6	32.5	27.4
	1	17.2	16.2	17.6	19.4	19	18.7		1	18.5	19.6	20.2	19.4	20.4	19.1
	2	16.7	17.3	16.9	9.83	9.59	8.43		2	23.5	25.4	23.1	24.2	22.4	23.7
	3	10.6	14.1	13.1	5.36	6.41	4.93		3	21.9	20.8	17.7	21	18.1	21
									4	8.22	6.96	6.69	6.78	6.53	8.74
	Figure 3C
		Control			XIAP
	EBV	39.2	39.6	41.2	79.2	77.1	65.6
	IL21+CD40L	14.6	26.2	17.1	35.9	24.2	27.6
	Figure 3D
		Control			XIAP
	EBV	140342	192785	115849	337788	253317	520450
	CD40L+IL21	87500	99009.9	78846.2	71038.3	87596.9	98437.5
	Figure 3E
		XLP-2 #1			XLP-2 #2			Control #1			Control #2			Control #3
	EBV	424307	270839	283125	296725	378946	405207	259421	267883	174904	160042	214409	187406	148902	188275	196783
	CD40L+IL21	154545	140212	142081	139694	121111	120660	159375	121728	162050	137960	135913	130517	143760	126425	137539
	Figure 3F
		Control			XIAP
	DMSO	100080	94985.5	170933	291142	451100	330840
	zVAD-Fmk	76008.3	75140.4	67276.5	108100	79629.5	112572
	Figure 3G
		Control			XIAP
	DMSO	35	35.9	38.1	71.9	69.4	75.2
	zVAD-Fmk	40.8	35.5	33.8	39.5	37.4	28.8
	Figure 3H
	Days elapsed	Nontargeting Control-DMSO			Nontargeting Control-zVAD-Fmk			XIAP KO-DMSO			XIAP KO-zVAD-Fmk
	0	1	1	1	1	1	1	1	1	1	1	1	1
	3	0.88	0.72	0.6	0.84	0.72	0.76	0.48	0.64	0.24	0.52	0.52	0.56
	7	0.64	0.76	0.48	1.08	1.04	1.32	0.24	0.12	0.2	0.64	0.88	0.72
	10	1.68	1.92	1.68	2.8	2.88	3.04	0.6	0.6	0.6	1.6	2.56	2.24
	14	2.96	3.2	3.84	4.56	4	4.32	0.96	0.96	1.44	4.48	3.84	4

## Sheet: Figure4
	Figure 4C
	TP53								BAX
	0	2	4	7	14	21	28		0	2	4	7	14	21	28
	538.806	3788.62	4077.84	2414.48	2447.38	1920.54	1554.85		1039.53	3539.4	4072.92	2826.27	1975.17	2240.34	2024.13
	718.968	3225.57	4129.37	2422.15	2082.79	1952.05	2315.7		1037.36	3588.17	3904.59	2803.62	2234.3	2288.66	2123.17
	946.544	3222.03	3205.11	3110.63	2615.56	2948.26	1931.6		1133.47	3447.17	3440.38	2473.53	2314.18	2175.09	1942.89
	Figure 4E
		Control			XIAP
	DMSO	128189	128952	134077	329244	305440	534433
	BAI	108590	79971.1	114039	195711	147484	225858
	Figure 4F
	Days elapsed	sgControl-DMSO			sgControl-BAI1			sgControl-zVAD-Fmk			sgXIAP-DMSO			sgXIAP-BAI1			sgXIAP-zVAD-Fmk
	0	1	1	1	1	1	1	1	1	1	1	1	1	1	1	1	1	1	1
	3	0.9	0.733333	0.8	0.733333	0.7	0.733333	0.966667	0.9	0.866667	0.733333	0.466667	0.6	0.766667	0.666667	0.633333	0.833333	0.8	0.666667
	5	0.8	0.5	0.566667	0.666667	0.733333	0.533333	0.866667	0.8	0.966667	0.3	0.366667	0.266667	0.466667	0.4	0.633333	0.666667	0.533333	0.666667
	7	0.6	0.866667	0.733333	0.8	0.633333	0.6	1.1	1.06667	0.9	0.266667	0.333333	0.2	0.6	0.733333	0.666667	0.8	0.866667	0.766667
	10	1.4	1.3	1.46667	1.4	1.1	1.26667	1.93333	1.36667	1.46667	0.466667	0.4	0.533333	0.933333	1.13333	1.1	1.3	1.36667	1.66667
	14	3.06667	2.26667	2.8	2.73333	2.33333	2.46667	3.2	2.93333	2.4	0.733333	0.6	1.26667	2.2	1.6	2.4	2.8	2.2	2.33333
	Figure 4H
		Control			XIAP
	EBV	171522	385180	260233	1438350	1244950	837150
	CD40L+IL21	206260	199050	236608	261392	207290	406425
	Figure 4I
	Days elapsed	CTRL+DMSO			TP53+DMSO			CTRL-EMBELIN			TP53+EMBELIN
	0	1	1	1	1	1	1	1	1	1	1	1	1
	2	0.4	0.433333	0.4	0.4	0.566667	0.366667	0.166667	0.266667	0.233333	0.533333	0.633333	0.4
	4	0.3	0.166667	0.2	0.166667	0.233333	0.2	0.0333333	0.0333333	0.0333333	0.2	0.166667	0.2
	7	0.466667	0.733333	0.3	0.866667	0.6	0.5	0.0666667	0.1	0.0333333	0.4	0.633333	0.366667
	10	1.4	1.6	1.33333	1.73333	2.2	1.73333	0.2	0.0666667	0.266667	0.933333	1.26667	1.13333
	14	3.73333	3.2	4	4.8	5.46667	4	0.8	0.6	1.06667	2.4	3.4	3.73333

## Sheet: Figure5
	Figure 5B
		DMSO			Embelin
	B cells	21.7	12.9	18.6	2.3	2.35	4.14
	NK cells	4.81	7.06	6.34	4.48	4.61	9.57
	CD4+ T cells	49.6	57.3	50.1	62.5	59.6	57.8
	CD8+ T cells	18.9	18.6	18.8	27.2	28.3	20.2
	Figure 5C
		DMSO			Embelin
	EBV	34.8	36.2	38.7	66.1	63.8	65.3
	CD40L+IL21	26.4	24.8	28.2	33.4	23.9	23.2
	Figure 5E
		DMSO			Embelin
	UT	56.9	54.4	55	69.7	69.1	71.2
	PBMC	61.3	66.4	67.2	82.1	87.5	89.6
	Figure 5F
		DMSO			Embelin
	PBS	113956	136579	114926	212533	322661	256218
	IFNG	116603	118887	159976	556208	871650	478800
	IL6	117288	162973	96416.7	475356	407500	580217
	TNF	93140.7	90794.4	87334.7	257475	239891	393308
	IL18	159525	120517	121788	206785	246414	262570
	Figure 5G
	Days elapsed	DMSO+PBS			Emeblin+PBS			DMSO+IFNg			Emeblin+IFNg			DMSO+IL6			Emeblin+IL6			DMSO+TNF			Emeblin+TNF			DMSO+IL18			Emeblin+IL18
	0	1	1	1	1	1	1	1	1	1	1	1	1	1	1	1	1	1	1	1	1	1	1	1	1	1	1	1	1	1	1
	2	1.46667	1.13333	1.36667	0.8	0.833333	0.933333	1	1.36667	1.13333	0.733333	0.8	0.733333	1.23333	1.26667	1.36667	0.633333	0.866667	0.633333	1.1	1.23333	1.33333	0.8	0.866667	0.733333	1.33333	1.4	1.23333	0.666667	0.866667	0.833333
	4	2.1	2.2	1.93333	0.8	0.6	0.733333	2.3	2.6	2.06667	0.4	0.266667	0.4	2.53333	1.86667	2	0.6	0.466667	0.4	2.7	2.4	2.5	0.8	0.733333	0.4	2.03333	2.4	2	0.866667	0.933333	0.766667
	7	4.13333	3.8	4.66667	0.733333	0.8	1.06667	3.2	3.6	4	0.233333	0.2	0.133333	4	4.53333	4.8	0.366667	0.466667	0.3	3.8	4	4.53333	0.8	0.733333	0.933333	4.53333	4.8	3.46667	0.533333	0.666667	0.733333
	10	7.46667	8.26667	6.66667	1.6	2	1.73333	6.66667	6.13333	7.73333	0.4	0.2	0.266667	8	8	8.8	0.733333	1.26667	0.933333	7.2	7.46667	8.4	1.73333	1.46667	1.46667	7.46667	6.4	8.8	2.26667	2	1.2
	14	16.0667	17.3333	15.4667	3.73333	3.2	4.4	14.6667	12.9333	15.4	1.26667	0.466667	0.266667	20.7333	16.8	15.2	1.4	2.8	2.2	16.2667	15.7333	15.6667	2.26667	4.06667	3.33333	17.0667	13.4667	15.0667	4.53333	2.93333	4.26667

## Sheet: FigureS1
	Figure S1C
	Days elapsed	Control			XIAP 1#			XIAP 2#
	0	1	1	1	1	1	1	1	1	1
	2	2.46667	2.93333	2.53333	2.73333	3.46667	2.93333	2.13333	2.56667	2.46667
	4	6.2	5.46667	6.6	5.8	6.06667	5.93333	5.46667	6.06667	5.33333
	6	12.4	12.8667	13.7333	15.5333	13.4667	13.2667	11.4	12.9333	12.4
	8	32.1333	36.7333	29.3333	24.7333	32.9333	31.3333	26.6	28.1333	29.6667

## Sheet: FigureS2
	Figure S2B
	Days	XLP-2 #3			XLP-2 #4			Control #4			Control #5			Control #6
	0	1	1	1	1	1	1	1	1	1	1	1	1	1	1	1
	1	0.866667	0.733333	0.933333	0.5	0.466667	0.3	0.733333	0.7	0.6	0.6	0.733333	0.666667	0.366667	0.433333	0.433333
	3	0.3	0.433333	0.366667	0.233333	0.266667	0.333333	0.766667	0.5	0.6	0.5	0.7	0.6	0.633333	0.666667	0.533333
	5	0.366667	0.466667	0.533333	0.266667	0.4	0.433333	1.56667	2.06667	1.73333	1.23333	1.3	1.7	1.2	1.16667	1.16667
	7	0.733333	0.833333	0.966667	0.4	0.666667	0.533333	2.93333	2.13333	1.86667	2.8	2.6	2.2	2.93333	2.03333	2.13333
	10	1.4	1.43333	2.06667	1.26667	1.66667	1.13333	4	3.2	2.93333	4.73333	3.6	2.4	4	3.33333	3.2
	14	3.4	2.33333	4.93333	2.73333	2.73333	2.26667	6.73333	7.13333	5.53333	8.73333	7.93333	6.26667	7.46667	5.53333	6.6
	Figure S2C
	Days	XLP-2 #3			XLP-2 #4			Control #4			Control #5			Control #6
	0	1	1	1	1	1	1	1	1	1	1	1	1	1	1	1
	1	1.05	0.95	0.85	0.85	0.55	0.65	0.95	1.35	1	0.75	0.65	0.95	0.65	0.65	0.75
	3	1.5	2.2	2.2	0.95	1.45	1.55	2.3	2.5	2.1	2.15	2.25	2.5	2.05	2	1.65
	5	2.8	2	2.8	2	2.75	1.85	3.6	3.2	2.9	3.2	3.8	3.1	2.9	3.2	3.1
	7	4.1	4.3	3.6	3.2	2.9	3.6	4.8	4.7	4.2	4.6	5.8	4.2	6.1	4.8	4.6
	10	7.2	8.1	7.1	6.4	6.9	7.3	7.75	7.1	8	8.1	9.4	7.4	8.4	8.2	9
	14	14.56	16.38	15.86	13.52	12.74	14.82	16.64	13.52	13.78	17.16	19.5	18.46	17.29	16.24	18.72

## Sheet: FigureS3
	Figure S3A
		Control			XIAP
	EBV	276950	193871	197890	577625	653850	986650
	CD40L+IL21	150750	112225	256025	301450	157589	134306
	Figure S3B
	Days elapsed	Control+DMSO			Control+Q-VD-Oph			XIAP+DMSO			XIAP+Q-VD-Oph
	0	1	1	1	1	1	1	1	1	1	1	1	1
	2	0.766667	0.566667	0.5	0.6	0.7	0.6	0.3	0.266667	0.366667	0.7	0.533333	0.533333
	4	0.133333	0.233333	0.166667	0.233333	0.266667	0.133333	0.0666667	0.0666667	0.0333333	0.166667	0.3	0.3
	7	0.833333	0.833333	0.533333	0.966667	1.06667	0.6	0.133333	0.0333333	0.0333333	0.866667	0.4	0.933333
	10	2.13333	1.46667	1.86667	2.26667	1.86667	1.73333	0.266667	0.233333	0.2	1.86667	1.4	1.33333
	14	4.8	4.73333	5.33333	6.13333	5.46667	5.33333	0.8	1.46667	0.6	4.8	4.73333	4

## Sheet: FigureS4
	Figure S4A
		Control			XIAP
	DMSO	195152	250465	148268	390530	362350	452055
	5	63005.4	66451.9	53909.7	56553.1	103616	77178.6
	20	43484.4	37427.3	35470.8	68983.3	117696	32476.5
	Figure S4B
	Days elapsed	Control+DMSO			Control+Pifa			XIAP+DMSO			XIAP+Pifa
	0	1	1	1	1	1	1	1	1	1	1	1	1
	2	0.533333	0.4	0.566667	0.633333	0.6	0.866667	0.4	0.2	0.3	0.6	0.533333	0.533333
	4	0.2	0.133333	0.166667	0.133333	0.2	0.0666667	0.0333333	0.1	0.0333333	0.2	0.166667	0.2
	7	0.866667	0.733333	0.9	0.733333	0.633333	0.7	0.1	0.0666667	0.0666667	0.466667	0.733333	0.566667
	10	2.13333	1.6	1.33333	1.86667	1.46667	1.6	0.366667	0.366667	0.266667	1.06667	1.33333	1.2
	14	4.8	4	4.13333	3.8	3.2	2.66667	1.06667	0.933333	0.933333	2.4	2.93333	3.2
